# Supplementary material for: A multi-dimensional measure of pro-environmental behavior for use across populations with varying levels of environmental involvement in the United States
Source: PLoS One. 2022 Oct 4;17(10):e0274083. doi: 10.1371/journal.pone.0274083 (PMC9531799; doi:10.1371/journal.pone.0274083)
Supplement: S1 Data — (CSV) [file pone.0274083.s001.csv]

Age	LNT_AFF	Gender	Income	Ethnicity	Education	Nationality	Zip_Code	ECOVAL_1	ECOVAL_2	ECOVAL_3	ECOVAL_4	ECOVAL_5	ANTVAL_1	ANTVAL_2	ANTVAL_3	ANTVAL_4	ANTVAL_5	EID_1	EID_2	EID_3	EID_4	EID_5	EID_6	EID_7	EID_8	EID_9	EID_10	EID_11	EID_12	EID_13	EID_14	Recycle	Priv_PEB_1	Reuse_Bags	Priv_PEB_2	Priv_PEB_3	Priv_PEB_4	Priv_PEB_5	Priv_PEB_6	Priv_PEB_7	Priv_PEB_8	Priv_PEB_9	Vol_NatAreas	Comm_CleanUp	Pub_PEB_1	Pub_PEB_2	Pub_PEB_3	Pub_PEB_4	Pub_PEB_5
62	Master Educator	Female	$100,000 - $149,999	White	Four-year college graduate	United States of America	37874	3	3	3	3	3	-3	-2	2	3	-2	6	6	6	6	6	5	6	6	6	6	6	6	6	6	6	6	5	6	6	1	5	6	5	6	6	6	6	6	6	6	3	6
60	Member	Male	$40,000 - $49,999	White	Graduate degree (e.g., M.A., M.B.A., M.D., Ph.D., J.D., etc.)	United States of America	75438	-1	3	-3	3	0	-3	0	3	3	-3	6	6	6	6	3	3	6	6	6	3	6	3	6	6	6	6	6	6	6	6	3	0	3	6	0	6	3	6	3	6	3	3
50	Member,Trainer	Female	$80,000 - $89,999	White	Four-year college graduate	United States of America	78704	2	3	2	2	1	-3	1	-2	1	-1	6	5	6	6	4	5	6	6	6	5	6	6	6	6	6	5	6	4	6	6	3	3	6	4	1	6	5	3	2	3	3	5
64		Female	More than $150,000	White	Graduate degree (e.g., M.A., M.B.A., M.D., Ph.D., J.D., etc.)	United States of America	28516	2	3	3	2	2	-2	-2	-2	1	1	6	5	5	5	3	4	6	5	6	5	6	4	5	6	6	5	6	6	6	0	2	4	3	6	3	1	4	3	1	0	0	3
57	Member	Female		Other	Some college or technical school	United States of America	21108	1	3	0	3	-2	-3	-3	0	0	-3	6	5	6	6	3	6	6	6	6	5	6	6	6	6	6	6	6	6	6	6	6	6	6	6	6	5	6	6	6	6	5	6
41	Member	Male	$50,000 - $59,999	White	Some college or technical school	United States of America	3833	-3	3	-3	3	0	-3	-3	1	3	-3	6	6	6	6	3	6	6	6	6	6	6	6	6	6	6	6	6	6	6	6	3	6	6	3	3	3	0	6	3	0	3	3
35	Member	Male	$100,000 - $149,999	White	Graduate degree (e.g., M.A., M.B.A., M.D., Ph.D., J.D., etc.)	United States of America	87505	3	3	3	-1	-1	-3	-3	1	3	1	6	6	6	6	1	6	6	6	6	2	6	6	6	6	6	6	6	6	3	3	5	6	3	4	6	1	1	4	3	0	3	5
49	Trainer	Male	More than $150,000	White	Graduate degree (e.g., M.A., M.B.A., M.D., Ph.D., J.D., etc.)	United States of America	20866	0	3	1	2	-1	-2	0	-2	2	-1	6	3	6	6	3	5	5	6	6	4	6	4	5	6	6	5	5	2	4	5	4	5	1	3	1	4	4	5	4	4	3	2
26	Master Educator	Female	$30,000 - $39,999	White	Four-year college graduate	United States of America	33617	-2	-2	-3	-1	0	2	2	-1	-3	1	6	5	6	6	4	5	6	6	6	6	6	6	6	6	6	6	0	3	6	0	6	0	3	6	3	4	0	6	4	2	3	0
70	Member,Master Educator	Male	$70,000 - $79,999	White	Four-year college graduate	United States of America	88323	-2	2	3	2	2	0	-3	-2	-1	-2	6	6	6	6	5	6	6	6	6	6	6	6	6	6	6	6	6	6	6	6	6	5	5	6	5	6	6	5	5	6	6	4
30	Trainer	Male	$90,000 - $99,999	White	Some college or technical school	United States of America	28734	3	3	3	1	-1	-3	-1	0	2	-2	6	6	6	6	5	6	6	6	6	6	6	5	5	6	6	4	5	3	4	3	2	4	4	4	3	3	2	4	3	2	3	1
28	Master Educator	Male	$30,000 - $39,999	Other	Four-year college graduate	United States of America	19144	2	3	3	3	1	1	-2	2	2	2	6	5	6	6	4	6	6	6	6	6	6	6	6	6	6	4	4	2	3	0	6	4	3	6	4	0	0	4	3	0	3	2
60	Member,Trainer,Master Educator	Male	More than $150,000	White	Four-year college graduate	United States of America	7446	3	3	3	1	1	-3	-3	1	1	0	6	6	6	6	3	6	6	4	6	6	6	6	6	6	6	6	5	6	5	3	3	5	3	6	3	3	0	0	0	0	0	0
50	Member,Trainer	Male	$70,000 - $79,999	White	Some college or technical school	United States of America	14006	0	3	2	1	-1	-3	-2	1	2	0	6	6	6	6	3	6	6	6	6	5	6	6	6	6	6	5	6	6	5	2	3	3	2	5	3	6	6	5	5	6	3	1
25	Master Educator	Male	$20,000 - $29,999	White	Some college or technical school	United States of America	80003	3	3	3	3	3	-3	1	3	3	-3	6	6	6	6	4	6	6	6	6	6	6	6	6	6	6	6	6	6	6	6	6	6	6	3	6	3	3	6	6	3	6	6
71	Member	Female	$100,000 - $149,999	White	Graduate degree (e.g., M.A., M.B.A., M.D., Ph.D., J.D., etc.)	United States of America	72715	3	3	0	3	3	-3	-3	0	3	1	6	6	6	6	3	6	6	6	6	6	6	6	6	6	6	6	5	6	6	6	6	6	0	3	3	6	3	6	6	6	0	3
59	Member,Trainer	Male	$50,000 - $59,999	White	Graduate degree (e.g., M.A., M.B.A., M.D., Ph.D., J.D., etc.)	United States of America	22553	0	3	3	0	-2	-3	-1	-1	2	0	6	4	5	6	4	4	6	6	6	4	6	6	4	5	6	4	5	4	6	6	3	3	3	4	3	4	5	4	3	4	3	3
59	Member,Master Educator	Female	$60,000 - $69,999	White	GED or high school graduate	United States of America	17112	2	3	3	-3	2	-3	-3	-2	3	-3	6	6	6	6	6	6	6	6	6	6	6	6	6	6	6	6	6	5	6	6	6	6	5	6	6	6	3	6	6	3	3	1
66	Member	Male	$40,000 - $49,999	White	Graduate degree (e.g., M.A., M.B.A., M.D., Ph.D., J.D., etc.)	United States of America	22902	3	3	3	3	2	-3	-3	-2	3	-2	6	5	6	6	5	6	6	5	6	4	6	5	6	6	5	5	4	5	4	5	5	5	2	5	4	3	3	5	5	6	5	5
47	Master Educator	Male	More than $150,000	White	Some college or technical school	United States of America	30043	3	-3	3	3	0	-3	-3	-3	0	3	6	5	6	6	4	6	6	6	6	3	6	6	6	6	6	6	5	6	5	1	4	5	4	3	5	5	4	6	6	6	6	6
54	Member,Master Educator	Female	More than $150,000	White	Four-year college graduate	United States of America	27616	0	3	3	1	1	-2	0	0	3	-1	6	5	4	6	4	4	6	6	6	6	6	5	6	6	6	3	6	3	3	0	3	0	3	3	6	3	3	3	3	0	0	0
65	Master Educator	Male	$100,000 - $149,999	White	Graduate degree (e.g., M.A., M.B.A., M.D., Ph.D., J.D., etc.)	United States of America	84737	3	3	3	1	1	-3	3	-3	1	-1	6	6	6	5	6	6	6	6	6	6		6	6	6	5	4	4	4	5	0	4	3	3	4	5	4	5	4	4	5	6	3
68	Trainer	Male	$60,000 - $69,999	White	Four-year college graduate	United States of America	11358	1	3	1	3	-3	-3	-3	1	3	-2	6	4	5	5	1	6	6	6	5	1	6	6	6	6	6	3	6	6	5	0	3	5	3	0	6	5	3	6	5	5	3	6
60	Master Educator	Male	$100,000 - $149,999	White	Graduate degree (e.g., M.A., M.B.A., M.D., Ph.D., J.D., etc.)	United States of America	62702	3	3	3	2	0	-3	-2	-3	1	-2	6	6	6	6	6	6	6	6	6	5	5	6	6	6	6	6	6	3	6	6	6	6	6	6	3	6	6	6	5	6	6	6
33	Member,Master Educator	Male	$20,000 - $29,999	Hispanic or Latino/Latina/Latinx	Four-year college graduate	United States of America	650	3	3	3	2	-3	-3	-3	-3	3	-3	6	6	6	6	6	6	6	6	6	3	6	6	6	6	6	3	6	6	5	3	6	3	3	6	3	3	5	6	6	3	6	1
69	Trainer	Male	$100,000 - $149,999	Other	Graduate degree (e.g., M.A., M.B.A., M.D., Ph.D., J.D., etc.)	United States of America	13338	1	3	1	3	-1	-2	-2	0	1	-2	6	4	5	5	3	5	6	6	6	5	6	5	6	4	6	5	5	5	4	3	3	3	3	4	3	4	2	3	4	4	1	2
44	Member	Female	More than $150,000	White	Graduate degree (e.g., M.A., M.B.A., M.D., Ph.D., J.D., etc.)	United States of America	67212	2	3	1	2	2	-3	-2	-1	3	-2	6	4	6	5	2	4	6	6	6	5	6	4	4	6	6	6	6	6	5	1	3	4	5	3	3	1	1	3	2	1	4	3
48	Member	Female	$100,000 - $149,999	White	Some college or technical school	United States of America	84302	3	3	3	2	-1	0		-1	3	1	6	6	5	6	2	6	6	6	6	6	6	5	6	6	6	3	3	6	6	3	3	1	3	3	3	3	3	3	3	0	2	3
55	Master Educator	Female	$50,000 - $59,999	White	Some college or technical school	United States of America	25962	3	3	2	3	1	-3	-2	-1	-2	-3	6	6	6	6	6	5	6	6	6	5	6	6	6	6	6	5	6	5	5	6	3	3	1	4	4	3	4	5	5	4	3	6
78	Trainer	Male	$60,000 - $69,999	White	Graduate degree (e.g., M.A., M.B.A., M.D., Ph.D., J.D., etc.)	United States of America	30523	1	3	2	3	0	-3	-2	2		0	6	6	6	6	4	5	6	6	6	6	6	6	6	6	2	5	5	5	4	1	4	1	5	4	4	5	0	1	4	5	0	1
58	Member	Female	$80,000 - $89,999	Other	Some college or technical school	United States of America	72116	3	-3	0	0	-3	-3	3	-2	3	0	6	3	3	4	0	3	3	3	6	3	6	3	6	3	6	2	6	2	3	0	0	5	0	3	0	3	3	3	0	0	0	1
56	Member	Female	$100,000 - $149,999	White	Graduate degree (e.g., M.A., M.B.A., M.D., Ph.D., J.D., etc.)	United States of America	2740	0	3	3	0	-3	-3	-3	0	3	-3	6	6	6	6	3	6	6	6	6	6	6	6	6	6	6	6	5	6	6	6	6	6	0	6	6	0	0	6	1	0	0	0
72	Member	Male	$80,000 - $89,999	White	Graduate degree (e.g., M.A., M.B.A., M.D., Ph.D., J.D., etc.)	United States of America	45415	2	3	3	3	2	-3	-3	0	3	-2	6	5	5	6	3	6	6	6	6	6	6	6	6	6	6	6	6	5	3	1	5	3	1	6	3	1	5	3	3	1	3	6
75	Trainer	Male	$50,000 - $59,999	White	Four-year college graduate	United States of America	66215	3	3	3	3	3	-3	0	3	3	0	6	6	6	6	6	6	6	6	6	6	6	6	6	6	6	3	6	0	6	3	3	3	3	3	0	0	0	0	0	0	0	0
55	Member	Male	More than $150,000	White	Four-year college graduate	United States of America	45248	2	3	3	0	-1	-2		-1	3	0	6	5	5	5	4	6	6	6	6	4	6	6	6	5	6	5	6	4	5	2	3	5	3	4	5	3	1	3	3	0	3	6
57	Member	Male	$100,000 - $149,999	White	Some college or technical school	United States of America	80863	-2	3	3	1	-2	-3	-3	2	3	-2	6	5	6	6	2	6	6	6	6	5	6	4	6	6	6	6	6	5	6	5	6	6	3	6	6	4	0	4	2	0	2	4
51	Member,Master Educator	Female	$70,000 - $79,999	White	Graduate degree (e.g., M.A., M.B.A., M.D., Ph.D., J.D., etc.)	United States of America	35111	3	3	3	3	3	-3	-3	-3	-3	-3	6	6	6	6	6	6	6	6	6	6	6	6	6	6	6	6	3	6	6	6	3	6	3	6	3	6	6	6	6	3	3	3
52	Member,Trainer	Female		White	Graduate degree (e.g., M.A., M.B.A., M.D., Ph.D., J.D., etc.)	United States of America	20902	-1	3	3	2	-2	-3	-1	-3	-3	-1	6	5	6	6	2	6	6	6	6	6	6	6	6	6	6	6	6	6	6	0	6	3	3	6	3	6	3	6	3	5	3	6
34	Member	Male	More than $150,000	White	Graduate degree (e.g., M.A., M.B.A., M.D., Ph.D., J.D., etc.)	United States of America	44116	2	3	1	3	3	-3	-3	-3	2	-1	6	5	6	6	4	5	6	6	6	6	6	4	6	6	6	6	6	6	6	4	6	4	3	6	6	3	0	6	0	0	4	3
55	Trainer	Female	More than $150,000	White	Graduate degree (e.g., M.A., M.B.A., M.D., Ph.D., J.D., etc.)	United States of America	21044	1	3	0	2	2	-3	-3	-2	-2	0	6	4	5	6	3	4	6	6	6	6	6	5	6	6	6	4	4	4	5	0	4	4	1	5	2	4	3	4	4	4	4	4
61	Master Educator	Male	$30,000 - $39,999	White	Some college or technical school	United States of America	6278	3	3	-3	-3	-3	-3	-3	3	3	-3	6	6	6	6	6	6	6	6	6	3	6	6	6	6	6	6	6	3	6	6	6	6	6	6	3	3	3	6	3	3	6	3
52	Trainer	Male	More than $150,000	White	Four-year college graduate	United States of America	45152	2	3	3	2	2	-3	-3	0	2	-1	6	6	6	6	4	6	6	6	6	6	6	5	6	6	6	6	4	3	4	3	4	6	4	4	3	4	3	6	1	2	1	5
54	Trainer	Female	$60,000 - $69,999	White	Graduate degree (e.g., M.A., M.B.A., M.D., Ph.D., J.D., etc.)	United States of America	28712	1	3	0	2	0	-3		-1	3	-1	6	6	6	6	4	5	6	6	6	6	6	6	5	6	6	5	4	5	4	6	3	3	3	4	3	2	3	5	4	2	1	2
66	Master Educator	Male	$100,000 - $149,999	White	Graduate degree (e.g., M.A., M.B.A., M.D., Ph.D., J.D., etc.)	United States of America	14052	-1	3	3	2	2	-3	-3	2	3	0	6	6	6	6	5	6	6	5	6	6	6	6	6	5	6	6	6	6	6	6	3	2	0	6	0	3	0	6	6	6	0	0
68	Member	Male	More than $150,000	White	Four-year college graduate	United States of America	44313	2	3	3	1	3	-2	-3	2	-1	-2	6	5	6	6	5	4	6	6	6	5	6	6	6	6	6	6	6	4	6	6	6	6	4	6	3	1	1	5	3	3	0	3
77	Master Educator	Male	$80,000 - $89,999	White	Some college or technical school	United States of America	53024	3	3	3	3	3	-2	-2	3	3	-2	6	4	6	6	2	5	6	6	6	6	6	5	6	6	6	6	6	6	6	6	5	5	4	4	5	3	3	3	3	1	2	2
73	Member,Master Educator	Male	More than $150,000	White	Graduate degree (e.g., M.A., M.B.A., M.D., Ph.D., J.D., etc.)	United States of America	45245	2	2	2	2	-3	-2	-2	2	3	0	5	5	5	6	4	6	5	5	6	5	6	5	5	5	6	6	6	0	4	6	4	5	0	5	3	6	6	5	2	5	6	6
71	Member,Trainer	Male		White	Some college or technical school	United States of America	19805	-2	-2	3	0	0	1	1	3	2	3	5	4	4	4	3	4	4	5	5	6	4	4	5	4	5	4	5	5	6	5	4	4	5	5	4	2	2	3	2	3	2	2
27	Member,Trainer	Female	$20,000 - $29,999	Hispanic or Latino/Latina/Latinx	Four-year college graduate	United States of America	2134	3	3	1	3	2	-1	-2	1	3	-2	6	6	6	6	4	6	6	6	6	5	6	6	6	6	6	6	6	6	6	4	6	6	3	5	6	6	6	4	5	6	4	3
59	Master Educator	Female	$20,000 - $29,999	White	Four-year college graduate	United States of America	4988	3	3	3	3	3	-3	-3	0	-3	-3	6	6	6	6	5	6	6	6	6	6	6	6	6	6	6	6	6	6	6	6	6	6	6	6	6	6	6	6	6	6	6	6
66	Member	Female	$80,000 - $89,999	White	Graduate degree (e.g., M.A., M.B.A., M.D., Ph.D., J.D., etc.)	United States of America	28734	1	3	2	3	3	-3	0		1	-3	6	6	6	6	5	5	6	6	6	6	6	5	6	6	3	5	5	6	4	0	5	4	5	5	6	4	1	3	4	4	3	3
51	Trainer	Male		White	Some college or technical school	United States of America		-3	1	3	-3	-3	-3	0	0	2	1	5	4	4	5	0	4	4	4	5	6	6	5	5	6	6	3	6	4	6	6	5	0	4	1	6	5	5	3	1	0	2	0
15
73	Member	Male	$100,000 - $149,999	White	Graduate degree (e.g., M.A., M.B.A., M.D., Ph.D., J.D., etc.)	United States of America	28303	3	3	3	3	2	-3	-2	2	3	3	5	6	5	5	5	5	5	5	5	5	5	5	5	5	6	6	6	5	5	0	5	3	3	5	5	2	1	1	1	1	0	4
42	Member,Trainer	Female	$80,000 - $89,999	White	Four-year college graduate	United States of America	53217	2	3	3	1	1	-3	-1	1	3	0	5	4	5	5	2	4	4	5	5	5	5	4	4	5	6	2	6	1	6	6	1	1	0	3	3	3	3	1	3	1	2	1
27	Member	Female	$50,000 - $59,999	White	Four-year college graduate	United States of America	92648	1	3	-2	2	3	-3	-3	-2	3	-3	6	4	6	6	2	5	6	6	6	6	6	5	5	6	6	5	6	6	5	3	6	6	6	6	3	6	6	6	6	4	6	6
40	Member,Trainer	Male	$100,000 - $149,999	White	Graduate degree (e.g., M.A., M.B.A., M.D., Ph.D., J.D., etc.)		77356	2	2	2	2	0	-3	0	-1	2	-2	5	5	5	5	3	6	5	5	5	4	5	5	5	5	6	5	6	6	6	6	1	6	4	5	6	6	5		3	5	4	5
53	Member	Male	$100,000 - $149,999	White	Graduate degree (e.g., M.A., M.B.A., M.D., Ph.D., J.D., etc.)	United States of America	55126	-1	3	1	2	1	-3	-3	-3	-2	1	6	6	6	6	4	6	6	6	6	6	6	6	6	6	6	4	6	6	5	4	6	0	3	5	5	3	5	4	5	3	4	4
68	Trainer	Female	$40,000 - $49,999	White	Four-year college graduate	United States of America	7632	3	3	3	3	2	-3	-3	-3	-3	-3	6	6	6	6	1	6	6	6	6	6	6	6	6	6	6	6	6	2	3	0	3	4	3	6	6	4	2	6	4	6	6	3
27	Trainer	Female	Less than $10,000	White	Some college or technical school	United States of America	80517	1	3	1	1	-1	-3	-3	0	1	-2	6	5	6	6	5	6	6	6	6	3	6	6	5	6	6	6	6	3	6	0	6	0	0	6	6	6	6	3	6	0	3	0
75	Master Educator	Male	$90,000 - $99,999	White	Graduate degree (e.g., M.A., M.B.A., M.D., Ph.D., J.D., etc.)	United States of America	12865	2	3	3	2	1	-2	-3	-3	-2	-2	6	6	6	5	4	5	5	6	6	6	5	5	6	6	3	5	6	4	5	5	3	6	5	4	5	5	6	4	3	3	5	4
24	Member,Master Educator	Female	$30,000 - $39,999	White	Four-year college graduate	United States of America	27517	1	3	3	1	1	-3	-3	-3	-2	-2	6	5	5	6	4	4	5	6	5	5	6	4	5	6	4	5	5	5	5	4	4	4	1	4	6	2	1	3	2	0	4	4
54		Female	More than $150,000	White	Graduate degree (e.g., M.A., M.B.A., M.D., Ph.D., J.D., etc.)	United States of America	7030	2	3	-3	2	-3	-3	-2	2	2	-2	6	5	6	6	3	5	6	5	6	5	6	6	6	6	6	6	6	5	4	0	5	6	5	1	4	1	1	3	3	2	6	6
32	Member	Female	$10,000 - $19,999	White	Four-year college graduate	United States of America	11710	3	3	3	3	3	-3	-3	3	3	-3	6	6	6	6	6	6	6	6	6	6	6	6	6	6	3	3	6	6	3	3	3	3	6	6	6	6	6	3	6	3	6	6
42	Master Educator	Female	More than $150,000	White	Graduate degree (e.g., M.A., M.B.A., M.D., Ph.D., J.D., etc.)	United States of America	20141	3	3	3	3	1	-3	-3	-3	1	-2	6	6	6	6	1	6	6	6	6	4	6	4	6	6	6	6	6	6	6	6	6	4	6	5	2	3	3	1	1	3	4	4
56	Member	Male	$60,000 - $69,999	White	Some college or technical school	United States of America	84653	2	2	2	-1	-2	-2	-3	-2	3	1	5	5	5	5	3	4	5	4	5	5	6	6	5	6	6	3	3	1	4	5	3	3	1	3	1	4	5	3	3	1	1	2
44	Member	Male	More than $150,000	White	Graduate degree (e.g., M.A., M.B.A., M.D., Ph.D., J.D., etc.)	United States of America	20850	2	3	3	3	0	-3	-1	2	3	-1	6	6	6	5	4	6	6	6	5	4	5	6	6	6	6	6	6	3	6	1	6	6	6	5	3	3	3	6	5	3	3	3
57	Member	Male		White	Graduate degree (e.g., M.A., M.B.A., M.D., Ph.D., J.D., etc.)	United States of America	22030	0	3	1	1	-1	-3	0	1	1	0		5	6	6	5		6	6	6	4		6	5	5	6	6	3	6	6	0	4	3	0	4	3	0	0	4	0	4	0	6
53		Female	$60,000 - $69,999	White	Four-year college graduate	United States of America	12768	3	3	3	2	2	-3	-3	0	-3	-1	6	3	6	6	4	5	6	6	6	5	6	5	5	5	6	3	6	6	6	4	4	5	6	6	0	3	6	0	5	4	3	3
49	Trainer	Male	$100,000 - $149,999	White	Graduate degree (e.g., M.A., M.B.A., M.D., Ph.D., J.D., etc.)	United States of America		-3	1	2	1	1	-2	0	2	1	-1	6	4	5	5	3	4	5	6	5	4	5	5	5	6	6	4	5	2	6	6	1	2	5	6	2	0	3	0	0	0	0	0
38	Trainer	Female	$30,000 - $39,999	White	Graduate degree (e.g., M.A., M.B.A., M.D., Ph.D., J.D., etc.)	United States of America	28532	1	3	3	2	3	-3	-2	-1	1	-2	6	4	6	6	5	6	6	6	6	6	6	6	6	6	6	5	4	6	6	0	3	3	4	5	3	6	6	6	6	4	6	4
59	Trainer	Male	$100,000 - $149,999	White	Some college or technical school	United States of America	2893	3	3	3	3	3	-3	-1	2	3	1	5	5	5	6	4	5	6	5	5	6	5	5	6	5	6	6	6	6	6	1	6	6	3	5	3	6	6	3	3	3	4	6
21	Member	Female	$30,000 - $39,999	Black or African American	Some college or technical school	United States of America	26330	2	3	1	0	1	-2	-3	-1	1	-1	6	3	6	5	4	4	4	4	5	6	6	4	5	5	5	5	5	5	4	2	3	2	2	3	6	3	2	3	2	2	5	5
64	Member,Trainer	Female	$50,000 - $59,999	White	Four-year college graduate	United States of America	85750	3	3	2	-2	-3	-3	-3	-3	-3	-3	6	6	6	6	5	6	6	6	6	6	6	6	6	6	6	6	6	6	6	1	6	2	6	6	6	6	6	3	3	3	6	6
63	Member	Male	More than $150,000	White	Some college or technical school	United States of America	7508	2	3	2	3	2	-3	-3	-3	2	-3	6	5	5	5	3	6	6	4	5	4	5	5	3	5	6	4	6	3	6	0	0	4	3	3	3	2	5	4	2	4	3	3
36	Member	Nonbinary	More than $150,000	White	Four-year college graduate	United States of America	2130	1	3	3	1	0	-2	-3	-3	1	-1	6	5	6	6	2	6	6	6	6	5	6	6	6	6	6	4	6	4	4	6	4	1	1	4	3	2	3	0	2	2	0	4
30	Member	Male	$70,000 - $79,999	White	Some college or technical school	United States of America	4102	3	3	3	3	-1	-3	-3	3	0	0	6	4	6	5	3	6	6	6	5	3	6	5	6	3	6	4	6	3	4	6	6	3	6	6	0	3	2	3	3	2	3	3
49	Member,Trainer	Male	$70,000 - $79,999	White	Some college or technical school	United States of America	30638	-1	3	3	3	1	-3	-3	-3	3	-2	6	6	6	6	3	5	6	6	6	6	6	5	6	6	6	3	6	4	5	5	4	3	2	3	3	5	3	4	3	3	0	1
54	Member,Trainer,Master Educator	Male	$100,000 - $149,999	White	Graduate degree (e.g., M.A., M.B.A., M.D., Ph.D., J.D., etc.)	United States of America	18976	-3	3	3	3	1	-3	-3	1	-1	-1	6	6	6	6	4	6	6	6	6	6	6	6	6	6	5	5	5	4	6	3	0	3	4	4	6	6	5	6	5	4	4	3
59	Master Educator		$100,000 - $149,999	White	Four-year college graduate		30269	1	3	2	3	-2	-2	-2	1	3	-1	6	4	5	3	3	5	5	5	6	5	6	6	6	5	6	6		6	6	6	6	4	6	6	6	6	6	4	5	6	2	6
69		Male	$50,000 - $59,999	White	Four-year college graduate	United States of America		3	3	3	3	2	-3	-3	0	2	-1	6	5	3	5	3	6	6	6	6	6	5	5	6	6	6	3	6	4	4	3	3	3	3	3	3	3	3	3	3	0	0	1
35	Member	Male	$100,000 - $149,999	White	Four-year college graduate	United States of America	76021	3	3	0	-2	2	-3	-3	3	0	-1	6	6	6	6	6	4	6	6	6	6	6	6	6	6	3	6	5	0	4	0	5	2	3	2	3	3	3	4	6	3	6	3
77	Member,Master Educator	Male	$50,000 - $59,999	White	Four-year college graduate	United States of America	35802	1	3	3	1	-1	-3	-1	2	3	-1	5	6	6	6	4	5	6	5	6	6	6	6	5	6	6	4	1	3	6	6	2	0	0	6	0	2	2	5	6	1	0	0
32	Trainer	Female	$60,000 - $69,999	White	Four-year college graduate	United States of America	80228	0	3	3	2	1	-2	-2	0	1	-1	6	2	4	6	2	2	6	6	6	3	6	5	6	6	6	4	6	1	4	6	1	3	3	3	0	2	1	3	2	0	4	5
63	Master Educator	Male	$70,000 - $79,999	White	Graduate degree (e.g., M.A., M.B.A., M.D., Ph.D., J.D., etc.)	United States of America	77845	3	3	2	3	-3	-3	-3	-2	0	-3	6	6	6	6	4	6	6	6	6	6	6	6	6	6	6	6	6	3	6	1	6	3	3	6	6	6	6	6	6	6	6	6
53	Member	Nonbinary	$60,000 - $69,999	Other	Four-year college graduate	United States of America	28804	3	3	3	3	-1	-3	-2	-2	-3	-3	6	6	6	5	5	5	6	6	6	4	6	5	5	5	6	5	6	1	5	6	5	5	3	5	3	2	2	4	4	5	5	3
27	Member	Female	$20,000 - $29,999	White	Some college or technical school	United States of America	54166	2	3	2	1	3	-3	-3	-2	-2	1	6	4	6	6	4	6	6	6	6	6	6	4	6	6	6	6	6	5	6	4	6	3	6	6	4	4	4	4	4	2	4	3
67	Member,Trainer	Male	$80,000 - $89,999	White	Some college or technical school	United States of America	23606	-3	3	-1	2	-3	-3	-3	3	3	0	6	6	6	6	3	6	6	6	6	6	6	6	5	6	6	3	0	0	6	3	6	5	0	2	0	3	0	3	6	3	0	0
48	Master Educator	Male	$70,000 - $79,999	White	Graduate degree (e.g., M.A., M.B.A., M.D., Ph.D., J.D., etc.)	United States of America	5401	2	3	3	3	-1	-3	-2	0	1	0	6	5	6	5	2	6	6	3	6	6	6	5	5	6	5	5	5	6	4	6	5	4	4	4	4	3	2	5	3	3	4	3
51	Member	Female	$30,000 - $39,999	White	Graduate degree (e.g., M.A., M.B.A., M.D., Ph.D., J.D., etc.)	United States of America	80466	0	3	1	1	1	-3	-3	-3	-3	1	5	5	2	4	2	5	6	6	2	2	5	5	5	5	6	6	5	1	3	5	4	5	3	6	0	0	0	3	0	1	1	3
51	Trainer	Male	$70,000 - $79,999	White	Four-year college graduate	United States of America	18049	2	3	2	3	1	-3	-3	-2	1	-2	6	4	6	5	3	4	5	5	4	5	5	5	5	4	6	3	3	2	4	0	3	4	4	5	0	3	4	3	3	1	1	1
59	Master Educator	Male	$70,000 - $79,999	White	Some college or technical school	United States of America	33549	3	3	3	3	1	3	-2	-1	3	0	6	6	6	6	5	6	6	6	6	6	6	6	6	6	6	5	5	1	1	5	6	6	3	2	3	2	3	1	5	1	2	1
24	Master Educator	Female	Less than $10,000	White	Four-year college graduate	United States of America	23451	3	3	3	2	3	-3	-3	-2	-2	-1	6	6	6	6	6	6	6	6	6	6	6	5	6	6	6	5	5	5	6	0	5	6	3	5	4	1	1	5	3	0	3	1
29	Member	Female	$50,000 - $59,999	White	Graduate degree (e.g., M.A., M.B.A., M.D., Ph.D., J.D., etc.)	United States of America	12412	2	3	1	3	2	-3	-3	1	2	-1	5	4	6	5	3	6	6	6	6	3	5	6	5	6	6	6	6	1	4	1	3	2	3	5	3	1	3	4	3	1	6	2
57	Trainer	Female	$20,000 - $29,999	White	Graduate degree (e.g., M.A., M.B.A., M.D., Ph.D., J.D., etc.)	United States of America	77845	2	3	2	3	2	-3	-2	0	2	-2	6	6	6	6	6	6	6	6	6	6	6	6	6	6	5	5	5	2	4	3	3	1	4	1	1	5	6	5	3	1	4	5
53	Member	Male	More than $150,000	Native American, American Indian, or Alaska Native	Four-year college graduate	United States of America	75072	2	3	3	2	1	-3	-3	0	1	-2	6	6	6	6	4	5	6	6	6	5	6	5	6	6	6	5	5	1	4	3	3	2	2	3	1	6	6	6	5	6	3	5
53	Member,Trainer	Male	$100,000 - $149,999	White	Four-year college graduate	United States of America	72079	-2	3	2	0	-1	-3	-1	1	-1	3	6	5	5	6	4	5	5	6	6	6	6	3	5	5	4	1	4	5	6	1	1	0	1	1	1	6	4	3	2	4	1	5
50	Member	Female	$70,000 - $79,999	White	Four-year college graduate	United States of America	17508	2	3	3	2	-1	-2	-2	3	3	-2	6	6	6	6	4	5	6	6	6	6	6	6	6	6	6	5	6	4	6	1	6	5	4	6	6	6	6	6	6	6	6	6
69	Member,Master Educator	Male	$70,000 - $79,999	White	Graduate degree (e.g., M.A., M.B.A., M.D., Ph.D., J.D., etc.)	United States of America	47250	0	3	2	1	-2	-3	-2	-1	0	-2	6	6	5	5	3	5	6	6	6	5	6	4	6	6	6	5	6	5	4	2	3	3	3	6	1	5	4	3	3	3	1	6
38	Member,Trainer	Male		White	Graduate degree (e.g., M.A., M.B.A., M.D., Ph.D., J.D., etc.)	United States of America	22554	0	3	3	2	2	-3	-2	3	3	0	6	6	6	6	3	5	6	6	6	6	6	5	6	6	5	4	6	4	2	4	4	6	1	3	4	5	5	4	4	5	0	2
54	Master Educator	Female		White	Four-year college graduate	United States of America	77379	2	3	3	3	-1	-3	-2	-3	2	-1	6	5	6	6	4	6	6	6	6	6	6	6	2	6	6	5	5	6	6	3	6	3	5	4	6	6	4	6	5	5	3	5
15
51	Member	Female	$70,000 - $79,999	White	Four-year college graduate		50263	-1	3	3	3	1	-2	0	2	3	-1	6	6	6	6	4	6	6	6	6	6	6	6	6	6	6	5	6	6	5	6	3	6	6	5	0	6	5	5	2	6	0	3
33	Member	Female	$10,000 - $19,999	Hispanic or Latino/Latina/Latinx	Some college or technical school	United States of America		3	-3	3	3	-3	-3	-3	0	3	3	6	6	6	6	3	6	6	6	6	6	6	6	6	6	6	3	6	6	6	6	6	6	3	3	6	3	6	3	3	3	6	3
46		Female	$60,000 - $69,999	White	Four-year college graduate	United States of America		3	3	3	3	-3	-3	-2	-3	-2	-1	6	5	6	6	3	3	6	6	5	5	6	4	6	6	5	4	5	4	4	4	3	4	6	6	2	5	4	4	4	0	4	4
68	Member	Female	$70,000 - $79,999	White	Graduate degree (e.g., M.A., M.B.A., M.D., Ph.D., J.D., etc.)	United States of America	43214	3	3	3	3	-2	-3	-3	3	-3	-1	6	6	6	6	0	6	6	6	6	6	6	6	6	6	6	6	1	6	6	6	6	6	0	6	6	6	3	6	6	6	3	6
60	Member,Trainer	Male	$100,000 - $149,999	White	Some college or technical school	United States of America	7039	3	3	3	3	0	-3	-3	3	0	-3	6	5	6	6	3	5	6	6	6	6	6	6	6	6	6	5	4	6	5	6	6	5	0	4	3	3	4	5	3	0	3	3
65	Master Educator	Male	More than $150,000	White	Graduate degree (e.g., M.A., M.B.A., M.D., Ph.D., J.D., etc.)	United States of America	27408	3	3	3	3	2	-3	0	2	3	0	6	6	6	5	4	6	6	5	6	6	6	6	5	6	6	6	6	5	4	1	5	5	6	5	5	5	4	6	6	4	6	5
43	Member,Trainer	Male	$80,000 - $89,999	White	Graduate degree (e.g., M.A., M.B.A., M.D., Ph.D., J.D., etc.)	United States of America	33714	3	3	3	2	1	-3	-3	1	1	-1	5	6	6	5	6	5	6	6	5	5	5	6	4	6	4	5	5	3	5	4	4	4	3	4	5	5	5	5	4	3	4	3
41	Member	Female	$60,000 - $69,999	White	Four-year college graduate	United States of America	80223	3	3	0	3	1	-3	-3	-2	3	0	6	4	6	6	4	5	6	6	6	4	6	4	6	6	6	6	6	6	6	6	6	6	0	3	0	0	3	3	3	1	6	3
43	Trainer	Male	$70,000 - $79,999	White	Four-year college graduate	United States of America	78741	-1	3	3	3	1	-3	-3	-2	-2	-2	6	4	6	6	2	6	6	6	6	6	6	5	6	6	6	6	4	5	4	0	6	1	0	6	1	3	5	1	5	3	1	0
45	Trainer	Female	$100,000 - $149,999	White	Graduate degree (e.g., M.A., M.B.A., M.D., Ph.D., J.D., etc.)	United States of America	43022	0	3	3	3	0	-3	-3	2	1	-3	6	6	6	6	6	5	6	6	6	6	6	6	6	6	6	4	6	3	5	6	4	6	6	6	0	3	2	5	5	0	3	0
20	Trainer	Nonbinary	$60,000 - $69,999	White	Some college or technical school	United States of America	77433	3	3	3	1	2	-3	-1	0	2	-1	6	4	6	6	4	6	6	6	6	3	6	6	4	6	6	5	0	3	6	0	4	3	6	3	6	3	6	3	6	6	0	2
32	Member	Female	$90,000 - $99,999	White	Four-year college graduate	United States of America	87901	2	3	2	2	2	-3	-2	-3	3	1	6	6	6	6	6	5	6	6	6	6	6	6	6	6	6	4	6	0	3	0	3	3	3	3	4	0	0	3	0	0	2	0
48	Trainer	Male	$100,000 - $149,999	White	Four-year college graduate	United States of America	22046	1	3	3	2	1	-3	-2	2	2	1	6	5	6	6	5	5	6	6	6	6	6	5	5	6	6	6	6	4	5	6	2	6	5	3	3	6	6	3	4	5	4	4
55	Member,Master Educator	Female	$100,000 - $149,999	White	Graduate degree (e.g., M.A., M.B.A., M.D., Ph.D., J.D., etc.)	United States of America	12209	3	3	3	3	0	-3	-3	-3	-3	-3	6	6	5	6	5	5	6	6	6	6	6	5	6	6	6	6	6	2	5	4	5	6	3	3	0	0	0	6	6	6	6	5
27	Member,Trainer	Male	$30,000 - $39,999	White	Four-year college graduate	United States of America	28805	2	3	2	1	-1	-1	-2	1	1	0	6	4	5	6	2	5	6	6	6	5	6	6	6	6	5	5	6	5	4	2	6	6	6	4	2	3	3	5	4	5	4	4
68	Member	Female	$30,000 - $39,999	White	Some college or technical school	United States of America	17550	-3	3	2	-3	-3	-3	-3	-3	-3	-3	6	6	6	6	3	6	6	6	6	6	6	6	6	6	6	6	6	6	6	6	6	6	6	6	6	0	0	0	0	0	0	6
58	Member	Female	$70,000 - $79,999	White	Graduate degree (e.g., M.A., M.B.A., M.D., Ph.D., J.D., etc.)	United States of America	80516	0	3	3	-1	-2	-3	-3	-3	-2	-2	6	5	6	5	3	6	6	6	6	6	6	6	6	6	6	6	6	4	5	3	6	6	5	4	5	5	3	4	3	3	3	3
34		Female	$100,000 - $149,999	White	Four-year college graduate	United States of America	78613	0	3	3	2	-1	-3	-3	0	3	-3	6	4	6	6	4	6	6	5	6	4	6	5	6	6	6	5	6	6	6	0	6	6	0	4	3	0	0	4	0	0	0	1
44	Member	Male	$100,000 - $149,999	White	Graduate degree (e.g., M.A., M.B.A., M.D., Ph.D., J.D., etc.)	United States of America	53593	0	2	2	2	1	-2	-3	-1	2	-2	6	5	5	6	3	5	5	6	6	5	6	4	6	5	6	5	2	6	2	0	2	4	4	2	1	4	3	0	1	2	0	4
58	Master Educator	Female	$100,000 - $149,999	White	Four-year college graduate	United States of America	7747	1	2	3	1	-2	-1	-2	1	3	-1	6	5	6	6	1	4	5	5	6	5	6	6	6	6	6	3	3	5	5	0	4	1	0	4	3	4	3	3	2	0	0	4
51	Member	Female	$100,000 - $149,999	White	Four-year college graduate	United States of America	29108	-3	3	-1	3	2	-3	-3	0	3	-3	6	5	6	6	2	6	6	6	6	5	6	6	6	6	6	6	6	3	4	0	6	6	0	3	6	6	3	3	6	3	6	3
57	Member	Male	$100,000 - $149,999	White	Four-year college graduate	United States of America	78633	3	3	3	3	-3	-3	-3	-3	3	0	6	6	6	6	3	5	6	6	6	6	6	6	6	6	0	0	0	6	6	0	0	0	4	0	4	6	6	3	3	6	3	0
49	Trainer	Male	More than $150,000	White	Graduate degree (e.g., M.A., M.B.A., M.D., Ph.D., J.D., etc.)	United States of America	30342	3	3	3	3	-3	-3	-3	-3	-3	-3	6	6	6	6	6	6	6	6	6	6	6	6	6	6	6	6	3	6	6	0	4	3	3	6	3	6	3	3	3	4	0	3
49	Member	Female	$100,000 - $149,999	White	Four-year college graduate	United States of America	80003	2	3	1	3	2	-3	-2	0	-1	-1	6	4	6	6	3	6	6	6	6	6	6	5	6	6	6	6	6	6	4	1	3	6	3	2	3	1	0	5	1	2	6	5
34	Member	Male	More than $150,000	White	Four-year college graduate	United States of America		-1	3	3	3	1	-3	-2	2	2	-2	6	5	6	6	2	6	6	6	6	6	6	6	5	6	6	5	6	6	4	6	4	6	6	6	1	3	4	3	0	0	1	6
27	Master Educator	Female	$80,000 - $89,999	White	Four-year college graduate	United States of America	12945	3	3	3	3	3	-3	-3	1	2	-3	6	5	6	6	3	6	6	6	6	4	6	6	6	6	6	6	6	6	4	6	5	6	3	5	2	4	3	6	6	6	5	3
35	Member	Male	$60,000 - $69,999	White	Graduate degree (e.g., M.A., M.B.A., M.D., Ph.D., J.D., etc.)	United States of America	87513	3	3	2	3	-1	-3	-3	-2	1	-2	6	6	6	6	4	5	6	6	6	4	6	5	6	6	6	6	6	6	6	6	6	5	4	6	6	3	6	5	1	5	5	5
73	Member	Male			Four-year college graduate	United States of America	3281	3	3	3	-3	2	-3	-3	-3	-3	-3	6	6	6	6	5	5	6	6	6	6	6	6	6	6	6	6	6	6	6	6	6	5	5	6	6	5	3	3	0	3	6	3
61	Master Educator	Male	$100,000 - $149,999	White	Four-year college graduate	United States of America	91360	3	3	3	3	1	-3	-1	3	3	-2	5	4	6	5	5	6	6	5	6	5	5	6	6	5	4	5	3	1	4	1	4	3	6	4	4	5	1	6	0	6	0	6
42	Member,Trainer	Male	More than $150,000	White	Four-year college graduate	United States of America	2896	0	3	3	-3	1	-3	-3	3	3	0	6	6	6	6	0	6	6	6	6	3	6	6	6	6	6	3	6	0	3	6	3	3	3	4	0	6	6	3	3	3	3	3
26	Member,Trainer	Male	$50,000 - $59,999	White	Graduate degree (e.g., M.A., M.B.A., M.D., Ph.D., J.D., etc.)	United States of America	24148	3	3	2	2	0	-3	-3	2	2	-2	6	6	6	6	5	6	6	6	6	6	6	5	6	6	6	6	6	6	6	0	6	5	6	6	6	4	5	5	1	1	3	3
43	Member,Trainer	Female	$30,000 - $39,999	White	Four-year college graduate	United States of America	33710	1	3	1	3	-1	-3	-3	-1	0	-3	6	6	6	6	4	5	6	6		6	6	5	6	6	6	6	6	6	6	2	4	4	4	4	6	4	4	4	4	3	4	4
74	Member	Male	$100,000 - $149,999	White	Graduate degree (e.g., M.A., M.B.A., M.D., Ph.D., J.D., etc.)	United States of America	19038	3	3	3	3	0	-1	-2	0	3	-3	6	5	5	5	4	5	6	6	6	5	6	4	5	6	5	4	6	6	6	0	4	5	2	5	6	6	2	4	1	4	2	4
53	Trainer	Female		White	GED or high school graduate	United States of America	21703	3	3	3	3	2	-3	0	0	3	-1	6	6	6	6	3	6	6	6	6	6	6	6	6	6	6	3	0	3	6	0	3	0	3	6	3	0	3	0	0	0	0	0
44	Member,Trainer	Male	$20,000 - $29,999	White	Some college or technical school	United States of America	47725	2	3	2	2	1	-3	-3	-3	1	-1	6	5	6	6	5	5	6	6	6	5	6	6	6	6	3	3	6	6	6	6	2	2	6	6	3	6	5	6	5	5	0	3
27		Female	More than $150,000	White	Four-year college graduate	United States of America	6107	2	3	1	1	-3	-3	-3	1	1	-1	6	3	5	6	0	6	6	6	6	5	6	4	4	3	6	6	6	6	6	6	6	6	0	6	0	3	3	3	0	0	6	3
64	Member	Female	$30,000 - $39,999	White	Four-year college graduate	United States of America	7728	3	3	0	3	-2	-3	-3	-3	3	-3	6	6	6	5	5	6	6	6	6	5	6	6	5	6	6	6	6	3	6	4	4	3	4	4	2	1	2	3	3	2	6	6
62	Member,Master Educator	Female	$100,000 - $149,999	White	Graduate degree (e.g., M.A., M.B.A., M.D., Ph.D., J.D., etc.)	United States of America	60090	3	3	3	3	3	-3	-3	0	3	0	6	6	6	6	6	6	6	6	6	3	6	6	6	6	6	6	6	6	6	3	6	6	0	6	3	6	6	6	3	6	3	6
70	Master Educator	Male			Graduate degree (e.g., M.A., M.B.A., M.D., Ph.D., J.D., etc.)	United States of America	3784	1	3	3	1	1	-3	-3	-2	1	2	6	6	6	6	1	6	6	6	6	3	6	5	6	6	6	6	6	3	5	3	5	6	1	4	5	3	3	4	3	4	3	6
56	Member	Male	More than $150,000	White	Graduate degree (e.g., M.A., M.B.A., M.D., Ph.D., J.D., etc.)	United States of America	44663	0	2	2	2	2	-1	-1	1	2	3	6	6	5	6	5	6	6	6	6	5	6	6	6	6	6	6	6	3	6	3	3	3	6	6	2	6	2	4	3	4	0	5
37	Member,Trainer	Male	$50,000 - $59,999	White	Some college or technical school	Japan	96377	1	3	3	3	2	-3	-2	1	1	1	6	6	6	5	4	6	6	6	6	5	6	6	6	6	6	5	6	6	6	3	6	3	5	3	6	6	6	5	6	5	3	5
48	Member,Trainer,Master Educator	Male	More than $150,000	White	Graduate degree (e.g., M.A., M.B.A., M.D., Ph.D., J.D., etc.)	United States of America	80540	0	3	1	1	-2	-3	-2	0	0	0	6	5	4	6	3	6	6	6	6	6	6	6	6	6	6	6	6	6	6	1	3	6	3	6	4	3	1	3	6	1	1	1
88	Member,Trainer,Master Educator	Female	$100,000 - $149,999	White	Four-year college graduate	United States of America	19002	3	3	3	2	2	-3	-3	1	3	-2	6	6	6	6	4	6	6	6	6	5	6	6	6	6	6	6	6	6	6	5	6	4	6	6	5	5	5	6	6	6	6	6
55	Member	Male	More than $150,000	White	Four-year college graduate	United States of America	80540	1	3	2	3	2	-3	-2	2	2	2	6	6	5	6	5	6	6	6	6	6	6	6	6	6	6	3	6	6	4	6	4	4	0	4	4	3	1	4	3	3	2	5
63	Member	Female		White	Graduate degree (e.g., M.A., M.B.A., M.D., Ph.D., J.D., etc.)	United States of America	66208	-3	2	3	1	1	-1	-1	0	3	-1	6	4	6	6	3	5	6	6	6	6	6	6	6	6	6	5	6	4	3	5	2	2	3	3	0	1	3	4	2	4	0	3
43	Member	Male	$100,000 - $149,999	White	Some college or technical school	United States of America	50009	2	3	3	1	1	-2	-2	1	-1	1	6	4	4	5	4	4	6	6	4	4	6	6	4	4	4	4	2	1	4	6	0	2	4	2	1	4	1	2	1	1	1	1
61	Member,Trainer	Male	More than $150,000	White	Some college or technical school	United States of America	75024	-3	3	3	3	0	-3	-1	3	3	3	6	6	6	6	1	5	6	6	6	5	6	5	6	6	5	3	4	1	4	4	1	1	1	1	5	5	5	4	4	6	0	4
52	Member	Male	More than $150,000	White	Graduate degree (e.g., M.A., M.B.A., M.D., Ph.D., J.D., etc.)	United States of America	55340	1	3	3	2	-1	-3	-2	-1	3	1	6	5	6	6	1	5	6	6	6	5	6	5	5	6	6	5	6	5	4	6	5	1	0	5	4	1	1	4	3	0	0	1
50	Trainer	Female	$90,000 - $99,999	White	Graduate degree (e.g., M.A., M.B.A., M.D., Ph.D., J.D., etc.)	United States of America	60031	3	3	3	3	1	-3	-3	-1	2	-2	5	6	6	4	3	6	6	6	6	5	4	6	4	6	6	6	6	3	6	6	6	3	1	6	5	3	4	6	3	3	4	3
52	Member,Trainer	Male	More than $150,000	White	Four-year college graduate	United States of America	37918	3	3	3	3	-3	-3	-3	3	3	-3	6	6	6	6	0	6	6	6	6	6	6	6	6	6	6	6	6	6	3	6	6	3	1	6	3	3	3	3	3	3	0	3
33	Member,Master Educator	Male	$40,000 - $49,999	White	Graduate degree (e.g., M.A., M.B.A., M.D., Ph.D., J.D., etc.)	United States of America	37042	1	3	1	2	2	-3	-3	-3	-3	-1	6	6	5	6	5	5	6	6	6	6	6	6	6	6	6	4	3	3	6	5	3	3	3	4	3	4	4	3	4	1	6	4
32	Trainer	Female	$50,000 - $59,999	White	Four-year college graduate	United States of America	98043	2	3	3	2	1	-3	-3	-2	3	0	6	4	6	6	3	5	6	6	6	5	6	6		6	6	6	5	2	5	6	5	3	4	6	6	0	1	6	3	2	5	3
20	Trainer	Female	$100,000 - $149,999	White	Some college or technical school	United States of America	30052	2	3	3	2	1	-3	-3	-2	-1	-1	6	5	6	6	3	5	6	6	6	6	6	5	6	6	6	2	6	6	4	3	2	3	4	1	6	3	3	3	4	2	6	2
74	Master Educator	Male	$100,000 - $149,999	White	Graduate degree (e.g., M.A., M.B.A., M.D., Ph.D., J.D., etc.)	United States of America	2881	3	3	3	2	3	-3	-3	-2	3	1	6	6	5	6	6	6	6	6	6	5	6	6	6	6	6	6	6	5	6	5	6	6	5	5	5	6	6	6	6	6	6	6
69	Master Educator	Male	$80,000 - $89,999	White	Four-year college graduate	United States of America	55317	2	3	3	3	3	-2	-2	2	3	-2	6	6	6	6	4	6	6	6	6	5	6	5	6	6	6	5	2	5	5	6	4	4	4	5	4	3	3	5	4	4	6	4
71	Member	Male	$100,000 - $149,999	White	Graduate degree (e.g., M.A., M.B.A., M.D., Ph.D., J.D., etc.)	United States of America	30269	0	3	3	2	0	-2	-2	1	2	-1	6	5	6	5	4	6	6	5	6	5	6	5	6	6	6	6	6	0	5	6	3	4	6	5	0	0	0	0	1	0	3	3
43	Member	Female	$40,000 - $49,999	White	Some college or technical school	United States of America	81435	2	3	-1	3	-1	-3	-2	-2	2	1	6	5	6	6	3	6	6	6	6	5	6	5	6	6	6	5	6	6	6	3	5	6	2	6	2	4	4	5	2	3	6	6
68	Member,Master Educator	Male		White	Four-year college graduate	United States of America	80537	1	3	1	2	-3	-2	-3	-2	3	-1	6	1	6	5	1	5	6	6	6	6	6	6	6	6	6	5	5	4	6	6	2	2	3	4	3	3	3	3	2	3	1	5
28	Master Educator	Male	$40,000 - $49,999	White	Four-year college graduate	United States of America	30080	2	3	3	0	1	-2	-2	-1	3	0	6	6	6	6	4	5	6	6	6	5	6	6	6	6	0	4	1	5	5	0	4	2	5	5	5	4	2	4	5	2	3	2
73	Member,Trainer	Male	$90,000 - $99,999	White	Graduate degree (e.g., M.A., M.B.A., M.D., Ph.D., J.D., etc.)	United States of America	30540	1	3	3	1	-2	-3	-3	-2	-1	0	6	6	6	6	4	6	6	6	6	4	6	6	6	6	6	6	3	6	5	0	4	4	4	5	6	3	4	4	3	0	6	0
54	Member	Female	More than $150,000	White	Four-year college graduate	United States of America	10502	3	3	3	3	2	-3	0	-1	1	-3	6	6	6	6	5	6	6	6	6	6	6	6	6	6	6	6	6	6	6	6	6	6	4	6	5	5	5	6	6	6	6	6
55	Trainer	Female	$40,000 - $49,999	White	Graduate degree (e.g., M.A., M.B.A., M.D., Ph.D., J.D., etc.)	United States of America	11779	2	3	3	2	2	-3	-2	3	3	-3	6	5	6	5	3	4	6	5	6	5	5	5	6	4	6	3	6	3	3	5	0	3	4	4	0	5	4	3	1	4	4	5
24	Master Educator	Male	$60,000 - $69,999	White	Some college or technical school	United States of America	19335	3	3	3	3	0	-3	-3	2	1	-1	6	6	6	6	4	6	6	6	6	6	6	4	6	6	6	4	6	6	5	3	5	6	5	2	4	2	2	4	2	4	5	4
39	Member,Trainer	Female	$70,000 - $79,999	White	Four-year college graduate	United States of America	50226	2	3	3	2	-1	-3	-2	1	0	-1	6	6	6	6	4	6	6	6	6	6	6	6	6	6	6	5	6	5	6	5	5	5	3	6	3	6	2	6	6	0	0	0
66	Member	Female	More than $150,000	White	Four-year college graduate	United States of America	32082	0	3	3	3	3	-3	-2	2	1	3	6	6	6	6	4	6	6	6	6	6	6	6	6	6	6	6	3	6	6	0	6	3	3	4	3	2	3	3	1	1	3	3
43	Member,Trainer	Male	More than $150,000	White	Some college or technical school	United States of America	19508	3	3	3	2	-3	-3	-3	-3	-3	-1	6	4	6	6	2	5	6	6	6	3	6	5	6	6	6	6	3	3	6	0	6	4	6	6	6	6	6	3	5	0	0	3
87	Member,Trainer	Male	$60,000 - $69,999	White	Graduate degree (e.g., M.A., M.B.A., M.D., Ph.D., J.D., etc.)	United States of America	49001	3	3	3	2	0	-3	-3	-1	2	-2	6	4	5	6	4	6	6	5	6	6	6	6	6	6	6	6	6	4	6	6	5	2	0	5	3	6	3	1	5	3	6	5
31	Member		More than $150,000	White	Graduate degree (e.g., M.A., M.B.A., M.D., Ph.D., J.D., etc.)	United States of America	97203	1	3	-3	1	1	-3	-2	-1	3	-2	6	6	6	6	4	6	6	6	6	6	6	6	6	6	6	6	6	4	6	6	6	6	2	5	3	1	1	1	3	1	4	5
27	Trainer	Male	$100,000 - $149,999	White	Four-year college graduate	United States of America	84045	1	3	3	-1	1	-3	-3	-1	3	-2	5	5	6	6	2	5	6	6	4	4	6	4	6	6	6	6	6	6	6	6	3	4	3	6	6	0	0	0	0	0	0	0
36	Member,Trainer	Male	$40,000 - $49,999	White	Some college or technical school	United States of America	21157	1	2	1	1	2	-1	-3	0	0	-3	6	5	6	6	4	4	6	6	6	6	6	5	6	6	5	4	4	6	4	1	4	6	2	4	3	3	6	3	3	3	2	2
54	Member	Male	More than $150,000	White	Graduate degree (e.g., M.A., M.B.A., M.D., Ph.D., J.D., etc.)	United States of America	30068	-2	3	3	1	-1	-2	-2	2	3	2	5	5	5	5	1	6	6	6	6	3	5	6	5	5	5	4	5	3	4	5	4	4	5	3	3	5	5	5	4	5	2	5
28	Member	Male	$100,000 - $149,999	White	Graduate degree (e.g., M.A., M.B.A., M.D., Ph.D., J.D., etc.)	United States of America	84005	-3	3	3	-2	-3	0	-2	-3	3	0	6	6	0	6	1	5	6	6	6	6	6	6	6	6	6	4	4	6	6	1	0	0	2	4	1	0	0	0	0	0	0	1
25	Master Educator	Female	$30,000 - $39,999	White	Some college or technical school	United States of America	22802	0	2	3	2	1	-1	-2	2	3	-1	6	6	6	6	4	6	6	6	6	4	6	6	6	6	5	4	6	6	6	6	4	4	2	5	3	5	6	6	6	4	4	4
21	Trainer	Male	Less than $10,000	White	Some college or technical school	United States of America	16803	-2	3	-2	3	1	2	-3	-2	2	-2	6	5	6	6	2	6	5	6	6	6	6	6	6	6	6	4	4	4	1	0	4	0	0	5	5	4	4	5	4	4	1	4
55	Master Educator	Male	$90,000 - $99,999	White	Graduate degree (e.g., M.A., M.B.A., M.D., Ph.D., J.D., etc.)	United States of America	35216	0	0	3	3	0	-3	-3	-3	-1	-1	6	6	6	6	0	6	6	6	6	6	6	6	6	6	6	6	6	6	6	6	6	6	6	6	6	6	6	6	6	3	6	3
57	Member,Trainer	Female	$50,000 - $59,999	Black or African American	Four-year college graduate	United States of America	80016	2	3	3	3	2	-3	-2	-2	3	-2	6	6	6	6	5	5	6	6	6	6	6	5	5	6	6	5	6	2	5	1	1	3	1	5	4	1	1	2	0	0	1	2
56	Member,Trainer	Male	More than $150,000	White	Four-year college graduate	United States of America	30189	0	3	3	1	-2	-3	0	1	2	2	6	6	5	5	5	3	4	6	6	6	6	6	6	5	5	5	3	4	6	1	3	3	1	1	1	1	3	3	2	1	1	1
74	Member	Male	More than $150,000	White	Four-year college graduate	United States of America	19041	1	2	3	1	1	2	-3	3	3	-2	5	5	5	5	4	6	6	6	6	6	5	5	6	5	6	4	5	4	3	3	2	5	3	2	0	5	4	5	3	3	3	5
45	Master Educator	Male		White	Graduate degree (e.g., M.A., M.B.A., M.D., Ph.D., J.D., etc.)	United States of America	46530	3	3	3	0	-2	-3	-3	-3	1	0	6	3	3	5	0	4	1	5	6	2	6	6	6	6	5	3	3	5	5	3	3	3	6	6	4	0	3	3	0	0	0	0
47	Trainer	Female	More than $150,000	White	Four-year college graduate	United States of America	44087	2	3	3	3	0	-3	-3	-3	3	-2	6	5	6	6	4	5	6	6	6	3	6	5	6	6	6	4	6	5	2	5	4	4	6	4	3	3	3	3	3	2	3	1
27	Trainer	Male	$10,000 - $19,999	White	Graduate degree (e.g., M.A., M.B.A., M.D., Ph.D., J.D., etc.)	United States of America	30161	3	3	3	0	0	-2	-3	0	0	0	6	6	6	6	3	6	5	6	6	6	6	6	6	6	6	6	6	6	6	6	6	1	3	6	6	6	3	3	2	3	0	0
67	Trainer	Female	$80,000 - $89,999	White	Some college or technical school	United States of America	53714	2	3	3	3	2	-3	-3	-3	0	-2	6	6	6	6	4	6	6	6	6	6	6	5	5	6	6	6	6	3	6	6	6	5	6	4	5	6	6	6	6	2	6	6
27	Member	Female	$40,000 - $49,999	White	Graduate degree (e.g., M.A., M.B.A., M.D., Ph.D., J.D., etc.)	United States of America	13901	3	3	3	2	-1	-1	-1	-2	1	0	5	5	5	5	2	5	6	5	6	4	6	3	5	5	5	4	5	4	5	1	3	4	3	3	4	3	3	4	2	1	4	2
59	Trainer	Female	$100,000 - $149,999	White	Graduate degree (e.g., M.A., M.B.A., M.D., Ph.D., J.D., etc.)	United States of America	59718	2	3	1	3	1	-3	-2	0	2	-2	6	5	6	6	2	6	6	6	6	6	6	5	5	4	6	4	6	6	4	1	3	5	3	5	5	1	2	4	2	2	4	3
20	Member	Female	$100,000 - $149,999	Hispanic or Latino/Latina/Latinx	Some college or technical school	United States of America	93908	3	3	3	3	1	-3	0	3	3	-3	6	6	6	6	4	6	6	6	6	6	6	6	6	6	6	6	6	3	6	6	6	6	0	6	3	1	1	6	4	3	6	2
28	Trainer	Female	$10,000 - $19,999	White	Graduate degree (e.g., M.A., M.B.A., M.D., Ph.D., J.D., etc.)	United States of America	92109	0	3	1	2	3	-2	-3	0	3	0	6	5	6	6	4	6	6	6	6	3	6	6	3	6		6	6	3	3	3	6	5	3	6	2	4	3	5	3	5	6	4
28	Trainer	Female	$60,000 - $69,999	White	Four-year college graduate	United States of America	24401	2	3	2	3	0	-3	-1	-2	0	-2	5	4	6	5	3	6	6	6	6	4	5	6	5	5	6	5	3	4	6	6	5	3	5	3	2	3	3	4	5	0	1	3
49	Member,Trainer	Male	More than $150,000	White	Graduate degree (e.g., M.A., M.B.A., M.D., Ph.D., J.D., etc.)	United States of America	30002	2	3	3	1	-2	-3	-3	-1	2	1	6	5	6	5	1	6	4	6	6	4	6	6	6	5	6	4	6	4	4	4	3	2	3	2	4	5	4	4	4	3	0	3
32	Member	Female	$90,000 - $99,999	White	Graduate degree (e.g., M.A., M.B.A., M.D., Ph.D., J.D., etc.)	United States of America	45405	3	2	2	1	1	-3	-2	-2	-1	-3	6	6	5	6	2	6	6	4	6	5	6	6	6	6	6	5	6	6	6	6	4	5	3	6	3	4	4	4	6	4	6	5
46	Member,Trainer	Female	$80,000 - $89,999	White	Some college or technical school	United States of America	75409	1	1	1	-1	-2	-3	-1	0	-1	-1	5	4	4	5	2	4	5	5	5	4	5	4	5	4	6	4	6	3	3	6	3	5	3	4	4	5	4	2	4	2	1	3
51	Trainer	Female		White	Four-year college graduate	United States of America	72650	3	3	3	2	3	-3	0	1	3	-1	6	6	6	6	5	6	6	6	6	6	6	6	6	6	6	6	6	0	5	6	6	5	0	5	3	6	5	5	3	5	3	3
29	Member,Master Educator	Male	$30,000 - $39,999	White	Four-year college graduate	United States of America	81230	0	2	-1	2	-2	-2	-2	-2	2	-2	6	4	6	6	3	6	6	5	6	4	6	5	6	5	6	5	6	6	5	4	4	5	4	5	5	5	4	6	5	5	6	4
33	Master Educator	Female	$30,000 - $39,999	White	Graduate degree (e.g., M.A., M.B.A., M.D., Ph.D., J.D., etc.)	United States of America	28401	1	3	3	2	3	-3	-2	1	3	-2	6	1	6	5	6	6	6	6	6	6	6	6	6	6	6	5	6	4	6	6	3	0	3	5	5	4	4	4	3	4	4	3
56	Trainer	Female	$80,000 - $89,999	White	Some college or technical school	United States of America	35633	0	3	3	-1	1	-3	-3	-1	-1	-1	6	5	6	6	4	6	6	6	6	6	6	6	6	6	6	3	6	6	3	3	3	6	3	6	6	6	3	6	6	6	3	3
32	Member	Male	$80,000 - $89,999	Asian or Pacific Islander	Graduate degree (e.g., M.A., M.B.A., M.D., Ph.D., J.D., etc.)	United States of America	89503	3	3	3	3	3	3	-3	3	3	0	6	6	6	6	6	6	6	6	6	6	6	6	6	6	3	6	6	6	6	6	3		6	6	6	6		6	2	6	3
37	Member,Trainer	Male	$60,000 - $69,999	White	Four-year college graduate	United States of America	28801	1	3	3	3	1	-3	-3	-3	-2	-2	6	6	6	6	5	5	4	5	6	6	6	5	6	6	6	3	6	3	5	2	4	0	3	6	6	6	6	6	5	4	6	3
63	Master Educator	Female	$70,000 - $79,999	White	GED or high school graduate	United States of America	11710	-3	3	2	-3	3	-3	-3	3	3	-3	6	6	6	6	5	6	6	6	6	6	6	6	6	6	6	6	6	6	6	3	6	6	3	2	6	6	3	6	6	6	3	6
64	Trainer	Female	$100,000 - $149,999	White	Four-year college graduate	United States of America	68510	1	3	2	3	-2	-1	-2	1	3	-1	5	5	5	5	3	5	5	6	6	5	6	5	6	6	6	4	3	4	5	5	6	4	3	3	5	4	3	3	2	2	2	4
65	Trainer	Female	More than $150,000	Other	Graduate degree (e.g., M.A., M.B.A., M.D., Ph.D., J.D., etc.)	United States of America	7072	-1	3	3	-1	-1	-3	-3	-1	-1	-1	6	2	4	6	4	6	6	6	6	6	6	6	6	6	6	5	4	1	6	5	5	5	4	5	2	6	5	4	5	5	5	4
27	Trainer	Male	$50,000 - $59,999	White	Some college or technical school	United States of America	84095	1	3	3	3	0	-3	-3	0	-1	-1	6	6	6	6	5	6	6	6	6	6	6	6	6	6	6	5	6	5	5	4	5	6	5	5	6	5	5	5	4	6	4	6
60		Female	$90,000 - $99,999	White	Some college or technical school	United States of America	84036	1	3	3	3	3	-3	-1	0	0	0	6	6	6	6	3	6	6	6	6	6	6	6	6	6	6	6	6	6	6	6	6	6	6	6	6	6	6	6	6	6	6	6
23	Trainer	Female	$10,000 - $19,999	White	Four-year college graduate	United States of America	98406	3	3		-2	1	-3	-3	-2	-2	-2	6	6	6	6	2	6	6	6	6	5	6	5	4	6	6	6	6	6	6	6	4	6	1	3	6	3	4	5	1	3	5	3
71	Member	Female	More than $150,000	White	Four-year college graduate	United States of America	87144	2	3	2	3	0	-3	-3	3	-3	-2	6	6	6	6	5	6	6	6	6	6	6	6	6	6	6	6	6	6	6	3	6	6	6	6	6	3	5	5	5	5	6	6
64	Master Educator	Male	$100,000 - $149,999	White	Some college or technical school	United States of America	7102	3	3	3	3	0	-3	-3	1	3	-3	6	6	6	6	4	6	6	4	6	5	6	6	6	6	6	6	6	6	6	0	5	5	3	5	3	2	2	4	6	3	5	6
35	Member	Male	$50,000 - $59,999	White	GED or high school graduate	United States of America	84098	1	3	2	3	1	-1	1	-1	2	0	6	3	4	6	1	5	6	6	6	6	6	5	6	6	6	6	6	4	5	0	6	5	0	6	6	2	1	3	0	0	3	4
40	Member,Master Educator	Male	$70,000 - $79,999	White	Graduate degree (e.g., M.A., M.B.A., M.D., Ph.D., J.D., etc.)	United States of America	24015	3	3	3	1	2	-3	2	0	1	0	6	4	6	6	5	5	6	6	6	6	6	5	1	6	6	6	4	3	5	6	3	6	3	5	3	4	3	5	3	3	4	3
69	Member	Male	$100,000 - $149,999	White	Graduate degree (e.g., M.A., M.B.A., M.D., Ph.D., J.D., etc.)	United States of America	20636	-1		3	2	2	-3	-2	1	-1	1	6	5	5	6	4	6	6	6	6	6	6	5	6	5	6	5	5	5	5	6	5	1	5	5	5	3	6	4	3	1	4	4
21	Member	Female	Less than $10,000	White	Four-year college graduate	United States of America	10536	3	3	1	3	2	-3	-3	-2	-1	1	6	4	5	6	2	4	6	6	6	6	5	5	6	6	6	4	6	5	2	0	6	5	5	4	6	3	1	2	1	1	4	0
33	Member	Male	$100,000 - $149,999	White	Some college or technical school	United States of America	49022	0	3	1	3	2	-2	-2	1	3	-1	6	4	6	6	5	5	6	6	6	5	6	5	5	6	4	5	5	5	5	3	4	5	6	5	5	5	5	5	4	4	5	5
74	Member	Male	$70,000 - $79,999	White	Four-year college graduate	United States of America	98110	-2	-3	2	1	-1	-3	-3	-3	3	-1	6	6	6	6	4	6	6	6	6	5	6	5	6	6	6	6	6	6	6	6	6	6		5	3	6	6	6	6	6	6	6
34	Member,Master Educator	Female	$90,000 - $99,999	White	Four-year college graduate	United States of America	20175	-3	3	-3	2	0	-3	-3	-1	-1	-3	6	5	6	6	4	5	6	6	6	6	6	5	5	6	6	5	5	5	4	2	4	4	5	5	4	4	4	5	5	4	4	5
24	Member,Trainer		$10,000 - $19,999	White	Four-year college graduate	United States of America	80487	-2	3	-3	3	1	-3	-2	-3	3	-3	6	3	6	6	4	6	5	6	6	4	6	5	6	6	6	5	6	4	6	3	4	1	3	6	5	3	3	3	4	2	5	5
32	Master Educator	Male	$20,000 - $29,999	White	Graduate degree (e.g., M.A., M.B.A., M.D., Ph.D., J.D., etc.)	United States of America	30152	0	3	3	3	3	-3	-3	2	0	-3	6	6	6	6	4	6	6	6	6	6	6	6	5	6	6	6	6	6	5	0	6	6	3	6	6	3	4	6	3	0	0	4
54	Member	Female	$70,000 - $79,999	White	Graduate degree (e.g., M.A., M.B.A., M.D., Ph.D., J.D., etc.)	United States of America	85743	3	3	3	3	2	-3	-3	-2	-1	-2	6	6	6	6	4	6	6	6	6	6	6	6	6	6	6	6	6	6	6	6	6	3	6	6	3	3	4	4	3	5	4	3
27	Trainer	Male	$60,000 - $69,999	White	Graduate degree (e.g., M.A., M.B.A., M.D., Ph.D., J.D., etc.)	United States of America	38506	3	3	3	3	-3	-3	-3	-3	-3	-3	6	5	6	6	0	6	6	6	6	5	6	6	6	6	6	3	6	6	6	6	6	0	0	6	3	0	0	3	3	0	3	0
67	Member,Trainer	Female	$60,000 - $69,999	White	Graduate degree (e.g., M.A., M.B.A., M.D., Ph.D., J.D., etc.)	United States of America	34698	0	3	3	2	0	-2	-1	3	3	-1	6	4	5	6	3	5	6	6	6	5	6	5	6	6	5	6	5	5	4	0	4	1	1	3	3	5	5	3	2	3	0	2
21	Master Educator	Nonbinary	$80,000 - $89,999	White	Some college or technical school	United States of America	55057	-1	3	3	-2	0	-3	-3	-3	-1	1	6	6	6	6	6	6	6	6	6	5	6	3	6	6	5	6	6	5	4	6	4	4	4	3	3	3	4	5	3	5	3	3
72	Master Educator	Female	$70,000 - $79,999	White	Four-year college graduate	United States of America	88310	1	1	2	2	2	-2	-3	0	0	-1	5	3	5	5	3	5	5	4	6	3	5	4	3	5	6	4	5	6	4	0	3	2	4	4	4	5	4	3	3	4	1	3
49		Female	$50,000 - $59,999	White	Some college or technical school	United States of America	45177	1	3	3	2	1	-2	-2	-1	-2	-1	6	6	6	6	6	6	6	6	6	3	6	6	6	6	6	6	6	3	6	6	6	3	3	6	3	3	3	6	3	3	6	6
42	Trainer	Male	$100,000 - $149,999	White	Some college or technical school	United States of America	93313	0	3	3	1	-3	-3	2	1	3	-2	6	5	4	6	4	5	6	6	6	6	6	5	6	5	6	5	6	3	6	0	3	5	6	5	4	5	4	5	3	3	3	3
62	Member	Male	$100,000 - $149,999	White	Four-year college graduate	United States of America	53575	1	3	3	1	0	-3	-2	3	1	-1	6	6	6	5	4	4	6	6	6	6	6	5	6	6	6	4	6	3	3	0	3	1	3	3	0	0	0	2	0	0	0	5
50	Master Educator	Male	More than $150,000	White	Graduate degree (e.g., M.A., M.B.A., M.D., Ph.D., J.D., etc.)	United States of America	27519	3	3	3	2	-1	-3	-3	1	2	1	6	6	6	6	4	5	6	6	6	6	6	6	6	6	5	5	4	4	5	6	4	4	5	5	4	5	5	5	4	4	5	6
60	Member	Male	$60,000 - $69,999	White	Graduate degree (e.g., M.A., M.B.A., M.D., Ph.D., J.D., etc.)	United States of America	74074	3	3		3	-2	-3	-3	-3	1	0	6	6	6	6	5	6	6	6	6	4	6	5	6	6	6	6	6	5	6	6	6	5	6	6	3	5	6	3	3	3	3	6
36	Master Educator	Female	$20,000 - $29,999	White	Four-year college graduate	United States of America	98261	-2	2	-2	3	-2	-1	-2	-2	-3	-1	6	4	6	6	1	6	6	6	6	4	6	5	6	5	6	6	5	6	4	6	6	6	3	5	6	6	6	6	6	6	6	5
48	Trainer	Male	$90,000 - $99,999	White	GED or high school graduate	United States of America	37062	2	3	1	3	2	-2	-3	0	0	-1	5	5	5	5	3	5	5	5	3	6	4	5	5	5	5	3	4	1	5	0	3	0	0	3	6	0	0	0	0	0	0	0
62	Member	Male	$90,000 - $99,999	White	Four-year college graduate	United States of America	14817	3	3	1	3	0	-3	-3	0	0	-3	6	5	6	6	5	6	6	6	6	6	6	6	6	6	6	6	6	6	6	6	6	5	3	6	0	6	6	6	6	6	6	6
70	Master Educator	Female		White	Graduate degree (e.g., M.A., M.B.A., M.D., Ph.D., J.D., etc.)	United States of America	59030	2	3	3	3	1	-3	-3	0	1	-1	6	6	6	6	5	6	6	6	6	6	6	6	6	6	6	5	6	1	5	0	5	6	2	6	5	0	3	6	3	4	5	6
36	Member	Female	$80,000 - $89,999	White	Four-year college graduate	United States of America	60623	3	3	3	2	-3	-3	-3	-2	3	-1	6	5	6	6	3	6	6	6	6	5	6	6	6	6	5	5	6	6	5	3	3	4	5	5	5	4	5	5	4	5	6	4
46	Trainer	Female	$100,000 - $149,999	White	Some college or technical school	United States of America	85043	3	3	3	3	1	-3	-2	-2	0	0	6	5	6	6	6	4	6	6	6	6	6	5	6	6	6	3	6	3	6	6	3	3	3	3	0	3	3	3	3	1	1	3
67	Member	Male	More than $150,000	White	Four-year college graduate	United States of America	28804	-1	2	3	-1	1	-1	-1	1	3	-1	6	6	6	6	4	6	6	6	6	5	6	6	6	5	6	6	6	4	5	6	5	3	2	4	4	3	3	4	3	2	3	5
41	Member,Trainer	Male	$40,000 - $49,999	White	Four-year college graduate	United States of America	81224	3	3	3	3	0	-3	-3	0	3	0	6	6	6	6	6	6	6	6	6	6	6	6	6	6	6	3	6	6	6	6	6	3	3	6	6	3	3	3	3	3	3	3
43	Member	Male	$90,000 - $99,999	White	Graduate degree (e.g., M.A., M.B.A., M.D., Ph.D., J.D., etc.)	United States of America	80538	1	2	2	2	0	0	-1	-1	1	0	6	5	4	5	3	5	6	6	6	5	5	3	5	5	6	4	5	5	3	4	3	1	5	5	5	3	3	1	3	1	1	4
60	Member	Male	More than $150,000	White	Graduate degree (e.g., M.A., M.B.A., M.D., Ph.D., J.D., etc.)	United States of America	80033	3	3	3	3	3	3	-3	3	3	0	6	6	6	6	6	4	6	6	6	6	6	6	6	6	6	6	6	5	6	6	3	6	0	3	3	0	2	5	3	2	6	3
28	Trainer	Male	$20,000 - $29,999	White	Four-year college graduate	United States of America	80442	3	3	3	3	3	-3	-3	1	3	0	6	6	6	6	6	6	6	6	6	6	6	6	6	6	6	6	5	6	6	6	6	2	3	3	3	2	5	6	5	6	6	3
41	Member	Male	More than $150,000	White	Four-year college graduate	United States of America	94066	0	3	0	1	2	-3	-3	0	2	-1	6	6	6	6	3	4	6	6	6	6	6	3	6	5	6	5	6	6	4	6	4	4	4	6	0	0	0	0	0	1	3	5
48	Member	Male	$100,000 - $149,999	White	Four-year college graduate	United States of America	69001	-1	2	3	3	1	-2	-1	3	1	-1	6	6	5	6	3	6	6	6	6	6	6	4	6	6	6	5	5	6	6	6	4	4	3	5	6	6	5	4	4	3	4	3
47	Member	Male	More than $150,000	White	Graduate degree (e.g., M.A., M.B.A., M.D., Ph.D., J.D., etc.)	United States of America	93013	1	3	2	2	-2	-3	-3	-3	-2	-2	5	4	5	4	0	5	5	5	6	4	4	3	5	5	6	4	5	3	3	6	4	5	1	6	3	2	2	2	1	2	2	3
46	Member,Trainer	Female	More than $150,000	White	Four-year college graduate	United States of America	10567	2	3	3	3	0	-3	-3	2	0	-3	6	6	6	6	3	6	6	3	6	3	6	6	6	6	6	6	6	6	6	6	6	4	1	6	3	6	6	6	6	6	6	6
62	Member	Female	$40,000 - $49,999	White	Graduate degree (e.g., M.A., M.B.A., M.D., Ph.D., J.D., etc.)	United States of America	82001	3	3	3	3	-3	-3	-3	0	3	-3	6	6	6	6	0	6	6	6	6	3	6	6	6	6	6	6	6	6	6	3	6	6	4	6	5	3	6	6	4	4	6	3
59	Member,Trainer	Male	More than $150,000	White	Graduate degree (e.g., M.A., M.B.A., M.D., Ph.D., J.D., etc.)	United States of America	94545	1	3	3	2	3	-3	-3	0	3	1	6	6	6	6	5	6	6	6	6	5	6	6	6	6	6	5	6	5	5	0	3	3	3	6	3	5	5	5	5	3	4	5
43	Master Educator	Female	More than $150,000	White	Graduate degree (e.g., M.A., M.B.A., M.D., Ph.D., J.D., etc.)	United States of America	48236	2	-1	2	2	1	-1	-2	2	1	-1	5	5	5	5	4	5	5	5	5	4	5	5	4	5	6	6	6	5	4	3	2	6	3	3	3	3	3	5	3	2	4	5
67	Member,Trainer,Master Educator	Female	$90,000 - $99,999	White	Some college or technical school	United States of America	96032	-2	-1	-1	-1	-2	-3	-2	-2	-1	-3	2	1	2	2	0	1	2	2	2	2	2	2	1	1	6	4	2	1	6	3	3	3	2	2	3	1	3	3	1	4	3	3
21	Member	Male	More than $150,000	White	Graduate degree (e.g., M.A., M.B.A., M.D., Ph.D., J.D., etc.)	United States of America	12180	2	3	1	2	1	-3	-3	-1	1	-3	6	6	6	6	4	6	6	6	6	6	6	5	5	6	6	6	5	4	4	3	3	4	5	5	4	3	3	3	3	1	3	3
67	Master Educator	Female			Four-year college graduate	United States of America		0	3	3	0	3	-2	1	0	3	0	6	5	5	6	3	6	6	6	6	3	6	6	6	3	6	5	5	6	5	6	3	3	3	6	6	6	5	5	5	5	0	0
28	Member	Female	$60,000 - $69,999	White	Four-year college graduate	United States of America	80112	2	3	2	3	1	-3	-2	-1	-1	-1	6	5	5	6	2	6	6	6	6	5	5	4	5	6	6	5	6	4	4	6	6	5	3	5	6	3	3	4	2	3	3	5
31	Member,Master Educator	Female	$100,000 - $149,999	White	Graduate degree (e.g., M.A., M.B.A., M.D., Ph.D., J.D., etc.)	United States of America	83001	-2	1	1	1	1	-2	-3	-2	1	1	6	3	5	5	1	4	6	5	6	3	5	5	5	5	5	4	4	3	3	0	3	4	0	0	3	0	0	3	0	0	0	3
36	Member	Female	$100,000 - $149,999	White	Graduate degree (e.g., M.A., M.B.A., M.D., Ph.D., J.D., etc.)	United States of America	97330	1	3	3	-3	1	0	-3	-2	0	-1	6	5	5	6	2	5	5	6	6	3	6	5	5	5	6	5	6	4	4	1	0	4	2	4	4	2	1	3	5	4	6	6
40	Member	Female	$70,000 - $79,999	Other	Graduate degree (e.g., M.A., M.B.A., M.D., Ph.D., J.D., etc.)	United States of America	20853	2	3	2	3	2	-3	-3	0	2	-2	6	6	5	6	4	5	5	6	6	6	6	4	5	6	6	6	6	5	5	5	4	5	3	6	4	5	5	5	6	6	5	5
27	Master Educator	Male	$20,000 - $29,999	White	Four-year college graduate	United States of America	28801	0	3	2	2	-2	-3	-3	-2	0	-1	6	5		5	3	6	6	5	5	3	6	5	5	6	6	5	3	5	4	6	4	4	5	6	4	4	3	5	3	5	3	4
34	Trainer	Female	$10,000 - $19,999	White	Four-year college graduate	United States of America	89431	0	3	1	3	2	-3	-2	-3	2	-1	4	3	6	4	4	5	6	6	2	4	4	5	4	5	6	3	3	3	4	4	2	0	0	5	1	0	2	3	0	0	0	0
35	Member	Male	$60,000 - $69,999	White	Some college or technical school	United States of America	96150	-1	-2	0	-1	0	1	1	2	-2	0	6	3	5	4	3	4	5	6	5	5	6	3	5	5	6	4	6	2	5	5	4	3	3	4	5	4	4	5	5	4	4	3
41	Member	Male	More than $150,000	White	Some college or technical school	United States of America	80238	1	3	3	1	3	-3	-3	1	1	1	6	5	6	6	4	4	6	6	6	5	6	6	6	6	6	5	6	5	6	2	3	6	3	3	6	5	4	4	3	4	3	4
54	Member,Trainer	Female	$30,000 - $39,999	White	Graduate degree (e.g., M.A., M.B.A., M.D., Ph.D., J.D., etc.)	United States of America	84532	3	3	1	3	2	-2	-1	-1	1	0	6	6	6	6	4	6	6	6	6	6	6	6	6	6	6	6	6	6	6	3	6	6	3	6	6	3	3	5	3	3	6	3
32	Master Educator	Male	$20,000 - $29,999	White	Four-year college graduate	United States of America	17870	1	3	3	3	1	-3	-3	-2	0	0	6	6	6	6	5	6	6	6	6	6	6	6	6	6	6	5	6	4	6	6	6	4	3	6	4	4	4	6	4	4	4	2
21	Member	Female		White	GED or high school graduate	United States of America		-3	0	3	3	-2	0	1	-1	3	2	6	6	6	6	3	6	6	6	6	6	6	6	6	6	6	6	6	3	6	3	3	6	3	6	3	0	1	0	0	0	1	1
52	Member	Male	$100,000 - $149,999	White	Graduate degree (e.g., M.A., M.B.A., M.D., Ph.D., J.D., etc.)	United States of America	60430	1	3	1	1	1	0	-2	0	0	0	6	4	4	6	3	6	5	4	5	5	6	6	6	5	6	6	4	5	4	6	4	2	4	3	4	4	5	4	4	4	4	3
27	Master Educator	Female	$50,000 - $59,999	White	Four-year college graduate	United States of America	83704	1	2	1	2	1	-2	-1	-1	2	0	6	5	5	6	5	5	5	6	6	6	6	5	6	6	6	2	0	3	1	6	3	1	1	4	1	0	3	3	1	1	0	1
31		Female	Less than $10,000	White	Some college or technical school	United States of America	91301	3	3	3	3	3	-3	0	0	2	-1	6	6	6	6	6	6	6	6	6	6	6	6	6	6	5	6	6	5	6	0	5	5	0	6	6	0	0	6	3	1	6	3
56	Trainer	Male	$100,000 - $149,999	White	Graduate degree (e.g., M.A., M.B.A., M.D., Ph.D., J.D., etc.)	United States of America	53188	1	3	1	1	-3	-2	-3	-1	-1	-2	6	5	6	6	3	5	5	6	6	4	6	6	6	6	6	5	5	4	3	3	3	4	2	2		3	2	5	3	3	0	4
37	Member	Male	More than $150,000	White	Four-year college graduate	United States of America	98052	2	3	2	2	1	-2	-2	0	1	-1	5	4	6	5	2	6	6	6	3	4	5	6	5	6	6	6	4	4	5	6	4	6	6	4	0	1	1	2	0	0	0	0
46	Member	Male	$100,000 - $149,999	White	Graduate degree (e.g., M.A., M.B.A., M.D., Ph.D., J.D., etc.)	United States of America	84005	0	2	3	0	0	-2	-1	2	2	0	6	4	6	6	2	6	6	6	6	5	6	6	6	6	5	4	3	5	5	6	3	3	3	3	1	6	6	4	4	6	3	6
50	Member	Male	$100,000 - $149,999	White	Four-year college graduate	United States of America	90275	2	2	2	2	2	-3	-3	1	3	0	6	5	6	6	3	6	6	6	6	3	6	5	6	6	6	6	6	6	6	3	5	6	6	6	3	0	3	6	3	0	6	6
40	Master Educator	Female	$100,000 - $149,999	White	Four-year college graduate	United States of America	59802	2	2	2	3	-1	-3	-1	1	0	1	6	6	6	6	1	6	6	6	6	6	6	6	6	6	6	6	6	5	5	5	4	5	5	5	5	3	4	6	6	6	4	6
67	Trainer	Male	$20,000 - $29,999	White	Four-year college graduate	United States of America	80620	3	3	3	3	0	-3	-3	-3	-3	-3	6	5	6	6	6	6	6	6	6	6	6	6	6	5	5	5	5	5	6		4	3	6	5	3	5	6	5	6	6	5	5
74	Trainer	Female	$50,000 - $59,999	White	Four-year college graduate	United States of America	79927	3	3	3	3		-3	-3	-3	3	2	5	4	6	5	3	5	6	5	5	5	5	5	6	6	6	5	6	3	4	6	4	3	5	5	4	5	3	4	5	6	1	4
24	Master Educator	Female	$30,000 - $39,999	White	Four-year college graduate	United States of America	84105	1	3	3	3	3	-3	-3	-2	2	-3	6	6	4	6	6	6	6	6	6	6	6	3	6	6	6	6	6	3	6	6	3	6	6	3	6	3	0	6	6	0	0	6
64	Member,Master Educator	Male	More than $150,000	White	Graduate degree (e.g., M.A., M.B.A., M.D., Ph.D., J.D., etc.)	United States of America	20878	2	3	3	3	1	-3	-1	3	0	-2	6	6	6	6	6	6	6	6	6	6	6	6	6	6	6	6	6	6	5	0	4	4	6	5	3	6	6	6	6	6	3	6
27	Trainer	Female	$20,000 - $29,999	White	Four-year college graduate	United States of America	81321	2	3	1	3	1	-3	-3	-3	-3	-2	6	6	6	5	3	6	6	6	6	3	5	6	6	6	6	6	6	4	6	3	6	3	0	6	6	5	3	6	6	6	3	1
28	Trainer	Male	$40,000 - $49,999	White	Four-year college graduate	United States of America	84532	1	3	-1	2	2	-3	-3	-2	2	-3	6	2	6	6	4	6	6	6	6	6	5	6	6	5	5	6	6	5	5	6	4	0	1	4	5	1	1	3	4	0	5	3
43	Member	Female	More than $150,000	White	Graduate degree (e.g., M.A., M.B.A., M.D., Ph.D., J.D., etc.)	United States of America	35222	1	3	3	0	1	-3	-3	-1	1	-2	6	4	4	5	2	4	5	4	6	2	4	4	5	6	5	5	5	4	4	3	4	5	5	4	3	2	3	4	4	2	3	5
24	Member	Female	$100,000 - $149,999	White	Four-year college graduate	United States of America	7458	0	3	-1	3	3	-3	-3	-1	-1	-3	6	6	6	6	3	6	6	6	6	4	6	3	6	6	6	6	6	2	5	1	6	6	3	4	6	0	0	3	1	0	6	3
72	Member,Trainer	Male	$100,000 - $149,999	White	Graduate degree (e.g., M.A., M.B.A., M.D., Ph.D., J.D., etc.)	United States of America	29223	0	3	3	3	2	-2	-3	2	2	1	5	6	5	5	3	4	6	5	6	1	5	5	6	6	6	3	6	4	2	6	5	3	4	4	3	6	4	6	5	3	4	5
30	Member	Female	$60,000 - $69,999	White	Graduate degree (e.g., M.A., M.B.A., M.D., Ph.D., J.D., etc.)	United States of America	98136	3	3	3	2	3	-3	-1	-2	2	1	5	6	6	6	6	5	6	4	6	4	6	4	6	6	5	3	6	5	6	4	5	5	5	6	5	3	5	5	3	3	2	5
28	Member	Female	$20,000 - $29,999	White	Four-year college graduate	United States of America	98651	-3	3	2	-3	0	-3	-3	-3	-3	-3	6	3	6	6	3	6	6	6	6	6	6	6	6	6	6	6	6	4	6	3	4	4	0	6	3	3	6	1	3	3	2	2
77	Member	Male	$80,000 - $89,999	White	Graduate degree (e.g., M.A., M.B.A., M.D., Ph.D., J.D., etc.)	United States of America	21701	3	3	3	3	2	-3	-3	-3	-3	3	6	6	6	6	5	6	6	6	6	6	6	6	6	6	6	5	5	6	5	6	4	5	2	5	5	2	4	2	2	3	6	5
28	Member	Female	$40,000 - $49,999	White	Graduate degree (e.g., M.A., M.B.A., M.D., Ph.D., J.D., etc.)	United States of America	13316	1	3	2	3	2	-3	-3	-2	1	-1	6	6	6	6	5	6	6	6	6	6	6	6	6	6	6	4	6	4	4	0	3	4	1	4	4	3	3	4	4	6	4	3
38	Trainer	Male	$50,000 - $59,999	White	Four-year college graduate	United States of America	40504	3	3	1	3	3	-3	-3	0	2	-1	6	4	6	6	3	6	6	6	6	5	6	5	5	6	5	3	1	6	6	0	3	2	0	4	4	4	3	3	3	3	4	4
68	Member,Master Educator	Male	$100,000 - $149,999	Hispanic or Latino/Latina/Latinx	Graduate degree (e.g., M.A., M.B.A., M.D., Ph.D., J.D., etc.)	United States of America	80501	-2	3	3	-2	-2	-3	-3	-2	3	-1	6	6	6	6	3	6	6	6	6	6	6	6	6	6	6	6	6	5	6	3	6	3	4	6	4	3	6	5	6	6	4	5
33	Member	Female	$100,000 - $149,999	White	Four-year college graduate	United States of America	26554	2	3	2	3	1	-3	-2	-1	3	0	6	4	6	6	4	6	6	6	6	3	6	5	6	6	6	6	6	3	4	6	3	3	2	5	3	3	6	4	5	5	0	3
49	Trainer	Male	$30,000 - $39,999	White	Some college or technical school	United States of America	76566	2	2	3	3	-3	0	0	1	3	-3	6	3	6	6	3	5	6	6	6	5	6	6	6	5	4	3	3	0	3	0	1	3	0	5	0	3	6	3	2	5	0	2
42	Master Educator	Male	$60,000 - $69,999	White	Four-year college graduate	United States of America	82072	0	2	2	1	2	-2	-1	-1	1	-1	5	4	5	5	3	4	5	5	5	5	5	5	5	5	5	3	4	3	5	5	2	3	3	3	3	4	5	3	3	5	5	4
42	Master Educator	Female	$20,000 - $29,999	White	Graduate degree (e.g., M.A., M.B.A., M.D., Ph.D., J.D., etc.)	United States of America	28785	3	3	0	3	3	-3	-3	0	0	0	6	6	6	6	6	6	6	6	6	6	6	6	6	6	6	6	6	6	6	6	6	6	6	6	6	6	6	6	6	4	6	2
66	Member	Female		White	Four-year college graduate	United States of America		-1	3	1	3	0	-3	-3	3	3	-3	6	6	6	6	5	6	6	6	6	6	6	6	6	6	6	6	6	6	6	6	6	6	5	6	6	3	3	6	3	3	3	5
58		Female	$50,000 - $59,999	White	Four-year college graduate	United States of America	89448	3	3	2	3	1	-3	-3	-3	3	-3	6	6	6	6	3	6	6	6	6	3	6	6	6	6	6	6	6	6	6	6	6	6	6	6	6	6	6	6	6	6	6	6
42	Member	Female	$10,000 - $19,999	Hispanic or Latino/Latina/Latinx	Some college or technical school	United States of America	85748	-1	3	2	3	0	-3	-3	-3	0	-3	6	6	6	6	3	6	6	6	6	6	6	6	6	6	6	6	6	6	6	6	4	6	3	6	3	3	2	6	6	6	6	6
25	Trainer	Male	$20,000 - $29,999	White	Four-year college graduate	United States of America	19529	2	3	3	3	0	-3	-2	-2	3	0	6	6	6	6	6	6	6	6	6	6	6	6	6	6	6	6	6	6	6			4	6	6		6				6	5	5
27	Master Educator	Male	$80,000 - $89,999	White	Graduate degree (e.g., M.A., M.B.A., M.D., Ph.D., J.D., etc.)	United States of America	60622	1	-1	3	1	-1	1	-2	0	-1	-2	6	4	6	6	4	6	6	6	6	6	6	4	5	6	5	5	4	4	4	5	3	3	4	2	4	3	3	3	4	4	4	4
29	Trainer	Female	$40,000 - $49,999	White	Four-year college graduate	United States of America	95407	3	3	3	2	2	-3	-3	-2	-1	-3	6	6	6	6	6	6	6	6	6	6	6	6	6	6	6	6	6	0	6	6	6	6	2	6	3	3	4	5	5	1	6	6
52	Member	Male	More than $150,000	White	Four-year college graduate	United States of America	92660	3	3	1	2	0	-3	-2	-1	-2	-2	6	6	6	6	4	6	6	6	6	5	5	6	6	6	6	6	2	4	3	1	3	6	5	5	3	2	1	4	3	1	5	6
32		Female	$10,000 - $19,999	White	Four-year college graduate	United States of America	43081	3	3	3	3	0	0	-3	-3	2	-3	6	5	6	6	5	6	6	6	6	6	6	6	6	6	6	6	6	6	6	6	5	4	6	6	5		5	5	5	5	6	5
77	Member,Master Educator	Male	More than $150,000	White	Graduate degree (e.g., M.A., M.B.A., M.D., Ph.D., J.D., etc.)	United States of America	77006	1	3	3	1	0	-3	-3	2	-2	1	6	6	6	6	6	6	6	6	6	5	6	6	6	6	6	6	5	5	5	4	6	6	6	6	6	6	6	6	6	5	5	6
67	Master Educator	Female	$40,000 - $49,999	White	Some college or technical school	United States of America	47462	3	3	3	3	2	-3	-3	0	3	1	6	6	6	6	3	6	6	6	6	4	6	6	6	6	6	6	6	6	6	6	5	6	6	6	6	6	6	6	6	6	6	6
67	Member,Trainer,Master Educator	Male	More than $150,000	White	Graduate degree (e.g., M.A., M.B.A., M.D., Ph.D., J.D., etc.)	United States of America	77303	1	3	3	2	2	-3	-2	0	2	-2	6	6	6	5	5	5	6	6	6	3	6	6	6	5	6	3	6	3	4	6	5	2	1	5	3	3	4	4	5	6	4	4
45	Trainer	Male	$20,000 - $29,999	Asian or Pacific Islander	Four-year college graduate	Philippines		3	3	3	3	0	-3	0	3	3	3	6	6	6	6	0	6	6	6	6	6	6	6	0	6	6	6	6	6	3	1	6	6	3	3	3	3	6	6	3	3	6	3
25	Master Educator	Female		White	Graduate degree (e.g., M.A., M.B.A., M.D., Ph.D., J.D., etc.)	United States of America		3	3	0	3	3	-3	-3	-3	0		6	3	6	6	3	6	6	6	6	3	6	3	6	6	6	2	6	3	4	6	4	4	4	6	2	0	0	3	1	0	2	0
55	Trainer	Male	More than $150,000	White	Graduate degree (e.g., M.A., M.B.A., M.D., Ph.D., J.D., etc.)	United States of America	91701	-3	-3	-2	3	3	-3	-3	-3	-3	-3	6	6	6	6	5	5	6	6	6	6	6	6	6	5	6	6	6	3	6	3	6	5	6	3	3	6	5	6	3	3	5	3
42	Trainer	Female	$50,000 - $59,999	White	Four-year college graduate	United States of America	46805	3	3	3	3	0	-3	-3	0	3	-3	6	5	6	6	6	6	6	6	6	6	6	6	6	6	6	6	6	4	6	0	6	6	4	6	3	6	4	6	6	6	6	4
24	Member	Female	$20,000 - $29,999	White	Four-year college graduate	United States of America	98059	2	3	3	3	2	-3	-2	-1	2	1	6	6	6	6	6	5	6	6	6	4	6	5	6	6	6	3	6	4	5	6	2	3	0	5	3	0	0	3	0	1	5	2
26	Member	Male	$30,000 - $39,999	Hispanic or Latino/Latina/Latinx	Four-year college graduate	United States of America	46201	0	3	0	3	1	-2	-3	-2	3	-1	6	3	5	5	4	6	6	6	6	6	6	4	6	6	6	4	3	3	3	1	3	6	6	3	3	6	6	3	3	1	5	4
39	Member,Trainer	Female	$30,000 - $39,999	White	Some college or technical school	United States of America	84093	-1	3	3	3	0	-3	-3	0	0	-1	6	6	6	6	4	6	6	6	6	6	6	6	6	6	6	6	6	6	6	6	6	6	3	6	6	3	3	5	4	2	6	1
26	Master Educator	Female		White	Four-year college graduate	United States of America	27515	3	3	3	3	0	-3	-3	-3	-3	-3	6	6	6	6	6	6	6	6	6	6	6	6	6	6	6	4	6	3	6	6	5	6	0	5	4	0	2	3	4	2	3	0
70	Master Educator	Male	$60,000 - $69,999	White	Some college or technical school	United States of America	95403	0	3	3	0	-3	0	0	0	0	3	6	5	5	5	5	5	6	6	6	6	6	6	6	6	6	4	3	2	5	1	4	4	4	4	3	5	5	6	5	2	3	3
45	Trainer	Male	$80,000 - $89,999	White	Graduate degree (e.g., M.A., M.B.A., M.D., Ph.D., J.D., etc.)	United States of America	44406	-1	3	2	1	0	-3	-2	-2	-1	-1	6	6	3	6	3	6	4	6	6	6	6	5	6	3	2	3	0	6	5	0	3	3	0	4	3	3	3	0	1	0	0	2
68	Trainer	Female	$40,000 - $49,999	White	Graduate degree (e.g., M.A., M.B.A., M.D., Ph.D., J.D., etc.)	United States of America	89509	3	3	0	-3	1	-3	-3	-3	0	-3	6	6	6	6	4	6	6	6	6	6	6	6	6	6	6	6	6	3	6	5	5	6	5	6	5	6	3	6	5	6	6	3
21	Master Educator	Female	$10,000 - $19,999	White	Some college or technical school	United States of America	30605	3	3	3	3	-1	-3	-2	1	0	1	6	6	6	6	5	6	6	6	6	6	6	6	6	6	6	6	6	6	6	6	6	6	3	6	6	6	6	6	6	6	6	6
23	Member	Male	$20,000 - $29,999	White	Four-year college graduate	United States of America	17701	1	3	3	1	-3	-2	2	3	3	1	6	5	5	6	4	6	6	6	6	6	6	6	6	6	5	5	5	6	4	1	5	3	1	5	3	2	1	5	3	2	3	1
67	Member	Male	$90,000 - $99,999	White	Graduate degree (e.g., M.A., M.B.A., M.D., Ph.D., J.D., etc.)	United States of America	97444	3	3	1	3	0	-3	-3	2	3	-1	6	6	6	6	4	6	6	6	6	6	6	6	6	3	6	6	6	6	4	0	5	4	3	4	1	3	5	6	5	4	6	5
57	Member,Trainer	Female	More than $150,000	White	Graduate degree (e.g., M.A., M.B.A., M.D., Ph.D., J.D., etc.)	United States of America	21035	3	3	1	3	1	-3	-3	-2	3	-3	6	4	5	5	2	6	6	6	6	5	6	5	5	6	6	4	4	4	4	3	2	4	3	4	4	3	2	3	4	1	3	2
65	Trainer	Female	$50,000 - $59,999	White	Four-year college graduate	United States of America	80112	3	3	0	3	-2	-3	-3	-3	-2	-3	6	6	6	6	3	6	6	6	6	6	6	6	6	6	6	5	6	6	5	1	3	3	3	6	5	4	3	4	5	5	5	6
66	Member	Male	$40,000 - $49,999	White	Graduate degree (e.g., M.A., M.B.A., M.D., Ph.D., J.D., etc.)	United States of America	55731	3	3	3	3	0	-3	-3	-3	-3	-3	6	5	6	6	3	6	6	6	6	3	6	6	6	6	6	5	6	6	6	6	6	6	6	6	0	3	3	3	5	6	6	6
66	Trainer	Male	$80,000 - $89,999	White	Graduate degree (e.g., M.A., M.B.A., M.D., Ph.D., J.D., etc.)	United States of America	94611	2	3	2	3	-2	-3	-3	-2	-1	-2	6	4	6	5	2	6	6	6	6	6	6	6	6	6	6	3	6	6	4	6	4	2	6	6	0	3	0	3	3	6	0	3
58	Trainer	Male	$100,000 - $149,999	White	Some college or technical school	United States of America	78950	-2	3	3	3	3	-3	-3	-3		-2	6	6	6	6	6	6	6	6	6	6	6	6	6	6	6	5	5	3	5	6	3	3	2	3	2	6	3	6	5	4	0	4
52	Trainer	Male	More than $150,000	White	Graduate degree (e.g., M.A., M.B.A., M.D., Ph.D., J.D., etc.)	United States of America	60510	-3	3	3	3		-3	-3	3	3	-3	6	6	3	3	4	6	6	6	6	4	6	6	6	6	6	3	4	3	4	3	6	6	4	3	6	5	6	3	3	3	3	3
54	Master Educator	Male	$100,000 - $149,999	Hispanic or Latino/Latina/Latinx	Some college or technical school	United States of America	91505	3	3	-1	3	-3	-3	-3	-3	3	-3	6	5	5	6	5	5	6	5	5	5	6	5	6	6	6	5	6	4	5	5	5	4	6	5	3	5	4	4	5	6	6	6
51	Member	Female	$100,000 - $149,999	White	Graduate degree (e.g., M.A., M.B.A., M.D., Ph.D., J.D., etc.)	United States of America	97703	3	3	3	3	-3	-3	-3	-3	-3	-3	6	6	6	6	6	6	6	6	6	4	6	6	6	6	6	4	6	5	4	5	4	5	5	4	4	3	1	5	4	3	3	6
48	Master Educator	Male	$100,000 - $149,999	White	Graduate degree (e.g., M.A., M.B.A., M.D., Ph.D., J.D., etc.)	United States of America	98226	2	3	1	2	-2	-3	-1	3	3	-2	6	4	6	6	1	5	5	3	6	6	6	6	6	6	6	5	5	4	5	5	4	3	5	5	5	5	5	5	5	5	5	5
61	Member	Female	$50,000 - $59,999	White	Graduate degree (e.g., M.A., M.B.A., M.D., Ph.D., J.D., etc.)	United States of America	40206	3	3		3	3	-3	-3	0	-2	0	6	6	6	6	5	6	6	5	6	6	6	6	6	6	6	5	6	5	5	5	6	5	5	5	3	3	3	4	3	3	5	3
57	Member	Male	More than $150,000	White	Graduate degree (e.g., M.A., M.B.A., M.D., Ph.D., J.D., etc.)	United States of America	1581	3	3	3	2	-2	3	-3	2	2	2	6	6	6	6	0	5	6	6	6	3	6	6	6	6	5	3	6	3	3	4	0	3	0	3	3	3	3	3	3	6	3	6
32	Member	Female	$50,000 - $59,999	White	Four-year college graduate	United States of America	38801	-2	3	2	2	0	-3	-2	1	1	1	6	5	6	5	4	5	5	6	6	4	6	5	6	6	6	4	6	4	4	2	5	4	5	3	3	2	2	3	4	4	4	5
23	Master Educator	Male	$10,000 - $19,999	White	GED or high school graduate	United States of America	59868	-1	3	3	3	3	-3	-3	-1	0	-2	6	6	6	6	6	6	6	6	6	6	6	6	6	6	5	3	5	6	3	6	4	3	0	6	6	6	3	6	3	3	3	1
32	Master Educator	Male	$30,000 - $39,999	White	Four-year college graduate	United States of America	80424	-1	3	1	3	-3	-3	-3	0	3	-1	6	6	5	6	4	6	6	6	6	3	6	5	6	6	3	1	6	6	6	0	2	1	6	6	4	0	0	0	1	0	0	0
47	Trainer	Female	$80,000 - $89,999	White	Four-year college graduate	United States of America	84057	1	1	3	-1	-1	-1	-3	-1	1	2	6	4	4	6	1	4	6	6	6	4	6	6	5	6	6	5	6	3	6	0	3	3	6	5	6	5	6	3	3	0	0	0
37	Member,Trainer	Female	More than $150,000	White	Graduate degree (e.g., M.A., M.B.A., M.D., Ph.D., J.D., etc.)	United States of America	94131	-1	2	-1	1	1	-2	-3	-2	-1	-3	5	5	5	5	4	5	5	5	5	5	5	6	5	5	6	5	6	5	5	6	3	6	3	5	5	2	2	4	1	3	3	5
32	Member,Master Educator	Female	$90,000 - $99,999	White	Graduate degree (e.g., M.A., M.B.A., M.D., Ph.D., J.D., etc.)	United States of America	1585	3	-2	1	1	1	-3	-3	0	2	-1	6	6	5	6	5	5	6	6	6	6	6	6	6	6	6	5	6	6	6	6	6	5	5	6	3	6	6	5	6	5	6	6
53	Trainer	Male	$100,000 - $149,999	White	Four-year college graduate	United States of America	95236	-3	2	0	2	-2	-2	-3	-3	3	-3	6	4	6	6	0	5	6	6	6	6	6	5	6	4		5	6	5	3	4	3	2	3	6	4	3	6	4	4	4	4	3
39	Master Educator	Female	$30,000 - $39,999	White	Four-year college graduate	United States of America	81201	3	3	3	3	3	-3	-3	1	1	-2	6	6	6	6	6	6	6	6	6	6	6	6	6	6	6	6	6	3	5	6	5	5	0	5	4	3	2	6	6	6	6	4
48	Member,Master Educator	Male	$70,000 - $79,999	White	Some college or technical school	United States of America	84533	1	3	2	2	2	-3	-2	-1	2	-2	6	5	4	5	4	5	5	6	5	5	5	5	6	5	4	4	4	5	2	1	1	4	6	4	4	2	3	5	5	1	1	2
72	Member	Male	$90,000 - $99,999	White	Four-year college graduate	United States of America	97219	3	3	3	3	0	-3	-3	-2	-2	-3	6	6	6	6	6	6	6	6	6	6	6	6	6	6	6	5	6	3	5	6	5	1	6	6	0	6	0	4	6	1	6	5
46	Member	Male	$60,000 - $69,999	White	Some college or technical school	United States of America	97301	2	3	3	2	2	-3	-3	-1	0	-1	6	3	6	6	5	5	6	6	6	3	6	6	6	6	6	6	6	6	6	6	6	5	6	3	6	6	3	6	3	3	6	6
52		Female	$40,000 - $49,999	White	Graduate degree (e.g., M.A., M.B.A., M.D., Ph.D., J.D., etc.)	United States of America	97330	2	3	-1	3	-3	-3	-3	-2	1	-2	6	5	6	6	1	5	5	6	6	5	6	2	5	6	6	6	6	6	5	6	6	6	6	6	3	5	5	3	6	5	5	6
53	Trainer	Female	$20,000 - $29,999	White	Graduate degree (e.g., M.A., M.B.A., M.D., Ph.D., J.D., etc.)	United States of America	22203	2	3	1	2	1	-3	-3	-1	2	-2	6	4	6	6	3	6	6	5	6	5	6	6	4	6	6	6	6	6	6	6	6	5	6	6	3	4	4	5	5	4	6	5
44	Member,Trainer	Male	$80,000 - $89,999	White	Some college or technical school	United States of America	38133	2	3	3	2	0	-3	-2	0	2	0	4	3	3	5	3	4	4	3	5	3	5	4	5	5	4	3	3	2	4	3	3	0	3	3	3	4	4	3	3	1	4	3
66	Trainer	Male	$60,000 - $69,999	White	Some college or technical school	United States of America	16701	-3	3	3	2	-2	-2	0	3	3	0	6	6	5	5	1	4	6	6	6	3	6	5	6	5	6	2	4	0	6	0	3	3	3	2	5	3	2	3	1	1	3	1
36	Member	Male	More than $150,000	White	Graduate degree (e.g., M.A., M.B.A., M.D., Ph.D., J.D., etc.)	United States of America	55057	3	3	3	3	2	-3	-3	3	3	-3	6	6	6	6	3	6	6	6	6	6	6	6	6	6	6	6	6	6	4	6	2	4	6	3	0	0	0	0	0	0	6	6
24		Female	$50,000 - $59,999	White	Four-year college graduate	United States of America	84103	1	3	1	1	1	-2	-2	-1	3	-1	6	5	5	6	4	6	6	6	6	6	6	5	5	6	6	5	6	6	6	3	6	5	0	6	5	3	3	5	5	6	6	5
36	Member,Trainer	Female	$40,000 - $49,999	White	Some college or technical school	United States of America	78957	1	3	1	3	1	-3	-3	2	1	-2	6	4	6	6	2	6	5	6	6	6	6	6	6	5	6	5	5	3	6	0	6	2	5	4	3	5	5	6	6	6	5	5
28		Female	$100,000 - $149,999	White	Graduate degree (e.g., M.A., M.B.A., M.D., Ph.D., J.D., etc.)	United States of America	98117	-3	3	3	-2	-2	-3	-3	-2	-3	-3	6	6	6	6	1	5	6	6	6	6	6	4	5	6	3	4	6	6	4	6	4	0	6	3	3	0	0	4	1	0	3	0
25	Trainer	Nonbinary	$20,000 - $29,999	White	Four-year college graduate	United States of America	47403	1	3	3	0	-2	-3	-3	-1	-1	-2	6	5	6	6	3	6	6	6	6	5	6	6	6	6	6	4	5	2	6	6	4	5	2	4	2	3	4	6	6	4	4	3
66	Master Educator	Male	$80,000 - $89,999	White	Four-year college graduate	United States of America	77375	0	3	0	3	-3	-3	-3	0	0	0	6	3	6	6	3	6	6	6	6	6	6	6	6	3	6	6	6	3	6	4	3	4	6	5	2	6	6	4	4	5	3	3
71	Trainer	Female		White	Some college or technical school	United States of America	80134	0	3	3	2	3	-2	0	0	3	-1	6	6	6	6	5	6	6	6	6	3	6	6	6	6	6	6	6	3	6	6	6	6	3	6	3	6	6	6	3	3	3	5
24	Master Educator	Male	Less than $10,000	White	Four-year college graduate	United States of America	2115	-2	3	1	3	1	-2	-2	-2	3	-1	6	5	4	6	3	5	4	6	5	5	4	4	5	6	5	3	6	6	3	5	5	4	1	4	4	4	2	4	1	0	4	4
40	Trainer	Female	$30,000 - $39,999	Asian or Pacific Islander	Four-year college graduate	United States of America	92117	2	3	2	3	2	-3	-2	-1	2	-2	6	6	6	6	4	6	6	6	6	5	6	6	6	6	6	6	6	3	6	5	6	6	3	6	3	6	6	6	5	4	6	4
43	Master Educator	Female	$80,000 - $89,999	White	Some college or technical school	United States of America	46123	1	3	1	0	2	-3	-3	2	2	-2	5	3	6	6	3	3	5	6	6	6	6	5	5	6	6	5	6	4	5	0	2	3	6	6	0	3	0	4	0	0	0	4
45	Member	Female	$100,000 - $149,999	White	Graduate degree (e.g., M.A., M.B.A., M.D., Ph.D., J.D., etc.)	United States of America	97070	2	3	3	2	2	-3	-3	-1	2	-2	6	5	6	6	3	5	6	6	6	6	6	6	6	6	6	5	6	5	5	6	4	5	3	5	6	4	4	4	4	4	4	5
21	Member,Master Educator	Male	$100,000 - $149,999	White	Some college or technical school	United States of America	71999	2	3	3	2	1	-3	-2	-1	-1	1	6	3	5	5	4	4	6	6	5	6	6	4	6	2	0	3	5	6	3	0	2	0	6	2	4	3	5	0	3	0	0	1
28	Member	Female	$30,000 - $39,999	White	Four-year college graduate	United States of America	49323	3	3	3	3	0	-3	-3	0	0	-1	6	5	6	6	3	5	6	6	6	5	6	5	6	6	6	4	6		5	2	5	5	0	4	4	1	3	1	4	0	4	2
35		Female	$100,000 - $149,999	White	Graduate degree (e.g., M.A., M.B.A., M.D., Ph.D., J.D., etc.)	United States of America	45431	1	3	2	2	2	-2	-2	0	1	1	6	5	6	6	4	5	6	4	6	4	6	5	6	6	6	5	6	3	4	0	4	4	4	4	6	6	6	5	5	6	6	4
64	Member,Trainer	Male	$70,000 - $79,999	White	Graduate degree (e.g., M.A., M.B.A., M.D., Ph.D., J.D., etc.)	United States of America	86336	1	2	3	2	1	-2	-2	2	3	2	6	6	5	5	1	5	5	6	6	4	6	6	6	6	6	4	6	5	5	0	2	1	1	6	3	2	2	4	1	2	5	4
54	Member	Female	$100,000 - $149,999	Black or African American	Graduate degree (e.g., M.A., M.B.A., M.D., Ph.D., J.D., etc.)	United States of America	48037	3	3	3		-1	-3	-3	2	1	0	6	6	6	6	3	5	6	6	6	6	6	6	6	6	6	3	6	3	3	0	3	3	3	6	3	0	0	2	0	1	0	3
60	Master Educator	Female	$60,000 - $69,999	White	Four-year college graduate	United States of America	93675	3	3	3	3	3	-3	-3	-3	3	-3	6	6	6	6	6	6	6	6	6	6	6	6	6	6	6	6	6	6	6	3	6	3	1	5	3	1	1	1	3	0	1	3
88	Member	Male		White	Graduate degree (e.g., M.A., M.B.A., M.D., Ph.D., J.D., etc.)	United States of America	32459	0	3	3	3	2	-3	-3	0	3		6	6	6		4	5	6	6	6	6	6	6	6	6	6	5	6	6	4	6		1	3	2	4	4	6	1
70	Member	Male	$40,000 - $49,999	White	Graduate degree (e.g., M.A., M.B.A., M.D., Ph.D., J.D., etc.)	United States of America	65764	2	3	3	2	1	-3	-3	3	2	0	6	6	6	6	5	5	6	6	6	6	6	6	5	6	6	5	6	1	3	6	4	3	3	5	3	5	5	6	4	5	3	3
52	Member,Trainer	Female	$50,000 - $59,999	White	Four-year college graduate	United States of America	92592	2	3	3	2	0	-3	-3	-3	3	0	6	6	6	6	6	5	6	6	6	5	6	6	6	6	6	5	6	3	5	6	6	6	5	6	2	5	6	5	6	4	5	4
45	Trainer	Male		White	Four-year college graduate	United States of America	15243	0	3	1	3	3	-3	-3	0	1	-2	6	5	6	6	3	6	6	6	6	6	6	5	6	6	6	6	6	6	6	4	6	6	3	6	3	1	1	3	1	1	6	3
34	Member,Master Educator	Female	$50,000 - $59,999	White	Graduate degree (e.g., M.A., M.B.A., M.D., Ph.D., J.D., etc.)	United States of America	27704	3	3	2	2	1	-3	-2	0	2	-1	6	4	6	6	5	6	6	6	6	5	6	6	6	6	6	5	6	6	4	6	3	3	6	6	4	5	4	4	4	3	5	4
24	Member	Female	$60,000 - $69,999	White	Four-year college graduate	United States of America	98026	2	3	2	1	1	-3	-1	-1	-2	-1	6	6	6	6	4	5	6	6	6	6	6	4	6	6	6	6	6	4	6	2	6	4	2	5	6	4	4	6	4	2	2	4
54	Master Educator	Male	$90,000 - $99,999	White	Graduate degree (e.g., M.A., M.B.A., M.D., Ph.D., J.D., etc.)	United States of America	14223	1	3	2	2	1	-2	0	3	3	2	5	5	5	5	5	5	5	5	5	5	5	5	5	5	6	6	6	6	5	5	6	5	6	5	5	5	5	6	5	6	6	5
57	Member	Female	More than $150,000	White	Four-year college graduate	United States of America	77385	0	3	3	3	0	-3	-3	3	3	-1	6	6	6	6	2	6	6	6	6	6	6	6	6	6	6	6	6	6	6	5	6	4	2	6	6	6	3	5	6	3	5	4
36		Male	More than $150,000	White	Graduate degree (e.g., M.A., M.B.A., M.D., Ph.D., J.D., etc.)	United States of America	92024	1	2	3	3	-2	-3	-1	-1	2	-3	5	5	5	6	4	5	5	5	6	5	6	5	5	5	6	6	6	5	4	6	6	3	2	6	3	6	5	4	3	3	3	6
73	Master Educator	Male	$30,000 - $39,999	White	Graduate degree (e.g., M.A., M.B.A., M.D., Ph.D., J.D., etc.)	United States of America	75230	2	1	1	0	0	-1	-1	-2	2	0	5	6	3	3	3	5	4	4	4	5	4	5	5	5	6	4	3	6	2	5	5	5	4	2	3	2	4	3	4	1	2	3
64	Member	Male	$50,000 - $59,999	White	Graduate degree (e.g., M.A., M.B.A., M.D., Ph.D., J.D., etc.)	United States of America	59601	-2	3	3	2	-2	-2	-2	-2	1	-2	6	6	6	6	5	6	6	6	6	6	6	6	6	6	6	6	6	6	6	6	6	6	1	6	3	3	3	3	6	4	6	6
54	Member	Female	$90,000 - $99,999	Other	Four-year college graduate	United States of America	45373	1	3	3	3	-2	-3	0	3	3	0	6	6	6	5	3	5	6	5	6	3	6	5	6	6	6	6	6	6	6	6	5	6	6	4	6	5	4	6	4	0	0	3
60	Member,Trainer	Male	$100,000 - $149,999	White	Four-year college graduate	United States of America	76310	2	3	3	2	1	-2	-3	-2	3	-2	6	5	6	6	4	6	6	6	6	6	6	6	6	6	6	5	6	5	5	1	5	2	4	6	3	6	5	4	5	3	6	6
43	Trainer	Female	More than $150,000	White	Four-year college graduate	United States of America	84032	3	3	3	3	0	-3	-3	1	2	0	6	5	6	6	4	5	6	6	6	6	5	5	5	6	6	3	6	3	4	6	2	4	2	4	4	4	5	3	4	0	5	2
44	Member	Female	More than $150,000	Hispanic or Latino/Latina/Latinx	Some college or technical school	United States of America	22124	3	3	3	3	2	-3	-3	1	-2	-3	6	6	6	6	3	6	6	5	6	6	6	6	6	6	6	6	6	6	6	1	6	6	6	6	6	6	6	6	6	6	6	6
36	Member	Male	More than $150,000	White	Four-year college graduate	United States of America	76065	0	2	2	2	-1	-2	-2	1	-1	0	6	5	6	5	2	4	5	6	6	6	6	4	5	6	5	6	2	3	3	1	3	4	5	4	4	3	3	4	3	3	4	4
33	Trainer	Female	$50,000 - $59,999	White	Four-year college graduate	United States of America	80401	1	3	-1	2	-2	-3	-3	-2	-2	-2	6	5	6	5	3	5	6	6	5	6	6	5	5	6	6	4	6	3	6	6	4	3	4	5	3	0	0	2	4	0	0	3
40	Trainer	Female	$80,000 - $89,999	White	Four-year college graduate	United States of America	91206	3	3	3	3	1	-3	-3	2	1	-2	6	6	6	6	6	6	6	6	6	6	6	6	6	6	6	3	6	6	6	6	3	3	6	3	0	0	0	3	0	0	0	0
55	Member,Trainer	Male	$70,000 - $79,999	White	Four-year college graduate	United States of America	78247	-2	3	3	2	1	-3	-1	1	3	-2	6	6	5	6	3	5	6	6	6	6	6	5	6	6	6	5	4	5	6	5	1	3	6	3	1	5	4	5	4	4	1	3
25	Trainer	Female	$10,000 - $19,999	White	Four-year college graduate	United States of America	99587	1	3	1	-1	2	-3	-1	-2	1	0	6	4	6	6	4	5	6	4	6	6	6	6	6	6	6	6	6	3	6	3	6	6	5	6	6	4	3	6	3	3	6	5
27	Master Educator	Female	$30,000 - $39,999	White	Four-year college graduate	United States of America	80304	1	3	1	2	-1	-3	-2	-2	-2	-3	6	5	6	6	3	6	6	5	6	6	6	6	6	6	6	6	6	5	5	6	6	5	2	6	5	3	6	4	5	3	5	4
76	Member	Male	$100,000 - $149,999	White	Graduate degree (e.g., M.A., M.B.A., M.D., Ph.D., J.D., etc.)	United States of America	29223	1	3	3	3	2	-3	-2	-2	3	0	6	6	6	6	5	6	6	6	6	5	6	6	6	6	6	5	5	6	6	6	5	5	4	5	5	5	5	6	5	5	5	6
28	Trainer	Male	$40,000 - $49,999	White	Four-year college graduate	United States of America	32607	3	3	3	1	-2	-3	0	1	1	1	6	5	6	5	4	4	6	6	6	6	6	6	6	6	4	6	6	1	4	0	4	2	3	4	6	3	3	1	3	4	5	0
74	Member,Master Educator	Male	More than $150,000	White	Graduate degree (e.g., M.A., M.B.A., M.D., Ph.D., J.D., etc.)	United States of America	84653	-1	3	3	1	1	-3	-3		3	-1	6	5	6	5	4	5	6	6	6	4	6	5	6	6	6	5	6	6	5	6	4	3	3	6	6	3	3	6	3	3	0	4
28	Member	Female	More than $150,000	Asian or Pacific Islander	Four-year college graduate	United States of America	10019	3	3	3	3	3	-3	-3	-3	1	-1	6	6	6	6	4	6	6	6	6	6	6	6	6	6	6	6	6	6	3	3	6	3	1	6	4	1	2	6	1	3	3	0
69	Member	Male	$80,000 - $89,999	White	Four-year college graduate	United States of America	28210	2	1	1	1	1	-2	-2	2	1	1	3	5	5	3	3	5	5	6	5	3	5	5	5	5	6	3	6	0	4	0	1	3	3	3	1	5	4	5	4	6	0	4
44	Member	Male	More than $150,000	White	Graduate degree (e.g., M.A., M.B.A., M.D., Ph.D., J.D., etc.)	United States of America	72713	3	3	3	3	0	-3	-3	3	3	-3	6	6	6	6	6	6	6	6	6	6	6	6	6	6	6	6	6	6	6	6	6	6	6	6	6	6		6	6	6	6	6
55		Female	More than $150,000	White	Four-year college graduate	United States of America	80540	1	3	3	3	1	-3	-3	-3	1	1	6	5	5	6	0	4	6	6	6	6	6	4	5	6	6	2	3	6	5	3	1	3	0	6	6	0	0	0	0	0	0	3
65	Member	Male	$60,000 - $69,999	White	Graduate degree (e.g., M.A., M.B.A., M.D., Ph.D., J.D., etc.)	United States of America	92865	3	3	3	3	3	-3	-3	0	0	-3	6	6	6	6	5	6	6	6	6	6	6	6	6	6	6	6	4	6	6	5	6	6	6	6	0	4	3	6	6	6	6	6
50	Member	Female		White	Some college or technical school	United States of America	99820	2	3	3	3	3	-3	-2	2	3	-1	6	6	6	6	4	4	6	6	6	4	6	5	6	6	6	4	5	5	3	1	4	6	5	1	4	3	4	3	3	1	3	3
73	Trainer	Male	$60,000 - $69,999	White	Four-year college graduate	United States of America	28803	3	3	2	3	1	-2	-1	1	3	-1	6	6	5	6	5	6	5	6	6	6	6	6	6	5	5	6	6	0	6	0	4	6	6	4	3	0	2	4		3	0	5
61	Member,Trainer	Male		White	Four-year college graduate	United States of America	95409	0	3	3	2	1	-3	0	1	1	1	6	5	5	6	4	5	6	6	6	6	6	6	6	6	6	5	6	5	5	5	5	3	5	5	5	5	3	1	4	0	0	5
19	Member	Male	$60,000 - $69,999	White	Some college or technical school	United States of America	22401	3	3	1	1	3	0	-2	1	3	-3	6	6	6	4	4	6	6	6	6	6	5	5	5	6	6	6	6	6	6	6	6	3	6	2	5	4	4	5	4	5	6	2
29	Member,Trainer	Female	$100,000 - $149,999	White	Four-year college graduate	United States of America	95062	3	2	2	1	1	-1	-3	0	2	-2	6	6	6	6	5	6	6	6	6	6	6	4	5	6	5	5	5	4	6	5	5	6	0	5	2	0	0	1	0	1	3	1
63	Member,Master Educator	Male	$80,000 - $89,999	White	Four-year college graduate	United States of America	53217	2	3		2	2	-2	-3	1	-2	-2	4	4	5	5	4	5	5	5	5	5	4	5	5	5	6	5	4	5	5	6	5	3	4	4	3	4	4	4	3	3	1	3
57	Member	Female	$70,000 - $79,999	White	Graduate degree (e.g., M.A., M.B.A., M.D., Ph.D., J.D., etc.)	United States of America	6401	1	3	3	2	-2	-3	-2	-2	3	-1	6	5	6	6	4	6	6	4	6	5	6	5	6	6	6	6	6	6	6	6	6	4	6	6	6	6	6	6	6	6	3	6
73	Member	Female	$100,000 - $149,999	White	Graduate degree (e.g., M.A., M.B.A., M.D., Ph.D., J.D., etc.)	United States of America	95695	0	3	2	3	3	-3	-3	-1	3	-3	6	6	6	6	5	6	6	5	6	6	6	6	6	6	6	0	6	5	3	0	0	6	3	5	0	0	0	0	0	0	3	4
43	Member	Male	$70,000 - $79,999	Native American, American Indian, or Alaska Native	Some college or technical school	United States of America	95383	3	3	3	3	0	-3	-3	-2	-2	1		6	5	6	2	6	6	6	6	1	6	6	6	6	6	3	6	5	3	6	3	6	6	3	1	1	4	5	2	3	3	1
44	Member	Female	$100,000 - $149,999	White	Four-year college graduate	United States of America	85742	3	3	3	3	1	-3	0	1	2	-2	6	6	6	6	3	6	6	6	6	6	6	6	6	6	6	6	6	5	5	3	6	5	3	5	1	1	1	5	5	1	6	3
18	Trainer	Male	More than $150,000	White	Some college or technical school	United States of America	55126	1	1	3	3	1	1	-2	-1	-1	1	5	5	6	6	5	5	6	6	6	6	6	3	6	6	5	3	6	4	5	1	0	5	3	2	3	1	3	3	3	0	3	0
20	Member	Female		White	Some college or technical school	United States of America	49007	3	3	2	1	2	-3	-2	-3	0	-3	6	6	5	6	4	6	6	6	6	5	6	4	5	6	4	3	4	2	2	1	4	2	3	2	3	2	2	3	3	0	3	2
56	Trainer	Male	More than $150,000	White	Graduate degree (e.g., M.A., M.B.A., M.D., Ph.D., J.D., etc.)	United States of America	48114	1	3	2	2	-3	-3	-3	-1	2	-1	5	4	6	4	3	5	5	5	6	6	5	5	5	5	6	5	6	4	5	5	4	4	4	4	5	5	5	6	5	5	6	6
61	Member	Female	$60,000 - $69,999	White	Some college or technical school	United States of America	81632	2	3	0	3	1	-3	-3	3	3	-2	6	6	6	6	3	6	6	6	6	6	6	6	6	6	6	6	6	6	6	1	5	6	4	6	4	6	6	6	6	6	6	6
28	Master Educator	Male	$50,000 - $59,999	White	Four-year college graduate	United States of America	93101	2	2	1	3	1	-3	-1	-1	1	0	5	4	5	5	4	5	5	6	6	6	5	4	5	6	6	5	6	5	5	0	4	4	3	5	5	2	3	4	1	1	3	2
43	Master Educator	Male	$20,000 - $29,999	White	Graduate degree (e.g., M.A., M.B.A., M.D., Ph.D., J.D., etc.)	United States of America	99743	3	3	3	2	1	-3	-2	2	2	1	6	6	6	6	3	6	6	6	6	6	6	6	6	6	6	6	6	6	6	6	6	4	6	6	6	6	6	6	6	6	6	4
64	Member	Male	$80,000 - $89,999	White	Graduate degree (e.g., M.A., M.B.A., M.D., Ph.D., J.D., etc.)	United States of America	92395	3	3	2	3	0	-3	-3	1	2	-2	6	3	5	6	1	6	6	6	6	5	6	5	5	6	6	5	6	6	6	0	5	5	5	5	6	3	4	1	3	4	4	5
60	Member,Master Educator	Female	$60,000 - $69,999	White	Four-year college graduate	United States of America	72711	3	3	3	1	3	-2	0	-1	3	-2	6	6	6	6	6	5	6	6	6	5	6	6	6	6	6	4	6	0	4	0	5	4	0	1	3	3	3	6	0	0	0	5
50	Member	Male	More than $150,000	White	Graduate degree (e.g., M.A., M.B.A., M.D., Ph.D., J.D., etc.)	United States of America	80640	0	3	2	1	-2	-3	-1	2	3	2	6	3	5	4	2	5	5	4	5	3	5	5	5	6	6	5	6	6	4	3	4	3	4	6	2	4	4	3	2	3	3	3
27	Trainer	Nonbinary	$20,000 - $29,999	White	Some college or technical school	United States of America	80439	3	3	3	1	3	-3	-3	-3	0	-3	6	6	6	6	6	6	6	6	6	6	6	6	6	6	6	4	6	3	6	6	6	0	0	6	0	3	0	0	0	0	3	0
64	Trainer	Male	More than $150,000	White	Graduate degree (e.g., M.A., M.B.A., M.D., Ph.D., J.D., etc.)	United States of America	77807	-1	-3	3	1	-1	-3	-3	2	0	-3	6	4	5	4	1	5	5	6	6	6	6	4	5	6	6	4	4	6	2	5	5	1	1	4	3	5	4	2	5	3	2	5
42	Member	Male	$80,000 - $89,999	White	Graduate degree (e.g., M.A., M.B.A., M.D., Ph.D., J.D., etc.)	United States of America	85704	3	3	3	3	-2	-3	-3	1	1	-1	6	6	6	6	2	6	6	6	6	6	6	6	6	6	6	6	6	1	2	5	3	6	1	6	0	3	3	5	4	3	6	4
32	Master Educator	Male	$70,000 - $79,999	White	Four-year college graduate	United States of America	5648	3	3	3	1	1	-2	-3	-3	1	-1	6	3	4	6	2	5	5	6	6	4	6	4	6	6	6	4	6	3	4	6	4	6	1	4	1	0	0	1	0	0	0	0
27	Master Educator	Female	$20,000 - $29,999	White	Four-year college graduate	United States of America	80209	1	3	2	3	3	-3	-3	1	3	-1	6	6	6	6	6	6	6	6	6	6	6	6	6	6	6	6	6	6	6	6	6	5	6	4	6	4	3	5	4	3	6	3
64	Member	Female	$70,000 - $79,999	White	Graduate degree (e.g., M.A., M.B.A., M.D., Ph.D., J.D., etc.)	United States of America	84780	3	3	0	3	3	-3	-3	0	3	-3	6	6	6	6	5	6	6	6	6	6	6	6	6	6	6	6	6	6	6	5	4	6	5	6	4	6	6	5	6	6	6	5
51	Master Educator	Female	$80,000 - $89,999	White	Graduate degree (e.g., M.A., M.B.A., M.D., Ph.D., J.D., etc.)	United States of America	28712	3	3	2	3	2	-3	-3	3	3	-3	6	6	6	6	5	6	6	6	6	6	6	5	6	6	6	6	6	6	6	6	6	6	6	6	6	5	5	5	5	5	6	5
27	Master Educator	Female	$30,000 - $39,999	White	Four-year college graduate	United States of America	29302	2	3	0	2	2	-3	-2	0	2	-2	6	5	6	6	5	6	6	6	6	6	6	5	6	6	5	4	6	4	5	4	4	3	3	6	5	4	1	4	2	3	4	3
57	Member	Male	More than $150,000	White	Four-year college graduate	United States of America	76051	-3	3	-2	3	-3	-3	-3	-3	-2	-3	6	6	6	6	3	6	6	4	6	4	6	6	5	6	6	6	6	6	6	6	6	6	4	6	3	6	6	6	5	6	0	6
59		Female	$30,000 - $39,999	White	Some college or technical school	United States of America	89405	0	3	3	3	2	-3	-3	3	3	-1	5	5	4	6	4	2	6	6	6	4	6	5	5	6	3	6	3	3	4	0	3	2	4	6	0	2	1	3	2	4	0	3
17
48	Trainer	Male	$100,000 - $149,999	White	Some college or technical school	United States of America	20186	2	3	3	2	1	-3	-1	2	3	1	6	6	6	6	4	6	6	6	6	6	6	6	6	6	6	5	4	0	4	0	3	1	3	4	4	4	5	6	6	1	1	3
40	Member,Trainer	Male	$70,000 - $79,999	White	Graduate degree (e.g., M.A., M.B.A., M.D., Ph.D., J.D., etc.)	United States of America	16057	2	3	2	2	2	-3	-3	-2	1	-3	6	5	6	6	5	6	6	6	6	4	6	6	6	6	6	6	6	6	5	6	5	6	3	6	6	5	0	5	5	5	5	5
27	Member	Male	$90,000 - $99,999	White	Four-year college graduate	United States of America	80301	-1	3	3	2	1	-3	-3	-1	1	3	6	6	6	6	3	4	6	6	6	5	6	5	6	6	6	4	0	3	6	0	3	3	6	6	3	2	3	3	6	3	3	6
70	Trainer	Female	$50,000 - $59,999	White	Four-year college graduate	United States of America	95354	2	3	3	2	-2	3	-3	-2	-3	-2	6	6	6	6	4	6	6	6	6	6	6	6	6	6	6	5	6	5	6	6	6	5	0	5	3	0	0	1	1	1	4	6
41	Trainer	Female	$40,000 - $49,999	White	Some college or technical school	United States of America	35633	-3	3	3	0	3	-3	-3	-3	3	-2	6	6	6	6	6	6	6	6	6	6	6	6	6	6	6	6	3	3	6	6	3	3	6	6	0	6	6	6	3	6	3	6
31	Member	Male	More than $150,000	White	Four-year college graduate	United States of America	80602	1	3	3	3	0	-3	-3	2	-3	-1	5	5	6	5	3	6	6	6	5	6	6	5	6	6	5	5	5	4	6	5	4	1	4	3	5	4	1	0	5	4	0	6
64	Trainer	Female	$100,000 - $149,999	Asian or Pacific Islander	Four-year college graduate	United States of America	80439	3	3	3	3	2	-3	-3	-3	3	-3	6	6	6	6	6	6	6	6	6	4	6	6	6	6	6	5	6	3	6	3	3	6	4	3	6	4	3	3	4	3	6	5
37	Master Educator	Male	$70,000 - $79,999	White	Four-year college graduate	United States of America	48195	2	3	3	3	3	-3	-3	3	3	-3	6	6	6	6	6	6	6	6	6	6	6	6	6	6	6	6	6	6	6	3	6	5	6	6	6	6	6	6	6	0	6	3
70	Member,Master Educator	Male	$100,000 - $149,999	White	Graduate degree (e.g., M.A., M.B.A., M.D., Ph.D., J.D., etc.)	United States of America	10940	3	3	2	3	2	-3	-2	2	3	-1	6	6	5	6	5	5	6	6	6	6	6	6	6	6	6	6	6	4	6	2	4	5	1	4	4	6	6	5	5	6	1	4
46	Trainer	Male	$100,000 - $149,999	White	Graduate degree (e.g., M.A., M.B.A., M.D., Ph.D., J.D., etc.)	United States of America	98122	-3	3	3	1	3	-2	-3	2	3	-3	6	6	6	6	6	6	6	6	6	6	6	6	6	6	6	6	6	6	6	6	5	6	5	6	6	4	4	5	6	4	6	6
57	Master Educator	Male	$100,000 - $149,999	White	Four-year college graduate	United States of America	20695	0	1	3	2	2	1	1	1	2	1	6	5	5	5	5	5	5	5	5	5	5	5	6	5	6	5	6	6	6	6	6	6	5	2	1	6	6	6	6	3	3	6
44	Member	Male	More than $150,000	White	Graduate degree (e.g., M.A., M.B.A., M.D., Ph.D., J.D., etc.)	United States of America	98203	-1	3	1	2	2	2	-2	1	-1	-3	5	2	4	4	1	5	4	6	4	5	5	4	5	5	6	6	4	3	4	6	5	5	5	3	0	0	0	0	4	0	5	5
51	Master Educator	Male	$70,000 - $79,999	White	Four-year college graduate	United States of America	32828	0	1	2	0	1	0	-1	1	2	0	5	4	4	3	3	3	4	5	3	3	5	5	6	5	6	3	6	0	3	0	4	3	3	5	1	3	0	5	5	1	1	1
19	Member	Male	$100,000 - $149,999	White	Some college or technical school	United States of America	86011	3	3	3	2	2	-2	-3	1	1	-2	6	5	6	6	4	5	5	6	6	6	6	5	5	6	6	6	6	5	6	1	5	6	6	5	4	4	4	5	5	3	6	6
47	Trainer	Male	$100,000 - $149,999	White	Graduate degree (e.g., M.A., M.B.A., M.D., Ph.D., J.D., etc.)	United States of America	22407	0	2	1	0	-1	-2	-1	-1	2	-2	5	4	4	5	2	4	4	5	5	3	5	4	5	5	6	4	6	3	6	5	4	4	5	4	5	4	4	5	4	3	3	3
49	Master Educator	Female	$100,000 - $149,999	White	Graduate degree (e.g., M.A., M.B.A., M.D., Ph.D., J.D., etc.)	United States of America	39301	0	2	0	1	-3	-3	-3	0	1	-2	6	4	6	5	1	5	6	6	6	5	6	6	5	6	6	6	3	2	5	6	5	6	5	3	3	3	3	2	2	1	4	2
27	Trainer	Female	$60,000 - $69,999	White	Four-year college graduate	United States of America	89502	3	3	1	2	-1	-3	-3	-1	-1	-2	6	5	6	6	5	5	6	6	6	5	6	5	6	6	6	5	5	4	6	3	4	3	6	6	4	4	4	4	4	4	6	2
32	Member	Female	More than $150,000	White	Graduate degree (e.g., M.A., M.B.A., M.D., Ph.D., J.D., etc.)	United States of America	12533	2	3	2	3	2	-3	-3	0	2	-1	6	3	5	5	6	3	6	6	6	6	6	3	5	6	4	2	5	2	4	6	4	2	0	2	5	4	3	4	4	3	4	5
61	Trainer	Female	$100,000 - $149,999	White	Graduate degree (e.g., M.A., M.B.A., M.D., Ph.D., J.D., etc.)	United States of America	92536	1	-2	2	1	-3	0	0	0	0	2	6	5	6	6	3	5	5	6	6	6	5	5	6	6	4	3	2	2	3	6	3	1	1	4	1	6	6	5	5	4	3	4
28	Member	Male	$30,000 - $39,999	White	Four-year college graduate	United States of America	84102	-1	3	3	2	1	-3	-3	-1	-1	-2	6	5	6	6	5	4	6	6	6	3	6	5	5	6	6	5	2	2	4	0	3	1	2	1	2	1	2	3	3	2	5	3
22	Trainer	Male		White	Some college or technical school	United States of America	69357	0	3	0	1	0	-2	-3	-1	-1	0	6	3	5	4	1	4	6	4	6	6	4	3	6	5	5	3	0	6	6	3	6	6	3	5	6	0	0	3	0	0	0	0
48	Member	Male	More than $150,000	White	Graduate degree (e.g., M.A., M.B.A., M.D., Ph.D., J.D., etc.)	United States of America	11705	2	3	3	3	-1	-3	-3	-1	3	-3	6	6	6	6	4	6	6	6	6	6	6	6	6	6	6	6	6	4	6	0	2	3	5	6	5	3	3	1	3	3	4	2
46	Member	Female	$100,000 - $149,999	White	Graduate degree (e.g., M.A., M.B.A., M.D., Ph.D., J.D., etc.)	United States of America	84724	2	3	2	1	0	-1	-1	2	0	2	6	6	6	6	4	6	6	6	6	6	6	6	6	5	6	2	6	1	4	1	0	3	4	6	2	3	5	5	4	5	0	0
68	Member	Male	$100,000 - $149,999	White	Graduate degree (e.g., M.A., M.B.A., M.D., Ph.D., J.D., etc.)	United States of America	97702	-3	3	3	3	-3	-3	-3	-3	-3	-3	5	5	6	5	4	6	6	6	6	4	6	5	6	6	6	3	6	6	6	6	5	6	3	6	6	6	6	6	3	6	3	6
52	Member	Female	$30,000 - $39,999	White	Four-year college graduate	United States of America	55406	0	3	0	3	-3	-3	0	3	1	-3	6	6	6	6	3	6	6	6	6	6	6	6	5	6	6	5	6	6	6	6	5	3	3	6	6	6	6	6	5	5	4	5
68	Member,Trainer	Male	$70,000 - $79,999	White	Some college or technical school	United States of America	43229	0	3	3	2	-3	-3	-1	-3	0	-2	6	4	6	5	1	6	6	3	5	5	6	6	5	6	6	5	4	4	5	4	4	2	4	4	3	5	4	6	5	6	4	6
29	Trainer	Female	$60,000 - $69,999	White	Four-year college graduate	United States of America	95503	3	3	1	3	2	-3	-3	-2	-1	-3	6	6	6	6	6	6	6	6	6	6	6	6	5	6	6	6	6	4	6	5	6	6	0	6	3	1	0	5	1	1	6	0
41	Member	Male	$30,000 - $39,999	White	Some college or technical school	United States of America	99692	1	3	3	0	2	-3	-3	-3	-3	-3	6	6	6	4	2	6	6	4	6	3	6	5	5	6	6	5	6	6	6	0	6	6	3	6	0	3	0	5	1	0	3	3
79	Trainer	Male	$50,000 - $59,999	White	Four-year college graduate	United States of America	61240	0	3	0	2	2	-3	-2	0	3	-1	6	5	6	5	5	6	6	6	6	5	6	6	6	6	6	6	6	4	6	6	3	2	3	5	6	6	3	3	3	4	0	3
35	Member,Trainer	Male	$100,000 - $149,999	White	Four-year college graduate	United States of America	75964	3	3	2	3	-1	-3	-2	1	1	1	6	6	6	6	3	6	6	6	6	6	6	6	6	6	6	4	6	3	3	0	3	1	0	5	1	4	4	5	4	4	3	4
65	Member	Male	$90,000 - $99,999	White	Four-year college graduate	United States of America	14094	3	3	3	3	2	-3	-3	3	0	-3	6	6	6	6	6	6	6	5	6	6	6	6	6	6	6	6	6	6	6	6	6	6	6	6	6	3	6	6	6	6	6	6
57	Member	Female	More than $150,000	White	Four-year college graduate	United States of America	19317	3	3	2	3	2	-3	-3	2	3	1	6	5	6	6	5	6	6	6	6	6	6	6	6	6	6	6	6	6	6	6	6	6	4	6	6	6	6	6	4	4	4	4
55	Master Educator	Male	$50,000 - $59,999	Asian or Pacific Islander	Four-year college graduate	United States of America	2180	0	1	1	1	-1	-1	0	1	2	0	4	4	4	3	3	4	4	5	5	4	4	4	4	4	5	3	5	1	4	4	4	1	4	4	4	3	4	2	3	3	2	3
36	Member	Female	$40,000 - $49,999	White	Four-year college graduate	United States of America	84092	3	3	2	2	1	0	-3	-1	-2	-1	6	5	5	6	4	6	5	6	5	4	5	5	5	5	6	5	6	5	6	1	5	3	3	6	4	2	2	4	5	4	5	5
23	Member	Female	$10,000 - $19,999	White	Four-year college graduate	United States of America	49855	2	2	2	1	1	-1	-2	1	-1	-1	5	4	6	5	4	5	6	5	6	5	5	5	5			4	6	5	4	3	3	5	0	3	4	1	1	5	0	1	3	1
49	Trainer	Male	$100,000 - $149,999	Hispanic or Latino/Latina/Latinx	Four-year college graduate	United States of America	92844	0	2	3	2	1	-3	-1	2	2	1	5	4	5	6	3	4	6	6	6	5	6	5	5	6	6	5	6	1	6	2	2	3	2	3	1	3	4	1	2	0	1	2
67	Master Educator	Male	$40,000 - $49,999	White	Four-year college graduate	United States of America	3812	3	3	3	3	0	-3	-3	3	3	-2	6	6	6	6	3	6	6	6	6	3	6	6	6	6	3	5	6	6	6	0	5	4	0	6	5	6	6	6	6	6	3	6
24	Trainer	Male	$90,000 - $99,999	White	Four-year college graduate	United States of America	61604	3	3	3	0	3	-3	-3	-1	3	3	6	6	6	6	6	6	6	6	6	3	6	6	6	6	6	3	3	6	3	5	4	4	0	6	3	3	1	6	6	5	3	2
64		Female	$100,000 - $149,999	White	Graduate degree (e.g., M.A., M.B.A., M.D., Ph.D., J.D., etc.)	United States of America	99223	-3	3	2	3	-3	-3	-2	2	1	-3	6	1	6	5	0	5	5	6	6	6	6	5	6	6	6	5	6	3	5	0	6	2	0	4	3	2	1	2	2	3	6	3
59	Member	Female	$80,000 - $89,999	White	Four-year college graduate	United States of America	70121	2	3	3	3	3	-3	-3	-3	-1	-3	6	6	6	6	5	6	6	6	6	6	6	6	6	6	6	5	6	6	6	4	6	6	2	4	6	6	6	3	6	6	6	6
76	Master Educator	Male	$20,000 - $29,999	White	Four-year college graduate	United States of America	97224	0	3	1	3	2	-3	-2	-3	1	1	6	6	6	6	6	6	6	6	6	5	6	6	6	6	6	4	6	3	6	5	3	3	5	4	4	4	4	3	3	4	1	6
66	Master Educator	Male	$80,000 - $89,999	White	Four-year college graduate	United States of America	84097	1	2	3	3	2	-1	-3	-2	-1	-1	6	6	6	6	6	6	6	6	6	4		6	6	6	5	4	6	6		6	6	6	6	6	6	5	6	4	6	3	6	4
70	Member	Male	$60,000 - $69,999	White	Four-year college graduate	United States of America	88074	2	2	3	3	2	-2	-2	2	3	2	5	3	4	4	3	5	5	5	5	6	4	5	5	5	6	5	6	0	3	0	3	2	0	5	0	0	0	1	0	0	0	1
61	Member	Female	$50,000 - $59,999	White	Four-year college graduate	United States of America	72120	3	3	3	3	0	-2	-2	-2	3	3	6	6	6	6	4	5	6	6	6	6	6	6	6	6	4	3	5	0	4	0	3	1	2	3	3	4	3	3	3	6	3	3
24	Member	Female	Less than $10,000	White	Four-year college graduate	United States of America	48623	0	3	1	3	-2	-2	-2	-2	-2	-1	6	6	6	6	3	6	6	6	6	6	6	6	6	6	6	6	6	6	2	1	6	6	3	4	6	4	4	4	4	3	4	3
73	Member,Trainer	Female	$50,000 - $59,999	White	Graduate degree (e.g., M.A., M.B.A., M.D., Ph.D., J.D., etc.)	United States of America	92592	1	3	3	2	2	-3	-3	-3	3	-1	6	5	6	6	4	5	6	6	6	5	6	6	5	6	6	5	6	5	5	0	6	5	4	4	2	5	3	5	4	4		3
35	Member	Female	$60,000 - $69,999	White	Graduate degree (e.g., M.A., M.B.A., M.D., Ph.D., J.D., etc.)	United States of America	94127	3	3	3	3	3	-3	-3	1	-1	-3	6	6	6	6	3	6	6	6	6	6	6	6	6	6	6	6	6	6	6	6	4	5	6	6	6	3	5	6	4	3	5	5
63	Member	Male		White	Four-year college graduate	United States of America	80020	3	3	3	3	3	-3	-3	-3	-3	1	6	6	6	6	3	6	6	6	6	3	6	6	6	6	6	6	6	6	6	6	5	6	0	5	6	0	0	3	6	5	6	5
36		Male	$90,000 - $99,999	White	Four-year college graduate	United States of America	81631	2	3	3	1	-3	-3	-2	1	0	0	6	5	6	6	1	5	5	6	6	6	6	4	6	6	6	4	6	4	3	0	1	1	0	4	3	5	1	1	1	0	4	4
23	Trainer	Male	$30,000 - $39,999	White	Four-year college graduate	United States of America	12983	3	3	2	3	-1	-1	0	-1	2	0	6	6	6	6	3	6	6	6	6	6	6	6	6	6	6	6	6	6	3	3	6	6	3	6	6	6	6	5	5	3	6	5
59	Member,Trainer	Male	More than $150,000	White	Graduate degree (e.g., M.A., M.B.A., M.D., Ph.D., J.D., etc.)	United States of America	28269	0	3	3	0	1	-3	-2	1	2	-1	6	6	6	6	3	5	5	6	6	6	6	6	6	5	6	5	6	4	5	3	5	5	4	6	3	1	3	4	3	0	4	6
40	Member	Male	More than $150,000	White	Graduate degree (e.g., M.A., M.B.A., M.D., Ph.D., J.D., etc.)	United States of America	80026	3	3	-2	2	-2	-3	-2	-3	-2	-2	6	3	6	6	2	5	6	5	6	5	5	5	6	6	6	6	5	6	5	6	5	5	0	3	5	4	3	4	3	2	4	5
58	Member,Master Educator	Male	More than $150,000	Hispanic or Latino/Latina/Latinx	Graduate degree (e.g., M.A., M.B.A., M.D., Ph.D., J.D., etc.)	United States of America	91103	-2	3	0	2	1	-3	0	0	3	0	6	6	4	4	4	5	6	6	6	3	6	4	6	3	6	3	5	6	4	2	4	3	6	3	0	3	4	3	4	4	1	6
51	Trainer	Male	$100,000 - $149,999	White	Graduate degree (e.g., M.A., M.B.A., M.D., Ph.D., J.D., etc.)	United States of America	92119	2	3	3	2	0	-1	-2	3	-3	-1	4	4	5	5	3	5	5	6	6	5	6	4	5	6	6	6	6	5	3	5	2	6	4	4	6	5	3	4	3	5	5	4
44	Member,Trainer	Female	$60,000 - $69,999	White	Four-year college graduate	United States of America	27284	1	3	2	3	1	-3	-3	-1	1	-1	6	6	6	6	5	6	6	6	6	6	6	6	6	6	6	6	6	6	6	6	6	3	5	6	6	6	6	6	6	6	6	6
56	Member	Male	$20,000 - $29,999	Hispanic or Latino/Latina/Latinx	Four-year college graduate	United States of America	94020	-1	3	3	3	0	-3	-3	0	3	-3	6	6	6	6	6	6	6	6	6	6	6	6	6	6	6	6	6	6	6	6	6	6	6	6	6	3	6	2	2	3	6	2
68	Member	Female	More than $150,000	White	Four-year college graduate	United States of America	11753	3	3	-2	3	2	-3	-3	1	-1	-3	6	6	6	6	2	6	6	6	6	6	6	6	6	6	6	6	4	6	4	6	6	6	4	6	0	3	2	1	5	5	6	6
24	Master Educator	Female	Less than $10,000	White	Four-year college graduate	United States of America	16156	2	3	0	1	1	-3	-2	-2	-3	-2	6	5	6	6	4	6	6	6	6	6	6	5	5	6	6	6	6	5	5	6	5	6	2	4	4	5	5	6	6	5	3	3
55	Member,Trainer	Male	$100,000 - $149,999	White	Graduate degree (e.g., M.A., M.B.A., M.D., Ph.D., J.D., etc.)	United States of America	29607	2	3	-2	-2	-2	-3	-3	2	-2	-1	6	3	5	5	3	6	5	5	1	5	6	6	5	5	6	5	5	2	5	6	4	2	5	3	3	3	5	5	5	4	5	3
39	Trainer	Female	$30,000 - $39,999	White	Graduate degree (e.g., M.A., M.B.A., M.D., Ph.D., J.D., etc.)	United States of America	97206	3	3	3	2	1	-2	1	0	1	-2	6	4	6	6	5	6	6	6	6	5	6	6	5	6	6	6	6	6	6	6	6	6	6	5	6	3	0	6	3	6	3	0
53	Master Educator	Male	$40,000 - $49,999	White	Some college or technical school	United States of America	40299	2	3	3	3	0	-3	-2	2	-2	-1	6	6	6	5	2	5	6	4	6	5	6	5	6	6	6	5	6	5	4	3	6	4	6	4	6	6	6	6	5	6	4	5
60	Trainer	Male	$100,000 - $149,999	White	Four-year college graduate	United States of America	95404	2	3	2	0	0	-3	-3	0	1	0	6	6	6	5	3	6	6	6	6	6	6	6	4	6	6	3	6	6	6	3	6	0	0	3	3	1	1	3	1	1	0	0
64	Member,Trainer,Master Educator	Male	$70,000 - $79,999	White	GED or high school graduate	United States of America	66111	-2	3	2	3	0	-3	-3	-3	-2	-2	6	5	6	6	6	6	6	6	6	6	6	6	6	6	5	4	6	4	6	6	5	5	6	5	5	6	6	6	6	6	6	6
63	Trainer	Male	$100,000 - $149,999	White	Four-year college graduate	United States of America	22039	0	3	3	2	-1	-3	-3	0	3	0	6	5	5	6	1	5	6	6	6	5	6	5	6	6	6	3	5	3	6	3	3	6	3	6	3	3	2	3	1	0	0	3
50		Nonbinary	More than $150,000	White	Four-year college graduate	United States of America	95624	2	3	3	-3	3	-3	-3	0	3	-3	6	6	6	6	3	5	6	6	6	3	6	4	6	6	6	4	6	5	4	3	4	5	3	6	3	0	2	3	2	0	5	3
38	Member	Male	$60,000 - $69,999	White	Graduate degree (e.g., M.A., M.B.A., M.D., Ph.D., J.D., etc.)	United States of America	46151	3	3	2	2	1	-3	-3	0	3	2	6	6	6	6	6	6	6	6	6	6	6	6	6	6	6	5	2	4	5	5	3	5	5	5	6	4	5	5	5	6	6	5
41		Female	$50,000 - $59,999	Asian or Pacific Islander	Four-year college graduate	United States of America	84047	0	3	2	3	2	-3	-2	-1	1	1	6	6	6	6	4	6	6	6	6	6	6	6	6	5	6	6	6	2	1	3	4	3	5	3	6	4	1	3	5	0	4	6
32	Member	Female	$90,000 - $99,999	White	Four-year college graduate	United States of America	90042	3	3	3	3	2	-3	-3	-2	-3	-3	6	5	6	6	3	6	6	6	6	6	6	5	6	6	6	6	6	6	6	6	6	6	0	4	3	3	1	5	3	0	6	6
38	Member	Female	$80,000 - $89,999	White	Four-year college graduate	United States of America	92084	3	3	1	3	1	-3	1	0	1	-2	6	6	6	6	4	6	6	6	6	6	6	6	6	6	6	6	6	5	5	6	3	6	6	6	4	3	2	0	5	1	6	3
57	Member,Trainer	Male	$40,000 - $49,999	White	GED or high school graduate	United States of America	28532	3	3	2	2	-1	-3	-3	-3	-1	0	6	6	6	6	3	5	6	5	6	6	6	5	6	5	6	4	6	6	6	1	5	5	3	6	2	6	5	6	5	6	4	5
56	Trainer	Female		White	Some college or technical school	United States of America	23455	2	3	1	3	1	-3	-2	-2	1	-3	6	5	6	6	6	6	6	6	6	6	6	6	6	6	6	5	5	1	5	1	6	3	2	5	6	6	6	6	6	4	5	1
72	Member	Female	$100,000 - $149,999	White	Graduate degree (e.g., M.A., M.B.A., M.D., Ph.D., J.D., etc.)	United States of America	22043	3	3	3	3	0	-3	-3	-3	2	0	6	6	6	6	3	6	6	6	6	6	6	6	6	6	6	4	6	6	6	6	6	3	1	6	5	2	6	5	3	6	4	4
40		Male	$100,000 - $149,999	White	Some college or technical school	United States of America	5091	2	3	2	3	0	-3	-3	-3	2	-1	6	4	6	6	2	5	6	6	6	6	6	5	4	6	6	6	6	0	4	0	4	6	3	6	0	0	0	0	0	0	3	3
56	Member,Master Educator	Male	More than $150,000	White	Four-year college graduate	United States of America	22003	-3	0	3	-3	-3	-3	-3	-3	-3	-3	6	6	6	6	6	6	6	6	6	6	6	6	6	6	6	6	6	3	6	2	6	6	3	6	4	6	6	6	6	6	6	6
70	Member,Trainer,Master Educator	Female	$30,000 - $39,999	White	Four-year college graduate	United States of America	43558	3	3	3	2	1	-3	-2	3	3	2	6	6	6	6	5	5	6	5	6	6	6	6	6	6	6	4	5	5	6	0	5	3	3	6	4	5	4	5	5	5	3	3
58	Member	Male	$70,000 - $79,999	White	Four-year college graduate	United States of America	28146	0	3	3	3	1	-3	-2	1	3	-2	6	6	5	6	4	5	6	6	6	6	6	5	6	6	6	3	4	1	5	3	1	0	1	3	0	5	4	4	3	0	4	5
23	Member	Female	$30,000 - $39,999	White	Four-year college graduate	United States of America	33609	2	2	2	3	2	-1	-1	3	3	0	6	4	6	6	2	5	6	5	6	6	6	3	6	6	6	4	6	5	5	6	5	6	4	3	5	2	3	2	4	2	6	6
41	Member	Female	$20,000 - $29,999	White	Four-year college graduate	United States of America	86023	0	3	3	3	3	3	-3	-3	1	-3	6	6	6	5	5	5	6	6	6	6	5	4	5	6	6	6	6	6	6	6	6	5	3	4	6	3	2	5	3	0	4	4
55	Master Educator	Male	$80,000 - $89,999	White	Some college or technical school	United States of America	74012	0	3	3	3	0	-3	-3	-3	3	0	6	6	3	6	6	6	6	6	6	3	6	6	6	6	6	6	6	0	6	6	6	3	6	6	3	6	6	3	3	0	3	0
54	Member	Female	More than $150,000	White	Graduate degree (e.g., M.A., M.B.A., M.D., Ph.D., J.D., etc.)	United States of America	89403	3	3	3	3	2	-3	-3	0	0	-3	6	6	5	6	5	5	6	6	6	6	6	5	5	6	2	6	3	5	6	6	6	6	2	3	0	3	0	0	3	0	5	3
80	Member,Trainer	Female	$50,000 - $59,999	White	Four-year college graduate	United States of America	80863	3	3	2	3	3	-3	-3	1	3	-3	6	5	6	6	4	6	6	6	6	6	6	6	6	6	6	6	6	6	6	5	4	4	3	5	5	6	6	6	6	6	6	6
72	Member,Trainer	Male	$90,000 - $99,999	White	Four-year college graduate	United States of America	43017	3	3	3	2	0	-3	-3	0	3	-2	6	6	6	6	3	6	6	6	6	6	6	6	6	6	6	6	6	5	6	3	3	4	6	5	1	4	4	5	4	1	0	5
31	Member	Female	$60,000 - $69,999	Hispanic or Latino/Latina/Latinx	Graduate degree (e.g., M.A., M.B.A., M.D., Ph.D., J.D., etc.)	United States of America	87505	-1	3	-3	-3	3	-3	-3	-3	-3	-3	6	3	6	6	3	6	6	6	6	6	6	6	6	6	6	6	6	3	3	2	3	2	3	6	3	3	3	3	3	3	6	6
51	Trainer	Male	$80,000 - $89,999	White	Some college or technical school	United States of America	15044	-1	3	3	3	1	-3	1	1	2	-1	6	6	5	6	6	6	6	6	6	6	6	6	6	6	6	5	3	3	5	4	4	5	4	5	5	5	5	5	5	6	5	5
72		Female	$100,000 - $149,999	White	Graduate degree (e.g., M.A., M.B.A., M.D., Ph.D., J.D., etc.)	United States of America	21409	3	3	3	3	1	-3	-3	0	1	-1	6	6	6	6	5	6	6	6	6	6	6	6	6	6	6	6	6	3	6	6	6	5	5	6	4	4	5	3	3	0	3	6
45	Master Educator	Male	More than $150,000	White	GED or high school graduate	United States of America	66061	-3	-3	3	3	3	-3	-3	-3	3	3	6	6	6	6	6	6	6	6	6	6	6	6	6	6	6	6	6	5	6	6	6	6	4	5	6	6	6	6	6	6	5	6
67	Member	Male	$90,000 - $99,999	White	Graduate degree (e.g., M.A., M.B.A., M.D., Ph.D., J.D., etc.)	United States of America	80228	3	3	3	3	2	-1	-3	-2	-3	-2	6	5	6	5	1	6	6	5	6	2	6	6	1	6	6	4	6	6	3	0	3	3	5	5	1	2	2	5	2	1	6	4
50	Master Educator	Male	$100,000 - $149,999	White	Some college or technical school	United States of America	34293	3	3	3	3	-3	-3	-3	-3	-3	-3	6	5	6	6	5	6	6	6	6	4	6	6	6	6	6	5	6	6	6	6	6	2	6	3	5	5	6	6	6	5	4	5
34	Member	Male	$30,000 - $39,999	White	Some college or technical school	United States of America	80401	3	3	3	3	3	-3	-3	-3	-3	-3	6	5	6	6	6	6	6	6	6	5	6	6	6	6	6	6	6	5	6	6	4	6	3	6	6	6	6	3	2	3	6	6
62	Master Educator	Female	$60,000 - $69,999	White	Four-year college graduate	United States of America	81212	2	2	1	2	2	-2	-1	-1	1	0	6	6	5	6	5	5	6	6	6	6	6	5	6	5	6	4	6	2	5	6	4	4	2	6	3	4	2	4	4	2	2	3
43	Master Educator	Male	$100,000 - $149,999	Other	Some college or technical school	United States of America	98023	-2	3	0	-1	-2	-3	-3	-1	1	1	6	5	4	5	3	4	5	6	3	4	5	6	6	6	6	5	6	4	6	6	1	3	6	3	0	0	0	5	3	0	0	0
23	Master Educator	Female	$10,000 - $19,999	White	GED or high school graduate	United States of America	87714	-2	3	3	3	1	-3	-3	-1	1	0	6	5	6	6	5	6	6	6	6	6	6	6	6	5	6	5	3	4	6	0	3	0	3	5	5	5	5	6	6	0	4	3
23	Master Educator	Female	$100,000 - $149,999	White	Four-year college graduate	United States of America	48336	3	3	1	2	-1	-3	-1	0	3	1	6	5	5	6	3	4	6	6	6	5	6	5	5	6	6	5	6	4	3	0	3	3	5	3	6	1	0	4	2	0	3	4
44	Member,Master Educator	Male	More than $150,000	White	Four-year college graduate	United States of America	20191	0	-3	-1	1	1	-2	-3	-3	0	-2	6	5	5	6	2	6	4	6	5	6	6	6	5	6	6	6	6	5	6	6	4	6	4	4	2	5	5	3	4	3	3	4
30	Trainer	Female	$20,000 - $29,999	White	Some college or technical school	United States of America	93950	2	3	-1	1	2	-3	-3	-2	1	-3	6	6	6	6	5	6	6	6	6	5	6	6	5	6	6	4	6	3	3	5	3	4	0	5	2	3	1	3	1	2	6	2
25	Master Educator	Female	$60,000 - $69,999	White	Graduate degree (e.g., M.A., M.B.A., M.D., Ph.D., J.D., etc.)	United States of America	98103	1	3	-2	2	0	-3	-2	-2	2	-1	6	4	5	6	3	5	6	4	6	5	5	4	6	5	6	4	6	6	5	6	5	5	4	5	5	3	3	3	2	2	3	3
48	Master Educator	Female	$50,000 - $59,999	White	Graduate degree (e.g., M.A., M.B.A., M.D., Ph.D., J.D., etc.)	United States of America	84532	3	3	3	2	0	-2	-3	-2	1	-2	6	5	6	6	5	5	6	6	6	3	6	6	5	6	6	3	6	3	4	6	4	3	6	5	3	3	2	3	3	3	5	2
57	Member,Trainer	Female	More than $150,000	White	Some college or technical school	United States of America	66046	2	3	3	2	0	-3	-3	-2	-2	-3	6	6	5	6	4	5	6	6	5	6	6	6	6	6	6	6	6	5	6	0	6	5	6	6	6	5	3	5	1	5	0	4
52	Member	Female	$60,000 - $69,999	White	Four-year college graduate	United States of America	94118	-1	1	1	2	0	-1	-2	0	-3	-1	6	3	6	5	3	6	5	5	6	5	6	6	5	6	6	5	6	3	5	6	4	6	4	5	3	1	3	0	3	1	5	3
32	Master Educator	Female	$90,000 - $99,999	White	Graduate degree (e.g., M.A., M.B.A., M.D., Ph.D., J.D., etc.)	United States of America	12860	-2	3	0	3	-2	-2	-3	-2	-3	-2	6	4	6	6	4	5	5	6	6	6	6	6	6	5	6	6	6	6	6	3	6	6	6	6	5	3	3	5	6	5	5	3
68	Member	Female	$100,000 - $149,999	White	Some college or technical school	United States of America	82007	-1	3	1	3	-3	-3	-3	-3	2	-3	6	6	6	6	3	6	6	6	6	6	6	6	5	6	6	6	6	6	6	5	6	3	6	6	6	6	6	6	3	2	6	6
51	Trainer	Male	$100,000 - $149,999	White	Four-year college graduate	United States of America	70360	2	3	3	2	1	-3	-3	2	1	-1	6	5	6	6	3	5	6	6	5	6	6	5	6	6	6	5	6	6	6	4	6	5	6	3	6	3	3	4	4	3	5	4
73	Member,Trainer	Female	$40,000 - $49,999	White	Some college or technical school	United States of America	33542	3	3	3	3	2	-3	-3	0	0	-3	6	6	6	6	4	6	6	6	6	6	6	5	5	6	6	5	6	3	6	2	6	3	3	4	6	4	3	3	3	2	3	6
62	Member,Master Educator	Male	$100,000 - $149,999	White	Graduate degree (e.g., M.A., M.B.A., M.D., Ph.D., J.D., etc.)	United States of America	26070	0	2	2	1	0	-3	-2	-2	2	-3	6	5	5	6	3	5	4	6	6	6	6	6	6	6	5	5	3	3	5	3	3	3	4	3	5	3	3	4	6	5	3	5
66	Member	Female	$80,000 - $89,999	White	Graduate degree (e.g., M.A., M.B.A., M.D., Ph.D., J.D., etc.)	United States of America	44004	0	3	3	3	1	-3	-3	1	3	-3	6	5	6	6	5	6	6	6	6	6	6	5	5	6	6	5	6	6	6	6	5	5	1	5	1	6	5	6	3	2	5	5
28	Member,Trainer	Female	$10,000 - $19,999	White	Four-year college graduate	United States of America	8077	0	3	2	3	2	-3	-3	-2	3	-3	6	6	6	6	4	6	6	6	6	6	6	6	6	6	6	6	6	6	6	1	6	3	5	3	6	6	5	6	3	0	6	5
30	Member	Female	$20,000 - $29,999	Other	Four-year college graduate	United States of America	2466	3	3	2	3	3	-3	-3	1	1	-2	6	6	6	6	6	5	6	6	6	6	6	5	6	6	6	6	6	4	6	5	4	6	3	4	5	0	3	6	3	0	4	3
32	Trainer	Female	$100,000 - $149,999	White	Four-year college graduate	United States of America	80831	0	3	1	3	3	-3	-3	-3	0	-3	6	4	2	6	3	6	6	6	6	6	6	5	6	6	6	6	4	0	6	6	0	1	3	6	2	0	0	6	3	0	3	0
38	Trainer	Male	$70,000 - $79,999	White	GED or high school graduate	United States of America	73051	0	3	3	1	2	-2	-2	2	2	-1	5	6	6	4	5	5	5	6	6	5	5	5	6	6	3	2	5	0	5	6	5	0	0	5	0	0	0	1	2	0	0	0
61	Member	Male	More than $150,000	White	Some college or technical school	United States of America	95482	-3	-2	-3	-3	-2	0	0	-2	-3	-3	5	5	5	5	4	5	5	6	5	6	5	5	6	6	6	6	6	3	3	5	3	6	6	5	5	3	5	3	4	3	3	3
71	Trainer	Male	$50,000 - $59,999	White	Some college or technical school	United States of America	14534-1441	1	3	1	3	-2	-3	-2	-2	-2	1	6	6	6	6	4	6	6	5	6	5	6	6	6	5	6	6	6	6	5	3	6	6	6	6	0	6	6	6	6	6	6	6
72	Member	Male	$100,000 - $149,999	White	Four-year college graduate	United States of America	37206	3	3	3	3	2	-3	-3	0	0	-2	6	6	5	5	4	6	5	5	6	6	6	6	5	5	6	6	6	4	6	6	6	4	5	5	5	4	5	5	4	4	6	5
36	Member,Master Educator	Female	$100,000 - $149,999	White	Some college or technical school	United States of America	12491	2	3	3	3	-1	-3	-2	0	3	-2	6	5	6	6	3	6	6	6	6	6	6	6	6	6	6	4	6	6	6	6	5	5	4	6	2	0	0	4	3	2	2	6
43	Member,Trainer,Master Educator	Male	$100,000 - $149,999	White	Graduate degree (e.g., M.A., M.B.A., M.D., Ph.D., J.D., etc.)	United States of America	54806	2	3	3	2	2	-3	-2	3	2	1	6	6	5	6	5	6	6	6	6	6	6	6	6	6	6	5	5	4	5	6	4	4	5	5	5	4	3	4	4	3	3	3
22	Trainer	Female	$10,000 - $19,999	White	Four-year college graduate	United States of America	33328	3	3	1	3	-2	-3	-2	-1	2	-1	6	4	6	6	2	6	6	6	6	5	6	5	6	6	4	4	4	3	6	3	3	2	3	2	5	1	3	3	2	1	4	0
64	Member	Male	$60,000 - $69,999	White	Some college or technical school	United States of America	53181	1	2	2	1	2	1	-1	1	2	0	5	4	4	5	5	5	5	5	5	3	5	4	5	5	5	5	5	4	5	2	2	1	3	4	3	0	0	3	1	0	1	5
63	Master Educator	Male	$60,000 - $69,999	White	Graduate degree (e.g., M.A., M.B.A., M.D., Ph.D., J.D., etc.)	United States of America	59935	-1	2	1	1	-2	-2	-2	-1	1	-1	5	5	5	5	3	4	5	5	6	6	5	6	6	5	3	6	6	5	5	1	3	4	4	6	4	4	6	5	4	3	0	5
60	Master Educator	Female	$80,000 - $89,999	White	Four-year college graduate	United States of America	45373	-2	3	2	0	0	-3	-3	-2	3	-1	6	6	6	6	3	6	6	6	6	6	6	6	6	6	6	6	6	4	5	6	4	5	5	6	5	5	4	4	5	3	4	5
37	Master Educator	Female	$70,000 - $79,999	White	Graduate degree (e.g., M.A., M.B.A., M.D., Ph.D., J.D., etc.)	United States of America	3581	-2	3	1	3	-3	-3	-3	-3	-1	-2	6	6	6	6	4	6	6	6	6	6	6	6	6	6	6	6	6	6	6	6	6	6	6	3	4	4	3	5	6	3	6	6
49	Member	Female	$100,000 - $149,999	White	Graduate degree (e.g., M.A., M.B.A., M.D., Ph.D., J.D., etc.)	United States of America	80305	0	3	3	2	0	-3	-3	-2	0	-2	6	6	6	6	3	6	6	6	6	6	6	6	6	6	6	6	6	6	6	6	5	5	5	6	5	2	2	3	3	3	0	5
38	Trainer	Male	$40,000 - $49,999	White	Some college or technical school	United States of America	62258	3	3	3	2	0	-3	-1	1	0	0	6	6	6	4	5	6	6	5	6	5	6	5	6	6	5	6	6	6	6	1	3	3	6	6	1	6	4	6	3	2	1	5
65	Member	Male		White	Four-year college graduate	United States of America	60641	2	3	3	3	1	-3	-3	2	2	-3	6	6	5	3	5	5	6	6	6	6	6	6	6	6	6	6	6	5	5	6	5	1	6	6	4	3	5	1	1	3	6	5
24	Master Educator	Female	$30,000 - $39,999	White	Four-year college graduate	United States of America	53045	2	2	2	1	0	-3	-3	-1	0	0	6	5	6	6	4	6	6	5	6	6	6	5	6	6	6	5	6	5	5	3	6	3	4	5	6	5	4	6	5	6	5	4
60	Member	Male	$100,000 - $149,999	White	Four-year college graduate	United States of America	30306	3	3	3	3	3	-3	-3	3	3	0	6	6	6	6	6	6	6	6	6	6	6	6	6	6	4	4	6	6	6	4	6	6	3	3	5	6	6	6	6	6	5	6
53	Master Educator	Male	$100,000 - $149,999	White	Four-year college graduate	United States of America	95610	1	3	3	3	2	-3	-3	-2	3	1	6	6	6	6	3	5	6	6	6	6	6	6	6	6	6	6	6	5	6	3	5	2	5	6	6	6	6	5	4	3	3	5
41	Master Educator	Female	$100,000 - $149,999	Other	Graduate degree (e.g., M.A., M.B.A., M.D., Ph.D., J.D., etc.)	United States of America	98125	3	3	3	-2	2	-1	-1	0	-2	0	6	6	6	6	6	6	6	6	6	6	6	6	6	6	6	6	6	6	6	6	6	5	3	6	6	6	4	6	6	4	5	5
63	Member,Trainer	Male		White	Four-year college graduate	United States of America	99603	3	3	2	3	1	-3	-2	3	3	-2	6	5	6	6	3	5	6	6	6	6	6	6	6	5	6	5	6	6	4	2	3	5	3	6	0	5	3	5	5	5	6	5
23	Trainer	Female	$20,000 - $29,999	White	Four-year college graduate	United States of America	80304	3	3	1	3	-2	-3	-2	-2	2	-2	6	5	6	6	4	6	6	6	6	6	6	6	6	6	6	6	6	6	6	6	6	6	2	6	6	3	0	6	6	0	4	1
26	Master Educator	Female	$10,000 - $19,999	White	Four-year college graduate	United States of America	87714	2	3	3	3	-2	-3	-3	1	-1	1	6	6	6	6	1	5	6	6	6	4	6	6	6	6	5	4	4	3	5	0	2	3	2	0	4	4	1	3	1	0	0	0
73	Trainer	Male	$80,000 - $89,999	White	Graduate degree (e.g., M.A., M.B.A., M.D., Ph.D., J.D., etc.)		80003	1	3	3	3	3	-3	-3	0	3	2	6	6	4	6	5	5	6	6	6	6	6	4	6	6	6	3	4	5	4	1	3	3	1	4	5	3	3	3	1	4	1	5
73	Member,Trainer,Master Educator	Male	$40,000 - $49,999	White	Some college or technical school	United States of America	45432	3	3	3	-1	0	-3	-2	-1	3	-1	6	5	5	3	3	5	6	6	6	6	6	6	6	6	6	4	1	3	6	0	2	1	2	4	5	3	4	3	1	1	0	3
23	Member	Male	$30,000 - $39,999	White	Four-year college graduate	United States of America	23452	1	3	3	2	1	-3	-2	1	3	-1	6	5	6	6	5	5	6	6	6	6	6	5	6	6	6	3	4	4	3	3	3	3	5	5	4	4	2	2	4	4	4	1
64	Member,Trainer	Male	$70,000 - $79,999	White	Four-year college graduate	United States of America	44136	2	3	1	3	1	-3	-3	-2	1	-3	6	6	6	6	5	6	6	6	6	6	6	6	6	6	6	5	6	4	5	1	6	5	0	6	6	5	3	6	5	1	5	6
41	Trainer	Male	$90,000 - $99,999	White	Four-year college graduate	United States of America	1852	-2	2	1	1	0	-2	-2	-2	1	0	6	4	6	6	3	4	6	6	6	6	5	4	6	6	6	3	0	2	5	6	2	5	3	5	0	5	1	4	5	5	5	5
26	Trainer	Female	$100,000 - $149,999	White	Four-year college graduate	United States of America	80209	1	3	3	3	1	-3	-3	-3	-1	-3	6	6	5	6	4	4	6	6	6	6	6	5	6	6	6	6	6	4	5	6	3	2	3	3	2	4	2	2	4	3	6	3
74	Master Educator	Male	$40,000 - $49,999	White	Some college or technical school	United States of America	37803	2	3	3	3	3	-3	-3	-2	2	0	6	5	5	6	4	5	6	6	5	6	6	6	6	5	5	6	6	3	6	3	5		4	5	4	5	6	5	6	6	6	4
38	Master Educator	Female	More than $150,000	White	Graduate degree (e.g., M.A., M.B.A., M.D., Ph.D., J.D., etc.)	United States of America	11216	3	3	0	0	0	-3	-2	-2	2	-2	6	5	6	6	3	6	6	6	6	6	6	5	6	6	6	6	6	6	6	6	5	6	0	6	6	2	3	6	6	6	6	5
25	Trainer	Female	$30,000 - $39,999	White	Four-year college graduate	United States of America	12866	3	3	2	2	3	-3	-3	2	0	-3	6	5	6	6	4	5	6	6	6	6	6	6	6	6	6	6	6	5	5	5	5	4	5	4	6	3	5	4	5	2	5	5
71	Member,Master Educator	Male	$100,000 - $149,999	White	Graduate degree (e.g., M.A., M.B.A., M.D., Ph.D., J.D., etc.)	United States of America	4086	3	3	3	3	1	-3	-3	-2	-1	2	6	4	6	5	0	5	6	6	6	5	6	6	6	6	6	6	6	0	4	1	3	2	5	6	0	5	5	6	5	6		6
45	Trainer	Female	$80,000 - $89,999	White	Graduate degree (e.g., M.A., M.B.A., M.D., Ph.D., J.D., etc.)	United States of America	54557	0	3	3	3	2	-2	-2	-2	-2	-2	6	6	6	6	6	6	6	6	6	6	6	6	5	6	6	6	6	6	6	6	6	6	6	6	6	1	4	4	2	1	1	3
52	Member,Master Educator	Female	More than $150,000	White	Graduate degree (e.g., M.A., M.B.A., M.D., Ph.D., J.D., etc.)	United States of America	80304	0	3	3	1	3	0	-2	0	3	-3	6	6	6	6	4	6		6	6	3	6	6	6	6	6	6	6	6	6	6	6	6	6	5	6	6	6	6	6	6	3	3
25	Member,Trainer	Female	$10,000 - $19,999	White	Four-year college graduate	United States of America	54601	1	3	1	2	1	-2	-2	-1	-2	-1	6	4	5	6	2	6	6	6	6	5	6	6	5	6	6	5	6	5	6	5	5	2	5	5	3	3	3	3	4	4	3	3
41	Master Educator	Male	$60,000 - $69,999	White	Four-year college graduate	United States of America	80301	3	3	2	0	-1	-3	-3	0	3	1	6	5	6	6	2	6	6	6	6	6	6	6	6	6	6	5	6	4	6	6	5	3	6	5	3	3	3	5	5	6	5	5
67	Master Educator	Male	$100,000 - $149,999	White	Graduate degree (e.g., M.A., M.B.A., M.D., Ph.D., J.D., etc.)	United States of America	77493	-1	3	2	2	-1	-3	-3	2	2	-2	6	5	6	6	4	6	6	6	6	6	6	6	6	6	6	6	6	6	6	5	6	5	3	4	5	4	4	5	4	6	3	5
53		Female	$100,000 - $149,999	White	Graduate degree (e.g., M.A., M.B.A., M.D., Ph.D., J.D., etc.)	United States of America	90066	3	3	1	3	3	-3	-2	-3	-2	-1	6	6	5	6	4	6	6	6	6	4	6	6	6	6	6	6	6	5	6	6	5	4	3	6	6	3	4	3	5	6	3	4
22	Trainer	Male	Less than $10,000	White	Some college or technical school	United States of America	84105	3	3	3	2	3	-3	-3	-3	1	-3	6	6	6	6	6	6	6	6	6	6	6	6	6	6	6	6	6	6	6	1	5	3	4	6	6	3	3	6	6	2	6	3
42	Master Educator	Female	$30,000 - $39,999	White	Graduate degree (e.g., M.A., M.B.A., M.D., Ph.D., J.D., etc.)	United States of America	99755	1	3	1	1	2	-2	-3	-1	1	-2	6	5	6	6	5	6	6	6	6	6	6	6	6	6	6	6	6	6	6	6	6	4	6	6	0	0	0	5	4	0	0	0
46	Member	Female	$60,000 - $69,999	White	Four-year college graduate	United States of America	40515	2	3	3	3	1	-3	0	0	2	0	6	5	6	6	4	5	6	6	6	5	6	5	5	6	6	5	6	4	6	2	6	6	1	5	5	3	3	3	4	3	4	6
58	Trainer,Master Educator	Female	$60,000 - $69,999	White	Some college or technical school	United States of America	82937	3	3	1	1	0	3	-3	0		0	6	4	4	6	4	4	6	6	6	5	6	6	6	6	0	4	4	3	6	1	4	3	0	3	6	0	0	0	0	0	0	0
66	Member	Female	$100,000 - $149,999	White	Graduate degree (e.g., M.A., M.B.A., M.D., Ph.D., J.D., etc.)	United States of America	98674	2	3	1	3	0	-3	-3	0	3	-3	6	5	5	6	3	6	6	6	6	6	6	5	6	6	6	5	6	6	5	4	5	6	6	6	2	5	3	5	6	6	5	5
63	Member,Trainer	Female	$70,000 - $79,999	White	Graduate degree (e.g., M.A., M.B.A., M.D., Ph.D., J.D., etc.)	United States of America	62035	2	3	3	3	2	-3	-3	1	3	-2	6	6	6	6	5	6	6	6	6	6	6	6	6	6	6	6	6	6	6	6	6	6	6	6	6	5	5	6	5	6	5	6
52		Female	$70,000 - $79,999	White	Four-year college graduate	United States of America	80443	3	3	2	3	3	-3	-3	1	3	2	6	5	6	6	6	6	6	6	6	6	6	3	6	6	6	6	6	6	6	6	6	6	6	6	3	2	4	4	0	0	6	3
57	Master Educator	Female	More than $150,000	White	Graduate degree (e.g., M.A., M.B.A., M.D., Ph.D., J.D., etc.)	United States of America	8043	3	3	3	3	0	-3	-2	-2	-2	-2	6	6	6	6	6	6	6	6	6	6	6	6	6	6	6	6	6	6	6	6	6	6	3	2	6	6	6	6	6	6	6	6
65	Trainer	Male	More than $150,000	White	Graduate degree (e.g., M.A., M.B.A., M.D., Ph.D., J.D., etc.)	United States of America	61813	3	3	2	3	1	-3	-3	-2	-3	3	6	6	6	6	4	6	6	6	6	5	6	5	6	6	3	4	3	2	5	0	2	0	1	5	3	5	5	4	1	2	2	3
49	Member	Male	$70,000 - $79,999	White	Four-year college graduate	United States of America	98108	1	3	3	2	-1	-3	-3	1	2	-3	6	4	6	6	1	5	6	5	6	6	6	5	5	6	6	4	6	6	6	6	3	5	0	3	4	4	4	3	2	3	2	4
63	Trainer	Male	$30,000 - $39,999	Other	Graduate degree (e.g., M.A., M.B.A., M.D., Ph.D., J.D., etc.)	United States of America	37684	3	2	0	2	-1	-2	-2	-2	1	-1	6	3	5	4	4	4	5	5	5	4	5	4	5	5	5	4	5	4	5	5	4	4	3	4	2	5	5	5	4	5	0	2
48	Trainer	Male	$20,000 - $29,999	White	Four-year college graduate	United States of America	95831	1	3	3	3	1	-3	-1	0	3	2	6	4	6	6	3	6	6	6	6	6	6	5	6	6	6	5	5	3	3	6	6	6	3	5	3	4	3	2	3	1	3	3
72	Member,Master Educator	Male	$50,000 - $59,999	White	Some college or technical school	United States of America	47220	-1	3	3	2	3	3	-3	3	2	-2	6	4	6	6	3	5	4	6	6	3	6	6	6	6	6	3	6	6	5	6	2	1	5	5	0	3	3	5	0	0	0	3
25	Trainer	Female	Less than $10,000	White	Four-year college graduate	United States of America	13082	3	3	3	1	2	-3	-2	-2	1	-1	6	6	6	6	5	6	6	6	6	6	6	6	6	6	6	3	6	5	6	6	6	3	3	5	2	4	3	5	5	2	3	3
66	Member,Trainer	Male	$70,000 - $79,999	White	Graduate degree (e.g., M.A., M.B.A., M.D., Ph.D., J.D., etc.)	United States of America	59901	-2	3	2	-1	-3	2	0	0	2	0	5	5	5	3	1	1	5	6	3	1	4	6	6	4	0	0	0	0	1	0	1	3	0	2	2	3	1	3	0	0	0	1
58	Trainer	Male	$60,000 - $69,999	White	Graduate degree (e.g., M.A., M.B.A., M.D., Ph.D., J.D., etc.)	United States of America	90012	1	2	1	-1	1	-2	0	0	1	1	5	5	4	5	4	5	5	5	5	4	5	5	5	5	6	4	6	6	5	3	6	5	5	5	6	5	6	5	5	3	5	4
35	Member,Master Educator	Female	$70,000 - $79,999	White	Graduate degree (e.g., M.A., M.B.A., M.D., Ph.D., J.D., etc.)	United States of America	98277	3	3	2	3	3	-3	-3	1	-1	-3	6	6	6	6	6	6	6	6	6	6	6	5	6	6	6	6	6	3	6	6	6	6	6	4	3	4	3	4	3	3	3	4
50	Master Educator	Nonbinary		Other	Graduate degree (e.g., M.A., M.B.A., M.D., Ph.D., J.D., etc.)			0	3	3	3	-3	3	0	-3	3	-3	6	3	6	6	0	6	6	6	6	6	6	6	0	3	6	3	6	3	0	3	3	0	3	3	0	0	3	0	0	0	0	0
27	Trainer	Female	$100,000 - $149,999	White	Four-year college graduate	United States of America		-1	3	1	2	-2	-3	-1	-1	2	-2	6	4	6	6	1	5	6	4	6	5	5	6	5	6	6	4	6	5	3	0	1	3	3	1	3	1	1	3	1	1	0	6
40	Member,Trainer	Male	$90,000 - $99,999	White	Some college or technical school	United States of America	22556	2	3	2	1	1	-3	-1	1	2	0	6	6	6	6	6	6	6	6	6	6	6	6	6	6	6	6	5	6	5	6	6	5	3	4	6	6	3	6	6		3	4
78	Member,Trainer	Female	$80,000 - $89,999	White	Some college or technical school	United States of America	21773	3	3	0	3		-3	-3		1	-3	6	6	6	6	2	6	6	6	6	6	6	5	6	6	6	5	6	2	5	4	5	1	3	4	3	3	3	0	5	0	3	4
45	Master Educator	Female		White	Some college or technical school	United States of America	66061	-1	2	-1	1	2	-2	-1	-1	-1	-1	6	4	5	5	5	5	6	5	5	6	6	5	5	5	5	5	5	4	4		3	4	5	4	5	4	4	5		4
41	Member,Trainer,Master Educator	Male	$30,000 - $39,999	White	GED or high school graduate	United States of America	14213	-1	3	2	2	-1	-2	-3	-1	-2	-2	5	3	5	5	3	5	6	3	6	4	4	4	5	5	5	3	5	3	3	0	3	3	0	3	3	4	4	5	4	5	1	4
39		Male	$100,000 - $149,999	White	Graduate degree (e.g., M.A., M.B.A., M.D., Ph.D., J.D., etc.)	United States of America	78727	2	3	2	2	2	-3	-3	-2	1	0	6	5	6	6	4	4	6	6	6			3	5	6	6	5	6	0	4	1	6	5	5	3	3	0	0	0	2	0	0	2
23	Master Educator	Male	Less than $10,000	White	Some college or technical school	United States of America	80498	3	3	2	2	-1	-3	-2	-1	1	0	6	4	6	6	4	6	6	6	6	6	6	6	6	6	6	6	6	6	3	6	4	6	3	3	3	3	3	6	6	1	6	4
61	Member	Female	$100,000 - $149,999	White	Graduate degree (e.g., M.A., M.B.A., M.D., Ph.D., J.D., etc.)	United States of America	32958	3	3	3	3	0	-3	-3	-1	3	-1	6	6	6	6	5	6	6	6	6	6	6	6	6	6	6	6	6	6	6	6	6	5	6	6	6	6	6	6	6	6	6	6
73	Member,Trainer	Male	More than $150,000	White	Four-year college graduate	United States of America	10514	-3	-3	3	3	2	-3	3	-1	-3	0	6	4	6	6	3	6	6	6	6	3	6	4	6	6	6	3	6	6	5	6	4	3	5	5	3	3	0	3	3	0	0	3
60		Male				United States of America		3	3	3	2	1	-3	-3	0	3	3	6	6	6	6	5	6	6	6	6	6	6	6	6	6	6	6	6	6	6	5	6	4	6	6	3	5	4	5	4	5	4	5
64	Member	Female	$70,000 - $79,999	White	Graduate degree (e.g., M.A., M.B.A., M.D., Ph.D., J.D., etc.)	United States of America	80107	-1	3	0	3	1	-3	-3	-3	-1	-3	6	2	6	6	2	6	6	6	6	5	6	6	6	6	5	3	5	3	3	6	1	4	3	5	2	5	5	3	4	5	5	5
20	Trainer	Male	Less than $10,000	Other	Some college or technical school	United States of America	93117	-1	3	2	-2	1	-3	-3	-1	-1	-1	6	6	6	6	4	6	6	6	6	5	6	6	6	6	6	4	6	6	3	3	5	5	2	4	5	3	3	4	4	3	4	3
65	Member	Male	$60,000 - $69,999	White	Graduate degree (e.g., M.A., M.B.A., M.D., Ph.D., J.D., etc.)	United States of America	6357	2	3	-2	2	2	3	-2	3	1	1	5	5	6	5	4	4	6	5	6	6	5	5	0	5	6	5	6	3	4	0	5	3	1	4	5	3	3	4	1	1	4	5
25	Trainer	Female	Less than $10,000	Hispanic or Latino/Latina/Latinx	Four-year college graduate	United States of America	14620	-1	3	3	1	-2	-3	-3	-3	0	-1	6	6	6	6	3	6	6	6	6	6	6	6	6	6	6	6	6	6	6	6	6	6	6	6	6	6	6	6	6	6	6	6
28	Member	Female	$50,000 - $59,999	Asian or Pacific Islander	Some college or technical school	United States of America	80013	3	3	3	3	1	-3	-3	-3	-3	-3	6	6	6	6	5	6	6	6	6	6	6	5	6	6	5	6	6	2	3	3	3	3	3	6	3	3	3	4	3	3	5	3
51	Member	Female	$70,000 - $79,999	White	Some college or technical school	United States of America	30523	-3	3	2	0	1	-3	-3	2	-3	1	6	4	6	6	2	5	6	6	6	6	6	4	5	6	5	4	6	3	4	1	5	4	0	3	3	5	3	3	1	5	1	3
32	Trainer	Female	$50,000 - $59,999	White	Graduate degree (e.g., M.A., M.B.A., M.D., Ph.D., J.D., etc.)	United States of America	72703	1	3	3	3	0	-3	-3	3	3	-3	6	6	6	6	4	6	6	6	6	6	6	5	6	6	6	6	6	6	6	6	6	6		5	6	3	3	3	3	3	6	3
70	Member	Male	$100,000 - $149,999	White	Graduate degree (e.g., M.A., M.B.A., M.D., Ph.D., J.D., etc.)	United States of America	59801	2	2	3	2	0	-3	-3	-2	0	0	6	6	6	6	5	6	6	6	6	6	6	6	6	6	6	6	6	6	6	6	6	4	3	6	0	4	0	6	4	6	4	6
31	Member	Nonbinary	$50,000 - $59,999	White	Graduate degree (e.g., M.A., M.B.A., M.D., Ph.D., J.D., etc.)	United States of America	90049	3	3	3	1	0	-3	-1	1	1	-2	6	6	6	6	6	6	6	6	6	6	6	6	6	6	6	6	6	6	6	1	5	6	6	6	6	3	3	6	4	4	3	3
57	Trainer	Male	$100,000 - $149,999	White	Graduate degree (e.g., M.A., M.B.A., M.D., Ph.D., J.D., etc.)	United States of America	80920	2	1	3	3	1	-3	-3	1	3	1	6	5	6	6	5	5	6	6	6	6	6	5	6	6	6	5	5	3	3	0	3	0	6	2	4	4	3	2	3	5	1	3
50	Trainer	Female	$60,000 - $69,999	White	Four-year college graduate	United States of America	71901	-2	3	2	2	-2	0	-1	1	3	-2	6	5	5	6	1	5	6	6	5	4	6	5	5	6	6	5	6	5	5	3	2	3	4	5	2	4	2	4	4	1	1	1
35	Master Educator	Female	$60,000 - $69,999	White	Four-year college graduate	United States of America	28786	2	2	3	1	1	-2	-3	0	1	-1	6	5	6	6	3	5	6	6	6	4	6	6	6	6	6	6	6	3	3	6	6	2	3	6	1	0	0	0	0	2	2	3
63	Master Educator	Male	$100,000 - $149,999	White	Some college or technical school	United States of America	92127	3	3	3	3	3	-3	-3	-1	-3	-1	6	6	6	6	0	5	6	6	6	6	6	6	6	6	6	4	6	6	6	0	1	0	4	6	0	0	0	3	0	0	0	6
59	Trainer	Female	$100,000 - $149,999	White	Graduate degree (e.g., M.A., M.B.A., M.D., Ph.D., J.D., etc.)	United States of America	98042	2	3	3	3	1	-3	-3	-1	3	-1	6	5	6	6	5	6	6	6	6	6	6	6	6	6	6	3	6	0	6	6	5	3	0	6	4	3	3	3	2	3	1	2
66	Member	Female	$30,000 - $39,999	White	Graduate degree (e.g., M.A., M.B.A., M.D., Ph.D., J.D., etc.)	United States of America	64850	2	3	2	3	3	-3	-3	-3	3	-3	6	4	6	6	3	5	6	6	6	6	6	6	6	5	4	3	4	3	5	3	3	6	2	6	3	2	2	3	3	2	6	5
55	Member	Female	$100,000 - $149,999	White	Four-year college graduate	United States of America	84105	3	3	3	3	0	-3	-2	-3	-3	-2	6	6	6	6	6	5	6	6	6	5	6	6	6	6	6	5	6	5	5	6	5	6	4	4	5	5	6	5	6	6	6	6
30	Master Educator	Male	$30,000 - $39,999	White	Graduate degree (e.g., M.A., M.B.A., M.D., Ph.D., J.D., etc.)	United States of America	33713	3	3	3	2	2	-3	-2	-1	3	0	6	6	6	6	5	6	6	6	6	6	6	6	6	6	6	6	2	3	6	0	4	3	0	3	4	4	1	3	3	0	0	0
43	Member	Male	More than $150,000	White	Four-year college graduate	United States of America	89436	0	3	3	3	3	-3	-3	-1	-2	-1	6	6	6	6	6	6	6	6	6	6	6	6	6	6	6	6	6	6	6	6	6	6	6	6	3	6	6	6	3	3	3	6
57	Member,Trainer	Female	$80,000 - $89,999	Other	Four-year college graduate	United States of America	21014	3	3	3	1	0	-2	-2	0	1	1	6	6	6	6	5	5	6	6	6	6	6	5	6	6	6	5	3	4	5	5	5	5	2	6	5	3	3	4	3	3	0	2
66	Member	Female	More than $150,000	White	Graduate degree (e.g., M.A., M.B.A., M.D., Ph.D., J.D., etc.)	United States of America	36561	3	3	3	3	3	-3	-2	-1	-1	2	6	6	6	6	4	6	6	6	6	6	6	5	5	6	3	6	6	6	6	0	3	5	6	3	1	6	6	3	3	3	3	3
45	Member	Male	More than $150,000	Other	Graduate degree (e.g., M.A., M.B.A., M.D., Ph.D., J.D., etc.)	United States of America	85016	0	3	2	2	-2	-3	-3	-3	1	-2	6	4	6	6	2	6	6	6	6	3	6	5	5	5	6	6	6	6	6	6	6	5	5	4	1	4	6	5	0	0	1	3
34		Female	$90,000 - $99,999	White	Graduate degree (e.g., M.A., M.B.A., M.D., Ph.D., J.D., etc.)	United States of America	14445	1	3	1	3	1	-3	1	3	1	-1	6	5	6	6	4	5	6	6	6	6	6	5	6	6	6	6	6	5	3	0	6	3	4	6	3	3		3	3	0	4	3
37	Member	Female	$60,000 - $69,999	Asian or Pacific Islander	Four-year college graduate	United States of America	8854	3	3	3	3	3	-3	-3	0	3	-3	6	6	6	6	6	6	6	6	6	6	6	6	6	6	6	6	6	6	6	5	6	6	6	6	6	3	3	6	5	3	6	6
53	Member,Trainer,Master Educator	Female	$80,000 - $89,999	White	Four-year college graduate	United States of America	60083	1	3	3	3	1	-3	-3	-1	2	-3	6	4	6	6	3	6	6	6	6	6	6	5	6	6	6	6	6	6	6	6	6	6	3	6	6	4	6	6	4	2	6	3
65	Member	Male	$30,000 - $39,999	White	Four-year college graduate	United States of America	34420	1	3	1	3	-2	-3	-3	2	0	-3	6	6	6	6	3	6	6	6	6	3	6	6	6	6	6	6	6	6	6	6	5	3	6	6	1	6	3	1	3	1	3	5
53	Trainer	Male	$100,000 - $149,999	Hispanic or Latino/Latina/Latinx	Graduate degree (e.g., M.A., M.B.A., M.D., Ph.D., J.D., etc.)	United States of America	38017	1	3	3	3	1	-3	-3	-3	3	0	6	6	6	6	6	6	6	6	6	6	6	6	6	6	6	6	4	6	6	1	6	6	3	6	3	3	3	3	5	3	1	3
71	Member,Master Educator	Male	$30,000 - $39,999	White	Graduate degree (e.g., M.A., M.B.A., M.D., Ph.D., J.D., etc.)	United States of America	36117	3	3	2	3	3	-3	-3	-3	3	2	6	6	6	6	6	6	6	6	6	6	6	6	6	6	6	6	6	3	6	6	6	6	3	6	6	6	6	6	6	6	6	6
64	Member	Female	$60,000 - $69,999	White	Some college or technical school	United States of America	98346	2	2	2	3	2	-1	0	3	-2	-3	6	4	6	6	3	5	6	6	6	6	6	5	6	4	6	6	6	6	6	6	6	6	6	6	0	3	3		1	1	2	6
42	Master Educator	Female	$80,000 - $89,999	White	Graduate degree (e.g., M.A., M.B.A., M.D., Ph.D., J.D., etc.)	United States of America	95519	3	3	1	3	0	-3	-3	-1	3	0	6	5	6	6	5	6	6	6	6	6	6	6	6	6	6	3	6	1	3	6	3	5	0	6	3	1	0	3	3	0	3	5
41	Member	Male	$100,000 - $149,999	White	Four-year college graduate	United States of America	78628	-3	3	-3	-1	2	3	1	0	2	1	6	4	5	6	2	5	6	6	5	5	6	6	6	6	6	5	6	1	3	6	2	5	0	4	3	3	3	3	2	0	0	4
40	Member	Male	$100,000 - $149,999	White	Graduate degree (e.g., M.A., M.B.A., M.D., Ph.D., J.D., etc.)	United States of America	44135	2	3	3	3	1	-3	-1	-1	3	-1	6	6	6	6	4	6	6	6	6	5	6	6	6	6	6	6	6	4	3	0	4	2	3	6	6	6	6	6	6	6	6	6
63	Master Educator	Male	$100,000 - $149,999	White	Four-year college graduate	United States of America	92373	2	3	0	3	-1	2	-2	-2	3	-2	6	6	6	6	3	5	6	6	5	5	6	5	6	6	6	6	6	6	6	2	6	5	6	5	3	1	1	5	3	6	6	3
29	Member,Master Educator	Male	$100,000 - $149,999	White	Graduate degree (e.g., M.A., M.B.A., M.D., Ph.D., J.D., etc.)	United States of America	84404	1	3	3	3	2	-2	-3	-1	1	1	6	6	6	6	6	6	6	6	6	5	6	6	6	5	6	6	4	6	5	6	4	4	5	5	4	4	4	5	5	5	6	2
66	Member	Male		White	Graduate degree (e.g., M.A., M.B.A., M.D., Ph.D., J.D., etc.)	United States of America	80301	0	2	3	2	1	-3	-2	1	2	-1	6	5	6	5	3	5	6	6	6	6	6	5	6	5	6	4	5	6	5	6	1	1	5	4	0	1	1	1	1	1	1	6
62	Member,Trainer,Master Educator	Male	More than $150,000	White	Graduate degree (e.g., M.A., M.B.A., M.D., Ph.D., J.D., etc.)	United States of America	7424	3	3	3	3	3	3	0	3	3	3	6	6	6	6	6	6	6	6	6	6	6	6	6	6	6	6	6	6	6	6	6	6	6	6	6	6	6	6	6	6	6	6
59	Member	Female	$50,000 - $59,999	White	Four-year college graduate	United States of America	48386	-3	3	0	-3	-3	-2	-3	-2	3	-3	6	6	6	6	3	6	6	6	6	6	6	6	6	6	6	6	6	6	6	5	6	6	3	5	6	6	6	6	6	3	6	6
57	Member	Female	$40,000 - $49,999	White	Some college or technical school	United States of America	24012	3	-3	2	-3	1	-3	-3	-3	-2	-3	6	5	6	5	4	5	6	6	6	3	6	6	6	6	6	6	6	0	5	6	6	5	6	6	5	5	3	4	5	5	1	3
55	Member	Female	$100,000 - $149,999	White	Four-year college graduate	United States of America	67037	2	3	2	3	3	-3	-2	-1	3	2	6	5	6	6	4	6	5	6	6	6	6	5	5	6	6	4	6	1	4	6	3	3	4	3	2	0	1	0	0	1	3	5
29	Member	Male	$80,000 - $89,999	White	Some college or technical school	United States of America	21801	-3	3	3	0	-3	3	0	0	0	3	6	6	6	6	0	6	6	6	6	6	6	6	6	6	6	6	6	6	6	6	6	6	6	6	6	3	3	3	6	2	0	0
33	Trainer	Female	Less than $10,000	White	Graduate degree (e.g., M.A., M.B.A., M.D., Ph.D., J.D., etc.)	United States of America		2	3	3	0	1	-3	-3	-2	-3	0	6	6	6	6	1	6	6	6	6	6	6	6	6	6	6	6	6	6	6	6	6	6	6	6	6	1	3	1	3	2	6	3
55	Trainer	Female	$40,000 - $49,999	Hispanic or Latino/Latina/Latinx	Four-year college graduate	United States of America	95320	3	3	3	3	0	-3	-3	0	0	-3	6	6	6	6	6	6	6	6	6	6	6	6	6	6	6	6	6	3	6	3	6	3	3	6	3	6	6	6	6	3	6	6
42	Master Educator	Female	$90,000 - $99,999	White	Four-year college graduate	United States of America	84326	3	3	3	1	1	-3	-2	-2	2	-2	5	6	5	5	4	4	5	5	6	5	5	6	5	5	6	6	6	3	6	0	6	3	4	6	6	3	6	0	0	0	0	3
38	Member	Female	$50,000 - $59,999	White	GED or high school graduate	United States of America	85283	2	3	2	2	-2	-2	-2	1	2	-1	5	5	5	5	3	5	6	5	5	5	6	5	5	5	5	3	4	3	5	3	3	2	4	4	3	6	5	5	4	4	1	3
77	Member	Female		White	Graduate degree (e.g., M.A., M.B.A., M.D., Ph.D., J.D., etc.)	United States of America	33301	3	3	3	2	1	-3	-3	-3	1	1	6	6	6	6	4	6	6	6	6	6	6	6	6	6	6	6	6	6	6	0	6	6	4	6	6	5	2	6	5	3	6	6
53	Member	Male	More than $150,000	White	Four-year college graduate	United States of America	45236	2	3	1	2	3	-3	-2	2	1	0	6	5	5	6	4	5	6	5	6	6	6	5	5	6	6	4	5	5	5	6	5	3	5	5	3	3	3	3	4	3	4	4
48	Member	Female	$100,000 - $149,999	White	Four-year college graduate	United States of America	69001	2	3	3	0	1	-3	-3	0	3	-3	6	5	5	6	5	5	6	6	6	4	5	6	6	6	6	5	6	6	4	6	4	1	2	6	4	5	6	5	5	4	3	5
49	Trainer	Male	More than $150,000	White	Graduate degree (e.g., M.A., M.B.A., M.D., Ph.D., J.D., etc.)	United States of America	11715	3	3	3	1	-2	-3	-3	2	3	1	5	5	5	5	1	5	5	5	5	5	5	5	6	5	6	5	6	5	5	3	3	6	3	5	5	5	1	5	6	5	6	6
27	Master Educator	Female	$30,000 - $39,999	White	Four-year college graduate	United States of America	83611	-1	3	2	3	2	-3	-3	-2	3	-1	6	5	6	6	3	5	6	6	6	3	6	5	6	6	6	5	6	6	6	3	4	5	3	4	5	3	3	5	3	2	6	3
24	Member,Trainer	Female	$30,000 - $39,999	White	Four-year college graduate	United States of America	16803	1	3	2	2	1	-2	-3	-2	2	1	6	2	6	6	4	5	6	6	6	6	6	6	6	6
63	Member,Trainer	Male	More than $150,000	White	Graduate degree (e.g., M.A., M.B.A., M.D., Ph.D., J.D., etc.)	United States of America	43402	3	3	3	2	-1	-3	-3	1	-1	-3	6	6	6	4	4	6	4	6	6	3	6	5	6	6	6	6	6	2	6	2	4	6	6	3	4	4	3	5	3	3	1	2
34	Trainer	Female	$30,000 - $39,999	White	Four-year college graduate	United States of America	19038	2	3	2	3	1	-1	-2	3	3	-1	6	4	6	6	3	6	6	6	6	5	6	6	6	6	6	4	6	2	4	1	6	5	6	3	2	3	4	4	2	3	4	5
31	Trainer	Female	$80,000 - $89,999	White	Four-year college graduate	United States of America	80516	1	3	2	2	3	-2	-2	-1	2	0	6	4	5	6	3	5	6	6	6	6	6	6	6	6	6	6	6	4	4	6	5	4	6	6	5	4	4	4	3	3	5	3
49		Male	$100,000 - $149,999	White	Four-year college graduate	United States of America	60030	1	2	2	2	1	-2	-1	-1	1	-1	6	5	5	6	4	6	6	6	6	6	6	5	5	6	5	5	4	4	5	4	3	5	3	3	3	3	1	3	4	3	5	1
40	Master Educator	Male	$60,000 - $69,999	White	Four-year college graduate	United States of America	93546	-2	3	2	-3	0	0	-3	0	-3	0	6	5	5	6	3	4	6	6	6	5	6	6	6	6	6	6	6	1	6	0	5	3	6	6	6	1	6	5	5	0	3	0
62		Male	$100,000 - $149,999	White	Four-year college graduate	United States of America	55408	1	3	2	3	2	-3	-3	1	1	-1	6	6	6	6	5	6	6	6	6	6	6	6	6	6	6	6	6	5	4	3	5	6	4	5	1	2	2	5	4	4	2	5
27	Member,Master Educator	Female	$20,000 - $29,999	White	Some college or technical school	United States of America	82072	-2	3	3	-2	-1	-3	-2	1	3	2	6	5	6	6	4	5	6	6	6	6	6	6	6	6	6	3	6	2	6	3	0	4	3	4	6	0	0	5	0	0	0	2
64	Master Educator	Male	$100,000 - $149,999	White	Four-year college graduate	United States of America	83333	3	3	3	1	0	-3	-1	-1	3	-1	6	6	6	6	3	6	6	6	6	6	6	5	6	6	6	5	6	5	6	6	6	6	4	6	3	4	3	5	3	3	3	5
67	Member	Male	$30,000 - $39,999	White	Graduate degree (e.g., M.A., M.B.A., M.D., Ph.D., J.D., etc.)	United States of America	66223	-1	3	3	2	-2	-3	-2	0	-2	1	5	5	4	5	3	4	6	4	6	1	5	4	5	6	6	4	4	4	4	0	4	3	4	3	1	1	0	1	1	0	0	0
25	Master Educator	Male	$40,000 - $49,999	White	Some college or technical school	United States of America	44023	3	2	3	3	0	-2	-3	-2	-2	-1	6	6	6	6	5	6	6	6	6	6	6	6	6	6	5	6	1	6	6	1	6	3	6	4	6	5	1	4	5	3	3	0
57	Member,Trainer,Master Educator	Male	$80,000 - $89,999	White	Four-year college graduate	United States of America	57108	0	3	1	3	1	0	-3	-1	1	-1	5	5	4	5	3	5	6	5	6	5	4	5	5	5	5	0	0	4	5	6	6	3	3	3	0	2	6	5	6	1	0	0
54	Member	Female	$60,000 - $69,999	White	Some college or technical school	United States of America	84653	3	3	3	-3	-3	-3	-3	-3	2		6	4	5	6	5	6	6	6	6	6	6	6	5	6	6	4	6	3	6	3	5	5	0	6	3	4	5	4	3	0	0	0
62	Member	Female	More than $150,000	White	Graduate degree (e.g., M.A., M.B.A., M.D., Ph.D., J.D., etc.)	United States of America	72205	-1	3	3	3	1	-3	-3	-1	0	0	6	5	6	6	3	6	6	6	6	5	6	6	6	6	6	6	6	6	6	6	6	6	3	6	6	6	5	4	1	3	3	5
50	Member	Female	$40,000 - $49,999	White	Graduate degree (e.g., M.A., M.B.A., M.D., Ph.D., J.D., etc.)	United States of America	28607	3	3	3	2	1	-3	-1	1	1	-3	6	6	6	6	5	6	6	5	6	6	6	6	6	6	6	6	6	6	6	6	6	5	5	6	6	5	5	4	4	4	5	5
63	Master Educator	Female	$60,000 - $69,999	White	Four-year college graduate	United States of America	95608	-1	3	2	3	0	-3	-2	-1	0	-3	6	6	4	6	3	5	6	4	5	6	6	6	6	6	6	3	3	3	3	5	1	5	3	4	0	0	0	0	0	0	0	0
27	Master Educator	Female	$40,000 - $49,999	White	Four-year college graduate	United States of America	7435	3	3	1	3	1	-3	-3	-3	1	-3	6	4	6	6	4	6	6	6	6	6	6	6	6	6	6	6	6	6	6	6	6	6	6	6	6	6	6	6	6	6	6	6
60	Member	Female	$60,000 - $69,999	White	Graduate degree (e.g., M.A., M.B.A., M.D., Ph.D., J.D., etc.)	United States of America	86023	0	3	3	1	-1	-3	-2	-1	1	-2	6	6	5	6	4	6	6	6	6	5	6	6	6	6	6	4	5	6	6	0	4	6	0	6	3	3	4	4	3	3		4
27	Trainer	Female	$20,000 - $29,999	White	Four-year college graduate	United States of America	22835	2	3	1	3	0	-3	-3	-2	-2	-3	6	3	6	6	3	4	6	6	6	6	6	6	5	6	6	6	6	3	6	6	6	6	4	5	5	4	4	5	6	4	3	1
48	Member,Trainer,Master Educator	Female	More than $150,000	White	Graduate degree (e.g., M.A., M.B.A., M.D., Ph.D., J.D., etc.)	United States of America	22124	2	3	3	3	0	-3	-2	1	3	-1	6	6	6	6	4	6	6	6	6	2	6	6	6	6	6	6	6	6	6	6	6	6	6	6	6	6	6	6	6	6	6	6
30	Master Educator	Female	$20,000 - $29,999	White	Graduate degree (e.g., M.A., M.B.A., M.D., Ph.D., J.D., etc.)	United States of America	98244	3	3	3	1	0	-3	-3	-3	-3	-1	6	6	6	6	6	6	6	6	6	6	6	6	6	6	6	6	6	4	6	3	6	6	6	4	4	5	1	3	5	1	6	3
42	Member	Male	$100,000 - $149,999	Other	Graduate degree (e.g., M.A., M.B.A., M.D., Ph.D., J.D., etc.)	United States of America	84660	3	3	3	3	3	-3	-3	1	-3	-2	6	6	6	6	6	6	6	6	6	6	6	6	6	6	6	6	6	6	6	6	6	6	5	6	6	6	6	6	5	6	6	6
27	Master Educator	Male	$50,000 - $59,999	White	Graduate degree (e.g., M.A., M.B.A., M.D., Ph.D., J.D., etc.)	United States of America	93101	3	3	3	2	3	-3	-3	1	0	0	6	6	6	6	6	6	6	6	6	3	6	6	6	6	6	6	6	6	4	3	6	4	3	6	6	6	6	6	4	6	1	3
53	Member,Trainer	Female	$60,000 - $69,999	White	Graduate degree (e.g., M.A., M.B.A., M.D., Ph.D., J.D., etc.)	United States of America	19311	-2	3	3	1	-3	-3	-2	1	1	-1	6	5	6	4	1	5	6	6	6	6	5	5	6	6	6	3	3	0	6	3	6	3	0	1	0	4	6	3	0	0	0	3
42	Trainer	Male	$70,000 - $79,999	White	Graduate degree (e.g., M.A., M.B.A., M.D., Ph.D., J.D., etc.)	United States of America	62918	-2	3	3	1	-1	-3	-3	-1	-1	-3	6	6	6	6	6	5	6	6	6	6	6	6	6	6	1	5	3	1	6	6	6	1	3	6	3	6	2	6	6	6	2	6
32	Master Educator	Male	$30,000 - $39,999	White	Four-year college graduate	United States of America	14467	2	3	3	3	-3	-3	-3	1	-3	-3	6	5	6	6	3	6	6	6	6	6	6	6	5	6	6	3	6	5	5	0	3	3	3	3	5	5	5	6	5	3	5	3
32	Member	Female	$60,000 - $69,999	White	Four-year college graduate	United States of America	80501	3	3	1	3	3	-3	-3	-2	-3	-2	6	6	6	6	4	6	6	6	6	6	6	6	5	6	6	6	6	6	6	6	6	6	3	6	5	3	3	4	3	3	6	3
48	Member	Male	$60,000 - $69,999	White	GED or high school graduate	United States of America	47202	1	2	0	3	-2	-2	-3	0	1	0	5	3	5	3	3	3	5	6	5	5	4	3	3	5	5	5	3	3	5	0	4	0	3	4	5	3	3	3	3	0	0	3
61	Member	Female	$30,000 - $39,999	White	Some college or technical school	United States of America	80304	3	3	3	3	-2	-3	-3	-1	-1	-3	6	6	6	6	4	6	6	6	6	6	6	6	6	6	6	6	6	4	6	6	6	6	5	6	3	3	5	4	4	3	6	3
23	Trainer	Male	$50,000 - $59,999	White	Four-year college graduate	United States of America	40509	0	3	2	3	-1	-3	-3	-2	3	0	6	4	5	5	3	6	6	6	6	6	2	6	6	6	6	3	3	6	3	3	0	3	3	3	3	4	0	4	4	2	4	4
18	Trainer	Male	$40,000 - $49,999	White	Some college or technical school	United States of America	93306	1	3	3	3	2	-3	-2	1	1	-1	5	6	6	6	4	5	5	4	6	6	6	3	5	6	5	3	6	2	4	0	3	3	0	0	6	3	0	3	2	0	0	0
63	Member	Female		White	Some college or technical school	United States of America	81226	3	3	3	3	3	-3	-3	3	3	-3	6	6	6	6	5	6	6	6	6	6	6	5	6	6	3	6	6	4	5	2	5	5	3	4	3	1	1	2	3	3	5	6
34	Member,Master Educator	Male	More than $150,000	White	Graduate degree (e.g., M.A., M.B.A., M.D., Ph.D., J.D., etc.)	United States of America	98038	0	3	2	2	0	-3	-3	-2	1	-2	6	4	6	6	3	6	5	6	6	5	6	6	6	6	6	6	6	6	6	6	6	6	6	6	3	3	4	4	4	4	4	4
64	Master Educator	Male	$40,000 - $49,999	White	Graduate degree (e.g., M.A., M.B.A., M.D., Ph.D., J.D., etc.)	United States of America	61880	-3	3	3	3	0	-3	-3	3	3	-3	6	6	6	6	3	6	6	6	6	5	6	6	6	6	6	3	6	6	6	6	3	0	3	6	6	3	3	3	0	0	0	0
31	Trainer	Male						3	3	0	0	0	-3	-3	-3	-2	-2	6	6	6	6	4	6	3	6	6	3	6	6	6	4	6	4	6	5	6	6	2	4	4	5	5	6	3	6	6	6	6	4
34	Member	Female	$100,000 - $149,999	White	GED or high school graduate	United States of America	78628	-1	3	2	2	-1	-3	-2	0	2	-1	6	5	6	6	4	5	5	6	6	6	6	5	6	6	6	4	6	0	3	6	4	4	1	3	3	1	0	0	0	0	1	0
41	Member	Female	$20,000 - $29,999	White	Graduate degree (e.g., M.A., M.B.A., M.D., Ph.D., J.D., etc.)	United States of America	94928	3	3	3	0	2	-3	-3	-1	2	-1	6	6	6	6	6	6	6	6	6	4	6	6	6	6	6	6	6	6	6	3	6	4	6	6	0	6	4	6	4	4	3	6
45	Master Educator	Female	$100,000 - $149,999	White	Graduate degree (e.g., M.A., M.B.A., M.D., Ph.D., J.D., etc.)	United States of America	22968	3	3	3	3	-2	-2	-3	-2	-2	-2	6	5	6	6	2	5	6	6	6	6	6	6	6	6	6	6	6	1	6	6	6	6	3	6	3	3	3	3	3	0	0	0
56	Member,Master Educator	Female	$100,000 - $149,999	White	Four-year college graduate	United States of America	46240	2	2	2	3	0	-3	-2	2	1	-2	5	5	5	4	3	5	6	5	5	4	5	5	4	5	6	6	6	6	4	1	4	3	2	2	2	3	3	3	3	2	6	3
66	Member	Male	More than $150,000	White	Four-year college graduate	United States of America	81611	1	3	2	2	-1	-3	-3	-3	1	1	6	5	6	6	4	5	6	6	6	5	6	6	6	6	6	5	6	6	5	1	5	1	4	6	5	4	2	4	4	4	1	5
69	Master Educator	Male	$100,000 - $149,999	White	Graduate degree (e.g., M.A., M.B.A., M.D., Ph.D., J.D., etc.)	United States of America	8054	2	3	2	1		-3	-2	-2	-1	-2	6	4	6	5	3	5	6	5	6	5	6	5	5	5	6	5	6	6	6	6	5	4	2	6	2	4	5	3	5	4	0	4
50	Member,Trainer	Male	More than $150,000	White	Graduate degree (e.g., M.A., M.B.A., M.D., Ph.D., J.D., etc.)	United States of America	22901	-2	2	-1	2	1	-2	-2	-1	3	1	6	5	5	5	4	5	5	6	6	5	5	5	5	6	6	4	5	4	4	4	3	4	4	2	3	3	3	3	4	2	1	2
33	Master Educator	Female	$60,000 - $69,999	White	Four-year college graduate	United States of America	80125	3	3	3	3	0	-3	-3	-3	1	0	6	6	6	6	3	6	6	6	6	6	6	6	6	6	6	0	0	0	6	0	0	0	3	6	0	0	0	6	0	0	0	0
44	Member,Trainer	Female	More than $150,000	White	Graduate degree (e.g., M.A., M.B.A., M.D., Ph.D., J.D., etc.)	United States of America	92106	3	3	1	3	2	-3	-3	0	-1	-1	6	5	6	6	4	6	6	6	6	5	6	5	6	6	6	4	6	5	3	3	3	5	1	4	4	3	3	4	3	0	0	3
34	Member	Female	More than $150,000	White	Graduate degree (e.g., M.A., M.B.A., M.D., Ph.D., J.D., etc.)	United States of America	83705	3	3	3	3	2	-3	-3	-1	-3	-1	6	5	6	6	3	5	6	6	6	2	6	5	6	6	6	6	6	4	6	6	6	5	3	5	6	3	3	2	1	2	5	3
51	Trainer	Female	$20,000 - $29,999	White	Some college or technical school	United States of America	37148	3	3	3	3	1	-3	-3	-3	-2	-3	6	6	6	6	6	6	6	6	6	6	6	6	6	6	6	6	6	6	6	6	6	6	5	6	6	6	6	5	5	6	5	3
74	Trainer	Male	$100,000 - $149,999	White	Four-year college graduate	United States of America	11755	3	3	3	2	2	3	1	1	3	2	6	5	6	5	5	5	5	6	6	4	6	5	6	3	6	4	6	1	3	0	4	2	3	2	2	6	6	4	4	4	0	4
24	Master Educator	Female	$30,000 - $39,999	White	Four-year college graduate	United States of America	22652	2	3	3	-1	1	-3	-2	2	1	2	6	6	5	6	4	6	6	6	6	6	6	6	6	6	6	6	6	4	6	6	5	5	5	6	5	5	5	6	5	3	6	4
68	Member	Male	$90,000 - $99,999	White	Four-year college graduate	United States of America	21047	3	3	3	3	2	-3	0	3	3	0	6	6	6	6	3	6	6	6	6	6	6	6	6	6	6	5	6	1	6	4	3	3	3	4	4	5	6	3	4	5	3	3
62	Member	Male	$90,000 - $99,999	White	Some college or technical school	United States of America	81432	3	3	3	3	2	-3	-3	-3	3	1	6	6	6	6	4	6	6	6	6	3	6	5	6	6	6	6	6	6	6	6	6	6	6	5	6	5	6	6	6	6	6	6
56	Trainer	Female		White	Four-year college graduate	United States of America	18041	2	3	-3	2	-2	-3	-3	-2	-2	-3	6	6	6	6	6	5	6	6	6	6	6	6	6	6	5	5	4	5	5	5	4	4	5	3	3	6	6	5	5	6	3	5
67	Member	Female	More than $150,000	White	Four-year college graduate	United States of America	22213	3	3	0	3	0	-3	-3	-2	3	-2	6	6	6	6	6	6	6	6	6	6	6	6	6	6	6	6	6	4	6	4	5	6	6	6	6	5	5	6	5	3	6	6
60	Member,Trainer,Master Educator	Male	$90,000 - $99,999	White	Four-year college graduate	United States of America	23602	0	3	2	1	0	-3	-3	-3	3	-2	6	5	6	6	3	6	6	6	6	5	6	6	6	5	6	6	6	1	6	5	5	4	5	5	1	6	6	6	6	6	6	6
51	Member	Male	$70,000 - $79,999	White	Some college or technical school	United States of America	76208	3	3	3	3	2	-3	-2	1	3	-1	6	6	6	6	5	5	6	6	6	6	6	6	6	6	5	6	5	5	6	3	6	4	5	6	6	3	4	2	2	2	2	2
42	Master Educator	Male	$100,000 - $149,999	White	Graduate degree (e.g., M.A., M.B.A., M.D., Ph.D., J.D., etc.)	United States of America	44087	0	3	2	3	2	1	-1	-1	0	3	6		6	6	5	6	5	6	6	5	6	6	6	6	5	6	6	5	5	6	5	5	5	5	5	4	4	5	5	3	3	3
62	Master Educator	Female	More than $150,000	White	Four-year college graduate	United States of America	20171	3	3	3	3	-3	-3	-3	-3	-1	0	6	6	6	6	3	6	6	6	6	5	6	6	6	6	6	6	6	5	6	0	5	5	6	5	4	6	3	3	4	6	1	6
48	Trainer	Female	$50,000 - $59,999	White	Some college or technical school	United States of America	27104	3	3	3	3	0	-3	-3	-3	-3	-3	6	6	6	6	6	6	6	6	6	6	6	6	6	6	6	6	6	6	6	5	5	6	3	6	6	5	5	6	5	6	6	6
57		Female	$90,000 - $99,999	White	Four-year college graduate	United States of America	92124	3	3	0	3	0	-3	-3	1	-2	-2	6	6	6	6	6	6	6	6	6	6	6	5	6	6	6	5	6	4	6	1	5	4	6	6	4	2	2	6	5	2	5	6
58	Member	Female	$100,000 - $149,999	White	Graduate degree (e.g., M.A., M.B.A., M.D., Ph.D., J.D., etc.)	United States of America	21014	2	2	3	1	0	-2	-2	-1	3	-3	5	5	4	5	2	5	5	5	5	4	5	5	5	4	6	3	4	3	6	3	4	2	2	3	2	2	1	4	4	0	0	3
26	Trainer	Male	$20,000 - $29,999	White	Four-year college graduate	United States of America	22043	2	3	-1	2	1	3	-3	-2	3	0	6	3	6	6	2	5	6	6	6	6	6	5	6	6	6	3	6	3	5	3	3	4	6	3	2	3	2	5	2	1	4	5
62	Member	Female	$60,000 - $69,999	White	Four-year college graduate	United States of America	97377	3	3	3	3	1	-3	-3	-3	3	-3	6	6	6	6	5	6	6	6	6	6	6	6	6	6	6	5	6	4	5	6	4	3	1	6	3	1	3	2	2	0	3	4
57	Member,Trainer
69
40	Member,Master Educator	Male	More than $150,000	Other	Four-year college graduate	United States of America	29577
37
56	Member,Trainer	Male	$100,000 - $149,999	White	Graduate degree (e.g., M.A., M.B.A., M.D., Ph.D., J.D., etc.)	United States of America	22205	3	3	3	3	1	-3	-2	0	3	0	6	6	3	6	3	4	6	6	6	4	6	5	6	5	5	3	4	5	3	1	1	3	3	1	0	3	3	0	3	3	5	5
24
51	Member	Female	$100,000 - $149,999	White	Four-year college graduate	United States of America	45103
48	Member	Female	$100,000 - $149,999	White	Graduate degree (e.g., M.A., M.B.A., M.D., Ph.D., J.D., etc.)	United States of America	45419	3	3	3	3	3	-3	-3	-3	3	-3	6	6	6	6	3	6	6	6	6	3	6	5	6	6	6	6	6	6	6	6	6	3	6	3	1	3	2	3	1	2	6	6
50	Trainer	Female	$50,000 - $59,999	Native American, American Indian, or Alaska Native	Some college or technical school	United States of America	74820	3	3	1	3	2	-3	-3	-2	-2	-1	5	6	6	6	4	6	6	6	6	6	6	6	6	6	6	6	6	6	6	6	6	6	6	6	6	4	4	6	4	4	4	4
61	Member,Master Educator	Female	$50,000 - $59,999	White	Graduate degree (e.g., M.A., M.B.A., M.D., Ph.D., J.D., etc.)	United States of America	55073	2	2	2	1	2	-3	-2	-1	-2	-2	6	5	6	6	4	6	6	6	6	6	6	5	5	6	6	4	4	3	6	5	6	3	4	6	3	4	4	6	3	6	3	3
63	Member	Male	$80,000 - $89,999	White	Four-year college graduate	United States of America	78666	2	2	3	2	0	-3	-2	1	3	-2	6	6	6	6	5	6	6	6	6	3	6	6	6	6	6	5	6	5	4	6	5	6	3	5	6	5	6	5	5	4	6	6
29	Trainer	Female	$30,000 - $39,999	White	Graduate degree (e.g., M.A., M.B.A., M.D., Ph.D., J.D., etc.)	United States of America	38462
24	Member	Female	$40,000 - $49,999	White	Four-year college graduate	United States of America	61272	3	3	-3	3	-3	-3	-1	-2	1	0	6	6	6	6	5	6	6	6	6	6	6	6	6	6	6	6	6	5	6	6	6	3	5	5	6	6	6	6	5	6	6	6
60	Member	Male	$30,000 - $39,999	White	GED or high school graduate	United States of America	72682	0	2	1	1	1	-1	0	0	0	1	4	4	3	4	3	3	4	5	5	5	4	4	5	4	4	3	5	4	4	1	3	2	2	4	3	3	3	3	3	3	2	2
24	Master Educator	Female	$30,000 - $39,999	White	Four-year college graduate	United States of America	60640	1	3	3	3	0	-3	-2	-1	1	-1
42	Trainer	Male	$100,000 - $149,999	White	Graduate degree (e.g., M.A., M.B.A., M.D., Ph.D., J.D., etc.)	United States of America	97526	0	0	0	0	0	0	0	0	0	0	3	3	3	3	3	3	3	3	3	3	3	3	3	3	6	0	0	0	0	0	0	0	1	3	0	6	6	0	0	0	0	0
62	Member	Female	$50,000 - $59,999	White	Some college or technical school	United States of America	80439	3	3	3	3	0		0		3	-2	6	6	6	6	3	6	6	6	6	6	6	6	6	6	6	6	6	3	6	0	6	6	6	6	2	6	3	6	3	3	0	6
29	Member	Male	Less than $10,000	White	GED or high school graduate		66608										-3
46		Male	$50,000 - $59,999	White	Some college or technical school		4240
46		Male	$50,000 - $59,999	White	Some college or technical school	United States of America	4240	1	2	0	2	2	-2	-2	-3	1	-1
27	Master Educator	Female	$70,000 - $79,999	White	Four-year college graduate	United States of America	80211
23
46	Member	Male	More than $150,000	White	Four-year college graduate	United States of America	90004	0	3	3	3	2	-3	-3	0	3	-3	6	6	6	6	3	6	6	6	6	6	6	6	6	6	6	6	5	6	6	6	4	6	4	6	0	3	1	4	5	2	3	5
56
67	Member,Trainer,Master Educator	Female	$90,000 - $99,999	White	Four-year college graduate	United States of America	95631	-1	3	1	2	3	-3	-3	-1	3	-3	6	6	6	6	6	6	6	6	6	6	6	6	6	6	6	6	6	0	4	3	6	6	6	5	4	5	3	6	6	5	6	6
21	Trainer	Female	Less than $10,000	Asian or Pacific Islander	Some college or technical school	United States of America	93117
32	Member	Female	More than $150,000	White	Some college or technical school	United States of America	89108
27	Master Educator	Male	$80,000 - $89,999	Hispanic or Latino/Latina/Latinx	Four-year college graduate	United States of America	90066
27	Member	Female	$30,000 - $39,999	White	Four-year college graduate	United States of America	80027	1	3	1	1	1	-3	-3	-1	1	1
66
17
65	Trainer	Male		White	Graduate degree (e.g., M.A., M.B.A., M.D., Ph.D., J.D., etc.)	United States of America	92009	0	3	3	0	-2	-3	-3	2	2	0	6	3	5	6	0	5	5	5	6	4	6	4	6	6
43	Member,Master Educator	Female	$90,000 - $99,999	White	Graduate degree (e.g., M.A., M.B.A., M.D., Ph.D., J.D., etc.)	United States of America	18644	3	3	2	3	1	-3	-3	1	1	0	6	6	6	6	6	6	6	6	6	5	6	6	6	6	6	5	4	4	6	5	5	4	3	6	5	4	3	5	4	5	3	5
33	Member	Male	More than $150,000	White	Graduate degree (e.g., M.A., M.B.A., M.D., Ph.D., J.D., etc.)	United States of America	27526	1	3	3	3	1	-3	-3	0	1	0	6	2	5	5	2	5	6	5	6	4	6	4	6	6	6	5	4	2	4	0	6	5	1	3	0	1	1	1	1	0	3	3
64	Trainer	Female	$30,000 - $39,999	White	Some college or technical school	United States of America	42071	2	2	-1	3	-1	-3	-3	-2	-3	-1	6	6	6	6	4	6	6	6	6	6	6	6	6	6	6	6	6	5	6	6	6	6	5	6	6	6	6	6	6	4	6	4
68	Member	Female	$30,000 - $39,999	White	Graduate degree (e.g., M.A., M.B.A., M.D., Ph.D., J.D., etc.)	United States of America	65804	2	3	3	3	-3	-3	-2	-2	-2	0	6	6	6	6	5	6	6	6	6	6	6	6	6	6	6	6	6	5	6	0	4	3	3	6	3	3	4	5	3	3	3	5
59	Member	Male	More than $150,000	Hispanic or Latino/Latina/Latinx	Graduate degree (e.g., M.A., M.B.A., M.D., Ph.D., J.D., etc.)	United States of America	22310	-1	3	3	3	3	-3	-3	1	3	-3	6	6	6	6	6	6	6	6	6	3	6	6	6	6	6	6	6	6	6	2	6	5	1	6	6	3	3	6	6	1	3	5
61	Member	Male	More than $150,000	White	Graduate degree (e.g., M.A., M.B.A., M.D., Ph.D., J.D., etc.)	United States of America	48025	-2	3	-2	3	-2	-3	-3	-3	0	-3	6	5	6	5	1	6	6	6	6	6	6	5	6	6	6	5	5	6	5	5	5	5	3	5	3	6	5	4	6	6	6	6
83	Member	Male		White	GED or high school graduate	United States of America	92867	2	3	3	1	0	3	-3	3	3	2	6	3	3	4	5	6	5	6	5	5	5	6	6	6	6	6	3	6	6	3	3	3	3	3	5	5	6	3	6	6	0	4
64	Member,Master Educator	Male	More than $150,000	White	Four-year college graduate	United States of America	71602	-2	0	2	-2	-1	1	0	-2	2	0	6	4	5	4	3	3	5	6	5	3	4	4	5	5	4	3	1	3	4	2	3	2	4	2	1	4	4	2	3	4	1	4
37	Trainer,Master Educator	Male	$100,000 - $149,999	White	Four-year college graduate	United States of America	45030	0	3	3	1	-2	-3	-2	-2	3	1	6	5	6	6	3	6	6	6	6	6	6	6	6	6	6	3	4	4	3	6	3	3	2	5	3	5	4	5	4	4	1	0
73	Member,Trainer	Female	$40,000 - $49,999	White	Some college or technical school	United States of America	33542	3	3	3	3	0	-3	-3	0	-3	-3	6	6	6	6	5	5	6	6	5	6	6	5	6	6	6		6	3	4	0	3	3	3	2	4	4	3	4	3	2	3	6
62	Master Educator	Male	More than $150,000	White	Graduate degree (e.g., M.A., M.B.A., M.D., Ph.D., J.D., etc.)	United States of America	72206	2	3	2	3	0	-3	-3	-3	3	-3	6	5	6	6	3	6	6	6	6	5	5	6	6	6	6	5	5	6	5	5	5	3	2	0	0	5	6	4	2	6	5	6
55	Master Educator	Male		White	Graduate degree (e.g., M.A., M.B.A., M.D., Ph.D., J.D., etc.)	United States of America	14526	-1	2	3	3	1	-2	-1	2	3	-2	6	4	4	5	1	3	5	2	5	6	5	6	5	5	6	3	6	1	3	1	0	1	0	5	5	4	5	1	1	0	0	0
64	Trainer	Male	$70,000 - $79,999	White	Four-year college graduate	United States of America	99352	0	1	3	0	-2	-1	0	1	2	1	6	6	6	5	5	5	4	6	6	5	6	5	6	6	5	5	6	4	5	3	4	5	4	4	5	5	5	5	5	5	4	5
75		Male	$100,000 - $149,999	White	Graduate degree (e.g., M.A., M.B.A., M.D., Ph.D., J.D., etc.)	United States of America	14727	-3	3	3	0	-1	-3	-3	3	3	-1	6	6	4	6	3	6	6	6	6	0	6	5	6	6	6	6	6	4	4	6	0	5	3	6	3	4	3	3	1	0	3	3
55	Trainer	Male	$100,000 - $149,999	White	Graduate degree (e.g., M.A., M.B.A., M.D., Ph.D., J.D., etc.)	United States of America	60098	1	3	3	2	2	-3	-2	-2	0	-1	5	5	6	6	5	6	6	5	6	6	6	6	6	6	6	5	6	0	3	3	4	0	0	3	0	3	6	0	1	3	0	5
60	Member,Trainer	Male	More than $150,000	White	Four-year college graduate	United States of America	6033	-1	3	3	3	-1	-3	-3	3	3	-2	6	6	6	6	3	6	6	6	6	6	6	6	6	6	6	6	6	6	3	0	3	3	3	3	3	3	3	0	0	6	0	3
67	Member	Male	$90,000 - $99,999	White	Graduate degree (e.g., M.A., M.B.A., M.D., Ph.D., J.D., etc.)	United States of America	17844	3	3	3	3	2	-2	1	3	3	2	6	6	6	6	5	6	6	5	6	6	6	6	6	6	6	6	6	6	6	6	6	3	3	6	3	6	6	5	6	6	6	6
64	Member	Male	$90,000 - $99,999	White	Some college or technical school	United States of America	92040	2	3	3	2	3	-3	-3	1	3	1	5	4	4	5	4	5	6	5	5	6	6	5	6	4	5	5	6	3	5	3	5	6	6	5	3	6	6	5	6	3	6	3
40	Member,Trainer	Male	$50,000 - $59,999	White	Graduate degree (e.g., M.A., M.B.A., M.D., Ph.D., J.D., etc.)	United States of America	72801	3	3	2	2	0	-3	-2	-2	3	-2	6	5	6	6	4	5	6	6	6	6	5	5	6	6	6	5	6	3	4	6	5	3	3	5	5	6	5	6	5	6	3	6
49	Trainer	Male	$90,000 - $99,999	White	Four-year college graduate	United States of America	60457	2	3	3	3	2	-2	-2	2	3	-1	6	5	3	5	2	6	5	5	6	4	4	5	4	6	6	5	6	4	4	3	5	4	2	5	3	5	4	3	5	5	5	5
71	Member,Master Educator	Female		White	Some college or technical school	United States of America	92311	3	3	3	0	-1	-3	-3	-3	-2	-3	6	5	5	6	3	3	6	5	6	5	6	6	5	5	6	3	6	0	6	0	6	3	6	6	6	6	6	6	6	6	4	3
73	Member	Male	$100,000 - $149,999	White	Graduate degree (e.g., M.A., M.B.A., M.D., Ph.D., J.D., etc.)	United States of America	28303	1	2	3	2	3	0	-1	1	1	1	4	4	4	4	4	4	4	4	5	5	4	4	4	4	6	6	6	0	3	0	0	3	3	3	3	3	3	3	3	0	0	3
67	Master Educator	Male	$100,000 - $149,999	White	Graduate degree (e.g., M.A., M.B.A., M.D., Ph.D., J.D., etc.)	United States of America	34986	3	3	3	3	-3	-3	-3	3	3	3	6	6	6	6	3	6	6	6	6	4	6	6	6	6	6	6	6	6	6	6	6	6	5	5	3	4	6	6	6	6	2	3
52	Member,Master Educator	Male	$100,000 - $149,999	White	Four-year college graduate	United States of America	47140	-1	3	2	3	-1	-3	-3	3	-3	-3	6	6	6	6	6	6	6	6	6	6	6	6	6	6	6	6	6	6	6	5	5	6	6	5	3	6	4	3	5	3	3	6
72	Trainer	Male		White	Graduate degree (e.g., M.A., M.B.A., M.D., Ph.D., J.D., etc.)	United States of America	75074	2	3	3	3	3	-3	-2	-1	2	-2	6	4	6	6	2	6	6	6	6	6	6	6	6	6	6	4	6	6	4	1	3	6	3	6	2	6	3	5	3	5	4	4
57	Member,Trainer	Female	$60,000 - $69,999	White	Some college or technical school	United States of America	39232	3	3	3	3	3	-3	-3	3	3	-3	6	6	6	6	6	6	6	6	6	6	6	6	6	6	6	6	6	6	6	6	6	6	6	6	6	6	6	6	6	3	6	3
39	Member,Master Educator	Male	$90,000 - $99,999	White	Four-year college graduate	United States of America	8640	3	3	3	2	-2	-3	-3	1	0	0	6	6	6	6	4	6	5	6	6	6	6	6	6	6	6	5	6	6	5	6	4	3	5	5	4	3	4	5	4	3	3	3
60	Master Educator	Female	$90,000 - $99,999	White	Graduate degree (e.g., M.A., M.B.A., M.D., Ph.D., J.D., etc.)	United States of America		2	3	0	3	1	-3	-3	-1	3	-2	6	6	6	6	4	6	6	6	6	6	6	6	6	6	6	6	6	5	6	6	5	5	5	5	6	3	4	5	5	3	4	5
35	Trainer	Female	$70,000 - $79,999	White	Four-year college graduate	United States of America	4535	2	2	2	1	-3	-3	-2	-2	0	0	6	3	6	5	1	6	6	6	6	5	6	6	6	5	6	4	6	5	6	5	4	5	1	6	1	3	5	3	4	6	4	4
45	Member	Male	$100,000 - $149,999	White	Four-year college graduate	United States of America	72715	2	3	1	3	3	-3	-3	-1	-2	-2	6	6	6	6	6	6	6	6	6	6	6	6	6	6	5	4	4	4	5	1	6	4	6	4	4	3	3	5	4	2	2	2
65	Member	Female	$100,000 - $149,999	White	Graduate degree (e.g., M.A., M.B.A., M.D., Ph.D., J.D., etc.)	United States of America	60546	3	3	3	3	3	-3	-3	-3	-2	-2	6	6	6	6	6	6	6	6	6	5	6	6	6	6	6	6	6	3	5	3	4	3	4	4	4	6	6	6	6	6	6	6
45	Member,Trainer	Female	$100,000 - $149,999	White	Graduate degree (e.g., M.A., M.B.A., M.D., Ph.D., J.D., etc.)	United States of America	23188	2	3	3	3	2	-2	-1	-1	0	-1	6	6	6	5	5	5	6	6	6	6	5	6	6	6	5	5	6	5	4	0	5	3	6	4	3	4	3	3	2	0	5	1
69	Member	Female		White	Graduate degree (e.g., M.A., M.B.A., M.D., Ph.D., J.D., etc.)	United States of America	28787	2	3	1	2	0	-3	-3	-2	3	-1	6	6	6	5	3	6	6	6	6	3	6	5	6	6	6	6	6	6	3	6	5	6	4	5	3	3	3	2	3	1	3	3
44	Member	Female	More than $150,000	White	Some college or technical school	United States of America	80863	3	3	3	3	1	-2	-1	-1	3	1	6	6	6	6	4	6	6	6	6	6	6	6	6	6	6	6	6	6	6	6	6	6	6	6	6	6	6	6	6	6	6	6
36	Master Educator	Male	$50,000 - $59,999	White	Graduate degree (e.g., M.A., M.B.A., M.D., Ph.D., J.D., etc.)	United States of America	84116	2	3	2	1	-2	-3	-3	0	3	0	6	4	6	6	1	5	6	6	6	3	6	4	6	6	6	5	6	6	3	6	5	1	2	6	3	1	0	2	2	0	1	1
26	Master Educator	Female	$40,000 - $49,999	White	Graduate degree (e.g., M.A., M.B.A., M.D., Ph.D., J.D., etc.)	United States of America	83201	2	3	2	2	3	-3	-2	1	-1	-2	6	6	6	6	6	6	6	6	6	6	6	6	6	6	6	6	6	5	6	6	6	6	6	6	6	5	3	4	5	5	6	5
57	Member,Trainer,Master Educator	Female	$60,000 - $69,999	White	Four-year college graduate	United States of America	83440	2	3	2	2	2	-3	0	0	3	-1	6	3	5	6	3	5	5	6	6	6	6	4	6	6	6	5	6	4	6	3	3	5	3	5	6	3	3	3	4	2	2	1
52	Trainer	Male	$90,000 - $99,999	White	Four-year college graduate	United States of America	76208	3	3	3	2	-2	-3	-2	2	2	0	6	6	6	5	4	6	6	6	5	6	5	5	6	5	5	6	3	3	5	0	4	1	3	1	5	4	1	3	2	2	6	5
66	Member	Male	$90,000 - $99,999	White	Graduate degree (e.g., M.A., M.B.A., M.D., Ph.D., J.D., etc.)	United States of America	60517	2		-1	1	-1	-3	-3	0	-1	-1	5	5	6	4	2	6	6	6	6	4	5	6	6	6	5	6	4	3	5	4	4	3	2	6	3	1	3	2	2	1	4	4
63	Master Educator	Female	More than $150,000	White	Graduate degree (e.g., M.A., M.B.A., M.D., Ph.D., J.D., etc.)	United States of America	3262	0	2	3	2	0	0	-2	-1	0	2	6	6	6	6	3	6	6	6	6	5	6	6	6	6	6	5	6	6	5	0	5	5	4	5	5	3	2	4	2	4	3	3
55	Member	Female	$100,000 - $149,999	White	Graduate degree (e.g., M.A., M.B.A., M.D., Ph.D., J.D., etc.)	United States of America	80026	3	3	2	2	3	-3	-2	-2	-2	-1	6	6	6	6	5	6	6	6	6	6	6	6	4	6	6	6	6	6	6	6	6	6	6	6	6	4	5	6	6	6	6	6
47	Master Educator	Female	$40,000 - $49,999	White	Four-year college graduate	United States of America	35650	3	3	-1	3	1	-3	-3	-1	-2	1	6	4	6	6	4	6	6	6	6	6	6	6	5	6	6	6	6	6	6	6	6	6	6	6	6	6	6	6	6	6	6	6
74	Trainer	Male	$70,000 - $79,999	White	Four-year college graduate	United States of America	15108	3	3	3	2	1	-3	-3	3	-1	-2	6	6	6	5	4	6	6	4	6	4	6	5	6	6	6	5	6	2	4	1	4	3	6	5	2	3	4	3	3	2	1	3
79	Master Educator	Male	$40,000 - $49,999	White	Four-year college graduate	United States of America	27713	1	3	3	3	0	-3	-2	2	2	-2	4	6	4	4	3	4	4	6	6	5	4	4	4	6	6	2	3	6	3	0	3	0	3	6		3	1	3	0	2	3	3
45	Master Educator	Female	$60,000 - $69,999	White	Four-year college graduate	United States of America	84107	2	3	3	1	-3	-3	3	-3	-2	0	6	6	6	6	5	6	5	6	6	6	6	6	6	6	6	5	6	4	5	6	5	5	5	5	5	5	5	4	5	3	5	4
66	Member	Female	$40,000 - $49,999	White	Some college or technical school	United States of America	73118	3	3	-1	3	-2	-2	-3	-2	0	-2	6	4	6	6	3	6	6	6	6	1	6	6	6	6	6	6	6	4	6	3	6	6	6	6	6	6	6	6	6	3	6	6
38	Member	Male	$60,000 - $69,999	White	Four-year college graduate	United States of America	28604	3	3	3	3	0	-3	-3	0	3	-3	6	6	6	6	3	6	6	6	6	3	6	6	6	6	6	5	6	5	5	0	5	3	6	4	4	0	3	0	0	0	0	0
48	Member	Female	$60,000 - $69,999	White	Four-year college graduate	United States of America	77040	2	3	2	3	2	-3	-3	-3	-3	-3	6	6	6	6	5	6	6	6	6	6	6	5	6	6	6	4	5	4	6	2	4	6	4	6	4	4	4	3	3	1	3	4
54	Member,Trainer	Male	More than $150,000	White	Graduate degree (e.g., M.A., M.B.A., M.D., Ph.D., J.D., etc.)	United States of America	53150	-2	-3	3	0	1	-2	-2	-1	3	0	6	6	6	6	1	4	6	6	6	6	6	5	6	6	6	3	4	4	6	6	3	5	0	3	4	3	3	0	2	0	0	4
33	Member	Male	$30,000 - $39,999	White	Four-year college graduate	United States of America	80501	3	3	3	3	-2	-3	-3	-1	3	-3	6	6	6	6	3	6	6	6	6	6	6	6	6	6	6	6	6	6	6	6	6	6	6	6		6	6	6	6	5	5	6
58		Female	$50,000 - $59,999	White	Graduate degree (e.g., M.A., M.B.A., M.D., Ph.D., J.D., etc.)	United States of America	85711	3	3	3	3	0	-3	-3	-3	-3	-1	6	6	6	6	4	6	6	6	6	3	6	6	6	6	6	6	6	4	6	6	6	4	5	6	2	3	3	3	6	6	6	6
45	Member,Trainer	Male	More than $150,000	White	Graduate degree (e.g., M.A., M.B.A., M.D., Ph.D., J.D., etc.)	United States of America	92011	2	3	3	1	0	-2	-3	-1	3	1	6	6	6	6	4	6	6	6	6	5	6	6	6	6	6	5	6	6	6	5	3	5	5	6	4	6	6	6	6	3	3	4
50	Trainer	Male	$90,000 - $99,999	White	Four-year college graduate	United States of America	19454	-2	3	3	3	-1	-3	-3	-1	0	-2	6	6	6	6	3	6	6	6	6	5	6	6	6	5	6	5	6	5	5	4	5	6	3	3	4	6	5	6	6	5	3	4
68	Member,Master Educator	Male	$100,000 - $149,999	White	Four-year college graduate	United States of America	97404	3	3	2	-1	1	-3	-3	2	3	0	6	6	6	6	5	6		6	6	5	6	6	6		6	6	6	5	6	5	3	5	6	4	3	5	5	4	5	1	3	5
76	Member,Master Educator	Male	$20,000 - $29,999	White	Four-year college graduate	United States of America	97224	3	3	2	3	3	-3	-3	0	3	1	6	6	6	6	6	5	6	6	6	5	6	5	6	6	6	5	5	5	4	2	3	3	3	3	3	6	4	5	4	5	1	2
50	Member	Male	More than $150,000	White	Graduate degree (e.g., M.A., M.B.A., M.D., Ph.D., J.D., etc.)	United States of America	29016	3	3	2	3	1	-3	-3	-3	2	-2	6	6	4	6	6	5	5	6	6	6	6	5	6	6	6	5	6	3	5	4	3	5	5	3	4	4	4	3	2	2	0	3
64	Master Educator	Female	$100,000 - $149,999	White	Graduate degree (e.g., M.A., M.B.A., M.D., Ph.D., J.D., etc.)	United States of America	48893	3	3	3	3	-2	-3	-3	-3	0	-3	6	6	6	6	2	6	6	6	6	6	6	6	6	6	6	6	6	5	5	6	5	3	6	6	5	4	6	6	6	5	6	6
55	Trainer	Female	More than $150,000	White	Four-year college graduate	United States of America	35226	2	3	3	2	2	-3	-2	2	1	-3	5	6	6	5	2	3	6	6	6	6	5	5	6	6	6	5	6	0	3	1	1	3	5	3	0	0	1	3	6	3	0	0
50	Member	Female	$50,000 - $59,999	White	Four-year college graduate	United States of America	8055	3	3	-3	3	0	-3	-3	3	3	-2
47	Member,Trainer	Male	$100,000 - $149,999	White	Four-year college graduate	United States of America	12590	-1	2	2	2	-1	-2	-3	0	3	-2	6	4	6	5	4	5	5	5	6	4	6	6	6	6	6	3	6	3	4	6	2	1	4	4	0	3	3	3	4	3	0	3
24	Master Educator	Female	$70,000 - $79,999	White	Four-year college graduate	United States of America	60622	1	2	2	-2	2	-1	-1	0	1	0	6	6	6	6	4	6	6	6	6	5	6	6	6	6	6	6	6	6	6	6	6	6	5	5	6	5	5	6	6	5	6	6
62	Master Educator	Male	$80,000 - $89,999	White	Graduate degree (e.g., M.A., M.B.A., M.D., Ph.D., J.D., etc.)	United States of America	37343	0	3	-1	2	2	-3	-2	0	2	0	5	5	4	5	3	4	5	6	6	5	5	5	6	5	4	3		3	4	4	3	4	4	4	4	5	4	5	4	3	4	4
22	Trainer	Male	Less than $10,000	White	GED or high school graduate	United States of America	6877	3	3	3	3	2	-3	-3	-3	3	2	6	6	3	6	6	6	6	6	6	6	6	3	6	6	6	3	6	6	3	2	5	6	3	3	6	5	0	4	2	0	0	0
72	Master Educator	Male	$100,000 - $149,999	White	Graduate degree (e.g., M.A., M.B.A., M.D., Ph.D., J.D., etc.)	United States of America	21030	3	3	2	3	-2	-3	-3	-1	-1	3	6	6	5	6	2	5	6	6	6	6	6	6	6	6	6	4	6	3	4	5	6	4	4	5	4	6	5	6	6	6	5	6
30		Male	$30,000 - $39,999	White	Four-year college graduate	United States of America	1604	0	2	3	2	0	-1	-1	-1	3	1	6	3	5	5	2	6	6	6	6	6	5	5	5	6	6	3	6	5	4	3	2	3	3	4	5	0	0	1	0	0	0	0
74	Member	Male	$70,000 - $79,999	White	Four-year college graduate	United States of America	98110	3	3	3	3	1	-3	-3	-3	3	-2	6	6	6	6	5	6	6	6	6	6	6	6	6	6	6	6	6	6	6	6	6	6	2	6	3	6	6	6	6	6	6	6
35	Member,Trainer	Male	$20,000 - $29,999	White	Four-year college graduate	United States of America	12983	2	3	1	1	1	-1	-3	-1	3	-2	6	4	6	6	2	5	5	6	6	6	6	6	6	6	6	3	4	4	5	2	4	3	6	6	3	5	2	4	6	3	4	4
49	Trainer	Male	More than $150,000	White	Graduate degree (e.g., M.A., M.B.A., M.D., Ph.D., J.D., etc.)	United States of America	22101
57	Member	Male	More than $150,000	White	Graduate degree (e.g., M.A., M.B.A., M.D., Ph.D., J.D., etc.)	United States of America	6798	1	3	2	3	1	-3	-1	2	3	-1	6	4	6	6	2	5	6	6	6	2	6	6	6	6	6	6	6	6	6	6	5	5	0	6	0	6	5	6	6	6	0	6
55		Female	$90,000 - $99,999	White	Four-year college graduate	United States of America	96833
51	Member	Female	$50,000 - $59,999	White	Some college or technical school	United States of America	90293	3	3	3	3	3	-3	-3	-2	3	0	6	6	6	6	4	6	6	4	6	6	6	6	6	6	6	6	6	6	6	6	6	6	6	6	6	6	6	6	6	6	6	6
47	Member	Male	More than $150,000	White	Four-year college graduate	United States of America	98112	-2	3	1	-1	-2	-3	-2	-2	2	-1	6	5	5	5	1	4	6	6	6	5	5	4	5	6	6	5	5	4	3	6	5	6	0	3	2	4	1	1	2	2	1	5
62	Member	Male	$60,000 - $69,999	White	Four-year college graduate	United States of America	61265	3	3	3	3	3	-3	-3	-1	-1	-1	6	6	6	6	5	6	6	6	6	6	6	6	6	6	6	6	6	6	5	6	6	3	5	6	6	1	2	6	2	3	1	1
58	Master Educator	Male	$80,000 - $89,999	White	Graduate degree (e.g., M.A., M.B.A., M.D., Ph.D., J.D., etc.)	United States of America	44310	-3	3	3	-2	1	-3	0	-1	3	1	6	6	5	5	1	4	6	5	6	6	5	6	6	5	4	4	3	6	4	1	3	3	5	3	4	5	5	4	4	1	0	0
25	Member,Master Educator	Female	$30,000 - $39,999	White	Four-year college graduate	United States of America	1832	0	3	0	1	-1	-3	-3	1	1	-3	6	3	6	5	3	4	6	6	6	6	3	4	6	6	6	5	5	2	4	1	3	1	5	4	3	4	2	4	3	3	6	5
48	Member	Male	$90,000 - $99,999	White	Some college or technical school	United States of America	80403	3	3	3	3	2	-3	-3	-3	0	-2	6	6	6	6	5	6	6	6	6	6	6	6	6	6	6	6	6	6	6	5	6	5	3	4	3	2	2	3	4	2	5	3
50		Male	$80,000 - $89,999	White	Four-year college graduate	United States of America	21230	1	3	2	2	0	-3	-2	-1		-2	6	6	6	6	3	5	6	5	6	5	6	6	6	6	6	5	6	4	6	3	5	3	4	6	4	3	3	5	4	6	3	3
64	Member,Trainer	Female	$100,000 - $149,999	White	Graduate degree (e.g., M.A., M.B.A., M.D., Ph.D., J.D., etc.)	United States of America	37604	3	3	3	1	0	-2	-2	1	1	-1	5	4	6	5	3	5	4	6	5	6	5	6	4	5	6	5	6	4	6	6	6	3	3	3	6	3	4	3	4	4	2	5
64	Member	Male	More than $150,000	White	Graduate degree (e.g., M.A., M.B.A., M.D., Ph.D., J.D., etc.)	United States of America	22207	1	3	3	1	0	-3	-2	-1	-1	0	5	5	5	5	3	6	5	5	5	5	5	5	6	5	6	4	3	3	4	5	3	1	3	3	3	2	4	3	3	3	3	4
47	Trainer	Female	$100,000 - $149,999	White	Graduate degree (e.g., M.A., M.B.A., M.D., Ph.D., J.D., etc.)	United States of America	60540
62	Trainer	Male	More than $150,000	White	Graduate degree (e.g., M.A., M.B.A., M.D., Ph.D., J.D., etc.)	United States of America	22195	3	3	3	1	-3	-3	-3	2	3	1	6	5	6	6	4	6	6	6	6	6	6	6	6	6	6	5	5	6	5	6	6	2	6	6	6	6	5	5	5	3	3	3
23	Member,Trainer	Male	$30,000 - $39,999	White	Four-year college graduate	United States of America	37415	3	3	2	3	0	-3	-3	0	3	0	5	6	6	3	0	6	6	6	6	3	6	6	6	6	6	4	6	2	6	3	0	4	0	0	6	0	0	3	0	0	3	0
43	Trainer	Male	$100,000 - $149,999	White	Some college or technical school	United States of America	77471	1	-1	3	-1	1	2	2	2	2	3	5	5	5	5	5	2	5	6	5	3	6	6	5	4	5	3	5	3	3	2	2	4	3	0	0	3	3	1	3	3	0	3
40	Member	Female	$60,000 - $69,999	White	Four-year college graduate	United States of America	92324
29	Trainer	Female	$30,000 - $39,999	White	Four-year college graduate	United States of America	4920	3	3	1	1	0	-2	-2	-3	3	-2	6	6	6	6	4	6	6	6	6	3	6	6	6	5	6	6	6	4	4	4	6	6	6	5	3	4	4	3	3	5	4	4
41	Member	Male	$100,000 - $149,999	White	Some college or technical school	United States of America	9142	2	2	3	1	2	-2	-2	2	2	1	5	5	5	5	3	4	5	5	5	5	5	4	4	5	2	3	3	1	3	3	3	3	3	3	3	4	5	3	3	3	0	3
48	Member,Trainer	Male	$100,000 - $149,999	White	Graduate degree (e.g., M.A., M.B.A., M.D., Ph.D., J.D., etc.)	United States of America	74008	3	3	3	0	2	-3	-3	-3	3	0	6	6	6	6	5	6	6	6	6	6	6	6	6	6	6	6	6	6	6	6	5	6	5	6	6	6	6	5	6	6	6	5
29	Member	Female	More than $150,000	White	Four-year college graduate	United States of America	5401	3	3	3	2	3	-3	-3	-2	3	0	6	5	6	6	0	6	6	6	6	6	6	6	6	6	6	6	6	6	3	6	3	6	3	3	6	3	3	3	3	3	3	6
30	Master Educator	Female	$40,000 - $49,999	White	Four-year college graduate	United States of America	59422	0	2	2	2	1	-3	-2	-1	3	-2	6	5	6	6	3	6	6	6	6	6	6	6	6	6	5	5	5	5	5	1	4	5	1	4	4	3	4	4	4	1	2	1
67	Member,Trainer	Male	$90,000 - $99,999	White	Graduate degree (e.g., M.A., M.B.A., M.D., Ph.D., J.D., etc.)	United States of America	84088	3	3	3	3	3	-2	-2	-2	-2	-3	5	6	6	5	3	6	6	6	5	5	6	5	5	6	6	4	6	5	5	3	5	4	4	5	4	5	3	5	3	6	5	5
70	Member	Male		White	Four-year college graduate	United States of America	95357	2	3	3	2	1	-2	-1	2	3	2	6	6	6	5	5	6	5	5	5	6	5	4	6	5	6	4	5	5	4	4	4	4	6	6	5	5	4	3	3	5	4	5
39	Trainer	Male	$50,000 - $59,999	White	Some college or technical school	United States of America	33617	-1	3	3	1	0	-2	0	1	0	0	6	3	3	6	4	4	5	5	4	6	6	4	6	5	6	3	6	3	4	6	4	3	3	3	3	1	3	2	3	1	1	2
67	Trainer	Female	$40,000 - $49,999	White	Some college or technical school	United States of America	61603	3	3	3	3	0	-3	-3	-3	3	-3	6	6	6	6	3	6	6	6	6	6	6	6	6	6	6	6	6	3	6	3	6	6	6	6	3	0	0	6	3	0	0	3
68		Male
54	Member	Female	$60,000 - $69,999	White	Four-year college graduate	United States of America	6057	2	3	0	3	0	-3	-3	0	3	0	6	6	6	6	4	6	6	6	6	3	6	6	6	6	6	4	4	5	3	3	5	6	5	4	3	3	4	4	4	2	6	3
55	Trainer	Female	$40,000 - $49,999	White	Some college or technical school	United States of America	33849	3	3	3	3	1	-3	-3	3	1	-2	6	6	6	6	6	6	6	6	6	6	6	6	6	6	5	5	6	3	6	5	6	6	6	6	5	6	5	6	6	5	6	6
54	Member	Male		White	Graduate degree (e.g., M.A., M.B.A., M.D., Ph.D., J.D., etc.)	United States of America	85749	-2	3	2	-2	-2	-3	-1	2	2	1	5	2	1	5	0	1	4	6	6	3	5	3	5	5	6	5	3	4	5	0	1	3	4	6	2	3	0	0	1	0	3	0
26	Trainer	Female	$30,000 - $39,999	White	Four-year college graduate	United States of America	3812	3	3	3	3	0	-3	-3	-3	-2	-3	6	6	6	6	4	6	6	6	6	6	6	6	6	6	6	6	6	5	6	6	6	6	3	4	6	4	3	3	5	3	5	3
50	Member,Trainer	Male	$100,000 - $149,999	White	Four-year college graduate	United States of America	84604	2	3	2	2	1	-3	-3	-3	1	-2	6	5	6	6	4	6	6	6	6	6	6	6	6	6	6	6	5	4	5	0	5	5	3	5	4	5	5	5	4	3	5	5
46	Master Educator	Female	Less than $10,000	Native American, American Indian, or Alaska Native	Some college or technical school	United States of America		1	3	3	3	1	-3	-3	2	3	-1	6	6	6	6	6	6	6	6	6	6	6	6	6	6	6	6	6	5	6	4	6	6	3	6	6	6	6	5	6	6	3	6
28	Member	Male	$30,000 - $39,999	White	Four-year college graduate	United States of America	91030	3	3	3	3	1	-2	1	2	3	-1	6	6	6	6	5	6	6	6	6	2	6	4	5	6	6	4	6	4	4	3	4	3	4	4	3	5	4	5	4	3	4	4
23	Member	Female	$70,000 - $79,999	Black or African American	Four-year college graduate	United States of America	98118	3	3	1	3	3	-3	-3	-3	-3	-1	6	6	6	6	3	6	6	6	6	6	6	5	6	6	5	3	6	5	6	6	5	6	5	2	6	5	5	5	4	5	6	4
69	Member,Master Educator	Male	$70,000 - $79,999	White	Four-year college graduate	United States of America	50311	-1	2	2	1	0	-1	-2	1	-1	-1	6	5	5	6	3	6	6	5	6	5	6	5	6	6	6	5	6	6	5	4	6	0	3	6	6	5	4	4	4	2	4	4
50	Member,Master Educator	Female	$60,000 - $69,999	White	Graduate degree (e.g., M.A., M.B.A., M.D., Ph.D., J.D., etc.)	United States of America	80004	3	-3	3	3	3	-3	-2	-2	3	-2	6	6	6	6	6	6	6	6	6	5	6	6	6	6	6	5	6	5	4	2	4	6	4	4	5	5	5	5	4	5	3	5
52	Master Educator	Male	$100,000 - $149,999	White	Some college or technical school	United States of America	97405	3	3	3	3	0	-3	-3	0	-3	-3	6	6	6	6	3	6	6	6	6	6	6	6	6	6	6	6	6	6	6	6	6	6	6	6	6	6	6	3	3	3	6	6
25		Male	$20,000 - $29,999	Asian or Pacific Islander	Four-year college graduate	United States of America	98103	3	3	3	2	1	-3	-1	1	3	-1	6	6	6	5	3	5	6	5	6	4	6	6	6	6	6	5	6	6	6	6	4	1	1	3	6	2	0	5	3	6	3	3
38	Trainer	Female	$100,000 - $149,999	White	Graduate degree (e.g., M.A., M.B.A., M.D., Ph.D., J.D., etc.)	United States of America	22314	2	3	2	2	1	-2	-3	-1	1	-1	5	5	5	5	3	5	6	4	6	4	5	6	6	5	6	6	6	5	4	6	3	6	2	6	0	5	1	5	3	4	6	6
26	Trainer	Female	$30,000 - $39,999	White	Four-year college graduate	United States of America	59718	2	3	3	3	3	-3	-3	1	2	-3	6	6	6	6	6	6	6	6	6	6	6	6	6	6	5	6	5	3	5	5	5	4	5	5	4	6	6	6	5	6	5	3
37		Male	$70,000 - $79,999	White	Four-year college graduate	United States of America	5401	2	1		1	2	0	-2	1	2	-2	4	4	4	4	4	5	5	6	5	6	5	4	5	2	6	6	3	1	2	1	2	6	3	4	0	2	0	0	0	0	0	1
48	Trainer	Female	$100,000 - $149,999	White	Some college or technical school	United States of America	87114	2	3	3	2	3	-3	-2	-1	3	-2	6	5	6	5	4	6	6	5	6	6	6	5	5	6	6	6	6	4	6	2	5	3	1	2	2	3	5	5	2	2	3	3
39	Master Educator	Male	$100,000 - $149,999	White	Graduate degree (e.g., M.A., M.B.A., M.D., Ph.D., J.D., etc.)	United States of America	80125	-2	3	2	-2	-2	2	1	-2	-2	0	6	4	5	6	1	4	6	6	6	6	6	6	6	6	5	3	3	4	4	1	1	1	1	4	5	0	2	2	1	0	1	0
41	Member,Trainer	Male	$100,000 - $149,999	White	Graduate degree (e.g., M.A., M.B.A., M.D., Ph.D., J.D., etc.)	United States of America	65336	3	3	3	3	0	-3	-3	-1	2	-2	6	6	6	6	6	6	6	6	6	6	6	6	6	6	6	6	6	6	6	6	6	6	6	6	6	6	4	6	6	6	6	6
27	Member	Male	$50,000 - $59,999	White	GED or high school graduate	United States of America	24014	3	3	3	3	2	-3	-3	-3	1	-1	6	6	6	6	5	6	6	6	6	5	6	5	5	6	6	6	6	6	6	0	6	6	6	6	3	1	1	6	4	4	6	6
42	Master Educator	Male	$60,000 - $69,999	White	Graduate degree (e.g., M.A., M.B.A., M.D., Ph.D., J.D., etc.)	United States of America	84720	-1	-3	3	0	-2	-3	3	-2	2	0	6	5	6	6	5	5	4	6	6	6	6	6	6	6	4	4	6	6	6	6	2	5	3	5	5	3	3	4	2	2	3	2
52	Member,Master Educator	Female	More than $150,000	White	Four-year college graduate	United States of America	80302	2	3	2	3	2	-2	-3	1	3	-2	6	4	6	6	3	6	6	6	6	6	6	6	6	6	6	6	6	6	5	6	6	6	5	6	6	6	6	6	6	6	6	6
55	Trainer	Male	$100,000 - $149,999	White	Four-year college graduate	United States of America	27258	1	3	1	3	0	-3	-3	-1	2	-2	6	6	6	6	5	6	6	6	6	6	6	6	6	6	6	6	6	3	6	2	6	3	5	6	3	2	3	4	3	4	5	3
49	Member	Male	More than $150,000	White	Four-year college graduate	United States of America	30041	-1	3	3	1	-3	-3	-1	-1	3	2	6	4	5	5	4	6	4	6	6	4	6	6	6	6	4	3	1	4	3	1	3	3	3	3	2	4	3	5	4	4	3	1
64	Member	Male	$100,000 - $149,999	White	Graduate degree (e.g., M.A., M.B.A., M.D., Ph.D., J.D., etc.)	United States of America	68620	3	3	3	2	1	-3	-2	1	2	1	6	4	6	5	3	6	5	6	6	5	6	6	6	6	6	5	4	5	3	3	4	3	5	6	5	5	5	5	4	5	5	5
1
54	Member	Female	$100,000 - $149,999	White	Graduate degree (e.g., M.A., M.B.A., M.D., Ph.D., J.D., etc.)	United States of America	40503	0	3	3	2	-1	-3	-3	1	0	-2	5	5	6	6	2	6	6	6	6	5	6	5	4	6	6	4	6	3	5	6	4	5	4	4	3	3	3	3	3	2	2	4
36	Master Educator	Male	$40,000 - $49,999	White	Four-year college graduate	United States of America	22192	0	0	3	3	1	-2	-2	2	3	-1	5	5	6	5	4	6	4	6	6	6	5	5	5	6	6	6	6	3	6	6	6	6	3	4	6	3	3	3	2	0	6	6
26	Member	Female	$50,000 - $59,999	Hispanic or Latino/Latina/Latinx	Four-year college graduate	United States of America	28803	1	3	0	2	-1	-3	-3	-1	3	-3	6	6	6	6	3	6	6	6	6	6	6	6	6	6	6	6	6	6	6	3	6	6	0	6	5	6	6	3	4	0	3	0
82	Member	Male	$100,000 - $149,999	White	Some college or technical school	United States of America	92882	3	3	3	3	3	0	-3	3	3	3	6	6	6	6	4	6	6	6	6	6	6	6	6	6	6	5	6	6		6	6	4		6	1	6	6				6
64	Member,Master Educator	Female		White	Four-year college graduate	United States of America	84532	3	3	3	1	3	-3	-3	-3	1	-3	6	6	6	6	6	6	6	6	6	6	6	6	6	6	6	4	6	4	4	1	4	4	0	5	3	3	3	3	3	2	3	4
48	Trainer	Female	More than $150,000	White	Graduate degree (e.g., M.A., M.B.A., M.D., Ph.D., J.D., etc.)	United States of America	28269	3	3	3	3	2	-3	-2	3	3	-2	6	6	6	6	5	6	6	6	6	6	6	6	6	6	6	6	6	5	6	4	5	4	4	4	4	5	6	5	6	6	6	5
61	Master Educator	Male	$100,000 - $149,999	White	Graduate degree (e.g., M.A., M.B.A., M.D., Ph.D., J.D., etc.)	United States of America	30115	2	3	3	2	3	-3	0	-2	2	1	6	4	6	6	1	5	6	6	6	6	6	5	6	6	6	6	6	6	6	0	6	6	3	6	3	3	3	3	1	6	1	3
63	Member	Female	More than $150,000	White	Graduate degree (e.g., M.A., M.B.A., M.D., Ph.D., J.D., etc.)	United States of America		-2	3	3	-1	0	-3	-3	-3	0		6	6	6	6	3	6	6	6	6	6	6	5	6	6	6	6	6	1	2	6	5	6	3	2	0	2	1	5	2	2	2	6
54	Member	Male	More than $150,000	White	Four-year college graduate	United States of America	80027	2	3	1	3	0	-3	1	-2	3	-2	5	3	6	6	4	5	6	5	6	4	5	4	5	5	6	4	6	3	5	5	4	6	5	5	4	2	2	4	3	3	5	4
37	Member,Master Educator	Female	$80,000 - $89,999	White	Four-year college graduate	United States of America	82324	3	3	3	0	-3	-3	-1	-3	-3	-2	6	6	5	6	3	6	6	6	6	6	6	6	6	6	6	5	6	5	6	6	5	6	5	6	5	4	4	5	3	6	5	3
40	Member	Female	More than $150,000	White	Graduate degree (e.g., M.A., M.B.A., M.D., Ph.D., J.D., etc.)	United States of America	10709	3	3	3	3	2	3	-3	-1	3	-2	6	6	6	6	5	5	6	6	6	3	6	5	6	6	6	5	6	5	5	6	4	1	5	5	4	3	4	4	4	4	5	5
49	Member,Trainer	Male	More than $150,000	White	Graduate degree (e.g., M.A., M.B.A., M.D., Ph.D., J.D., etc.)	United States of America	61761	-1	3	2	2	1	-3	-2	0	-1	-1	6	6	6	6	4	6	6	6	6	6	6	6	6	6	6	6	6	6	6	4	4	3	5	6	6	6	6	4	4	5	3	5
42	Member,Trainer	Male	$100,000 - $149,999	White	Four-year college graduate	United States of America	50703	0	3	1	3	1	-3	-3	3	3	-1	6	5	6	6	3	5	6	6	6	5	6	6	6	4	6	6	6	5	6	6	6	6	3	5	3	3	3	3	3	3	0	3
70	Member,Master Educator	Female	$70,000 - $79,999	White	Graduate degree (e.g., M.A., M.B.A., M.D., Ph.D., J.D., etc.)	United States of America	74074	2	3	2	3	3	-3	-3	-2	2	-1	5	6	5	5	1	4	5	5	5	5	5	5	5	5	6	5	3	4	5	1	5	3	3	3	5	4	1	4	1	0	3	5
60	Member	Male	$100,000 - $149,999	White	Graduate degree (e.g., M.A., M.B.A., M.D., Ph.D., J.D., etc.)	United States of America	84067	2	3	3	2	0	-3	-2	0	2	1	5	5	5	4	4	5	6	5	5	5	5	5	5	6	4	4	5	1	1	1	4	4	1	4	1	0	0	4	3	1	1	3
65	Trainer	Male	$80,000 - $89,999	White	Graduate degree (e.g., M.A., M.B.A., M.D., Ph.D., J.D., etc.)	United States of America	47129	3	3	3	3	2	-3	-3	2	3	2	6	5	6	5	5	6	6	5	6	4	6	5	6	5	6	5	6	2	4	4	5	2	4	3	4	6	5	6	5	4	4	5
66	Master Educator	Male		Other	Graduate degree (e.g., M.A., M.B.A., M.D., Ph.D., J.D., etc.)	United States of America	59872	2	3	3	2	-2	-3	-3	0	3	-2	6	6	6	6	1	6	6	6	6	6	6	6	6	6	5	5	6	5	6	6	5	1	6	6	6	3	3	5	3	3	3	3
58	Master Educator	Female	More than $150,000	White	Four-year college graduate	United States of America	1886	3	3	3	2	-2	-3	-3	3	2	-2	6	5	6	6	4	6	6	6	6	4	6	6	5	6	6	6	6	6	6	6	6	5	6	6	4	6	6	5	5	6	6	5
33	Member,Trainer	Male	$30,000 - $39,999	White	Four-year college graduate	United States of America	89445	0	3	2	2	-2	-1	-2	-1	2	-1	6	5	5	6	4	5	6	6	6	6	6	5	6	5	3	4	5	3	4	2	3	4	3	3	4	5	5	5	4	4	2	5
46	Trainer	Male	$70,000 - $79,999	White	Graduate degree (e.g., M.A., M.B.A., M.D., Ph.D., J.D., etc.)	United States of America	47620	0	3	3	3	3	-3	-3	-3	-3	-3	6	5	6	6	6	5	6	6	6	6	6	4	6	6	6	6	5	6	5	3	6	3	6	6	6	5	6	5	5	3	6	6
70	Master Educator	Male	More than $150,000	White	Graduate degree (e.g., M.A., M.B.A., M.D., Ph.D., J.D., etc.)	United States of America	10940	3	3	2	2	3	-3	-2	3	3	-1	6	6	5	6	5	6	6	6	6	4	6	6	6	6	6	5	6	5	6	1	3	4	5	4	3	6	5	4	5	6	3	6
35	Trainer	Male	$30,000 - $39,999	White	Four-year college graduate	United States of America		1	3	3	1	0	-3	-2	-3	0	-1	6	3	6	6	3	5	6	6	6	3	6	4	6	6	4	5	4	6	4	3	4	3	3	3	4	3	3	3	2	3	3	1
55	Trainer	Female	More than $150,000	Asian or Pacific Islander	Graduate degree (e.g., M.A., M.B.A., M.D., Ph.D., J.D., etc.)	United States of America	96816	3	3	3	2	3	-3	-3	-2	1	3	6	6	6	6	3	6	6	6	6	3	6	6	6	6	6	6	5	3	3	0	6	4	6	6	6	6	6	4	6	0	5	6
24	Member	Nonbinary	$10,000 - $19,999	Other	GED or high school graduate	United States of America	84015	3	3	2	1	-3	-3	-3	-3	3	1	6	6	6	6	3	6	6	6	6	6	6	6	6	6	6	6	6	6	6	3	5	6	3	6	6	2	4	6	4	2	3	3
65	Member,Trainer	Male	More than $150,000	White	Four-year college graduate	United States of America	55068	3	3	3	3	3	-3	-3	-3	-3	0	6	5	5	5	5	6	6	6	6	5	6	6	6	6	6	5	6	6	6	6	6	4	6	5	6	4	5	6	5	4	5	6
54			$50,000 - $59,999	White	Four-year college graduate	United States of America	4079	2	3	2	3	3	-3	-3		-1	-2	6	5	6	6	3	6	6	6	6	6	6	5	6	6	6	6	6	3	6	6	3	0	6	5	6	5	5	4	4	0	6	3
51	Member	Male	$100,000 - $149,999	White	Graduate degree (e.g., M.A., M.B.A., M.D., Ph.D., J.D., etc.)	United States of America	11362	2	3	3	3	2	-3	0	-1	2	1	6	5	6	6	5	6	6	6	6	6	6	5	5	6	6	6	6	6	6	4	2	1	4	4	3	5	2	3	2	2	2	5
55	Member	Female	$100,000 - $149,999	White	Graduate degree (e.g., M.A., M.B.A., M.D., Ph.D., J.D., etc.)	United States of America	80401	3	3	3	3	0	-3	-3	0	3	2	6	6	6	6	3	6	6	6	6	6	6	6	6	6	6	6	6	6	4	0	5	6	3	6	3	4	4	1	3	1	3	5
32	Master Educator	Male	$30,000 - $39,999	White	Some college or technical school	United States of America	28803	3	3	-2	3	0	-3	-3	-3	0	0	6	6	6	6	3	6	6	6	6	6	6	6	6	4	6	6	6	6	6	3	6	6	3	4	6	6	6	3	6	6	3	4
42	Trainer	Male	$70,000 - $79,999	White	Some college or technical school	United States of America	92349	3	3	2	3	0	-2	-3	-1	3	-2	6	6	6	6	3	6	6	6	6	6	6	6	6	6	6	6	6	6	6	3	6	3	3	6	6	6	6	6	6	3	3	0
67	Member	Male	$100,000 - $149,999	Hispanic or Latino/Latina/Latinx	Graduate degree (e.g., M.A., M.B.A., M.D., Ph.D., J.D., etc.)	United States of America	15217	2	3	3	2	1	-3	-3	2	2	-2	5	6	6	5	4	6	6	6	6	5	6	6	6	6	6	6	6	6	6	5	6	6	6	6	6	4	4	5	6	6	6	6
69		Female	$100,000 - $149,999	White	Graduate degree (e.g., M.A., M.B.A., M.D., Ph.D., J.D., etc.)	United States of America	94611	3	3	2	3	-2	-3	-3	-1	0	-3	6	6	6	6	5	6	6	6	6	5	6	6	6	6	6	6	6	6	6	6	6	6	1	5	6	4	3	6	6	3	5	2
27	Trainer	Female	$30,000 - $39,999	White	Four-year college graduate	United States of America	4101	3	3	1	2	-3	-3	-3	1	3	0	6	6	6	6	2	6	6	6	6	5	6	6	6	6	6	6	6	6	6	3	6	3	6	6	6	5	5	5	5	6	5	3
29	Master Educator	Male	Less than $10,000	White	Four-year college graduate	United States of America	21122	2	2	2	2	-1	-1	-2	0	3	-1	6	3	5	5	3	6	6	6	6	6	5	5	5	5	4	5	5	5	5	1	1	4	4	5	5	1	2	5	5	4	1	1
23	Member,Trainer	Female	Less than $10,000	White	Four-year college graduate	United States of America	84010	3	3	3	3	3	-3	3	3	3	3	6	6	6	6	6	6	6	6	6	6	6	4	0	6	6	4	5	6	2	6	3	3	6	4	4	3	3	0	6	0	4	2
45	Trainer	Female	$100,000 - $149,999	White	Graduate degree (e.g., M.A., M.B.A., M.D., Ph.D., J.D., etc.)	United States of America	98366	2	3	3	2	3	-3	-2	-1	2	-2	6	6	6	6	5	6	6	6	6	6	6	6	6	6	6	6	6	6	6	5	6	6	3	5	6	5	5	5	5	3	5	5
72	Member	Female	$40,000 - $49,999	White	Graduate degree (e.g., M.A., M.B.A., M.D., Ph.D., J.D., etc.)	United States of America	71105	3	3	3	3	2	-3	-3	-3	1	-2	6	6	6	6	5	6	5	6	6	6	6	6	5	6	6	4	6	5	6	0	6	1	0	5	5	1	1	1	1	1	3	3
31		Male	$10,000 - $19,999	White	Four-year college graduate	United States of America	95465	3	3	2	3	0	-3	-3	3	-1	-2	6	5	4	5	4	4	6	6	6	6	6	5	6	6	6	4	3	3	4	5	5	6	0	4	5	4	4	5	4	0	3	3
45	Master Educator	Female	More than $150,000	Asian or Pacific Islander	Four-year college graduate		76262	3	3	3	2	-3	-3	-3	-3	3	-3	6	6	6	6	1	5	6	6	6	6	6	6	5	6	6	6	6	6	6	5	6	6	6	6	6	4	6	5	5	6	5	5
68	Member	Female		White	Four-year college graduate	United States of America	65203	1	3	3	0	3	-2	-3	1	2	0	4	6	4	4	4	5	6	5	4	2	4	4	4	6	6	6	6	6	6	0	3	6	4	6	0	3	3	3	3	0	3	0
75	Member,Trainer	Female	$60,000 - $69,999	White	Graduate degree (e.g., M.A., M.B.A., M.D., Ph.D., J.D., etc.)	United States of America	80224	-1	3	3	3	2	-3	-3	0	3	-3	6	5	6	6	4	6	6	6	6	5	6	5	6	6	6	5	5	4	4	4	4	4	4	4	4	5	3	4	6	5	4	3
58	Member,Trainer	Male	$90,000 - $99,999	White	GED or high school graduate	United States of America	45224	3		1	3	0	-3		-3	3	-2	6	6	6	6	3	6	6	6	6	6	6	6	6	6	6	4	6	6	6	4	6	5	3	6	6	3	5	4	4	6	0	6
40	Member	Female	$100,000 - $149,999	White	Graduate degree (e.g., M.A., M.B.A., M.D., Ph.D., J.D., etc.)	United States of America	90042	3	3	3	3	0	-3	-3	-2	-1	-2	6	6	6	6	4	6	6	6	6	6	6	6	6	6	6	6	6	6	6	6	6	6	6	6	6	6	6	6	6	6	6	6
57	Member	Female	$100,000 - $149,999	White	Graduate degree (e.g., M.A., M.B.A., M.D., Ph.D., J.D., etc.)	United States of America	30542	3	3	0	-3	0	-3	-3	-3	-2	-2	6	6	6	6	6	6	6	6	6	6	6	6	6	6	6	6	6	6	6	0	6	6	3	6	6	6	6	0	6	0	0	1
51	Member,Trainer	Male	$100,000 - $149,999	White	Four-year college graduate	United States of America	73801	0	1	1	0	0	-1	-2	-1	1	-1	5	4	4	5	3	3	5	5	5	5	5	4	5	4	4	3	3	4	4	2	3	3	4	3	2	5	3	4	4	2	2	2
71	Member	Female	More than $150,000	White	Graduate degree (e.g., M.A., M.B.A., M.D., Ph.D., J.D., etc.)	United States of America	95503		3	3	2		-3	-3	-3	3	-3	6	6	6	6		6	6	6	6	6	6	5	6	6	6	5	6	3	6	6	6	6	1	6	6	3	0	5	0	0		3
47	Trainer	Female	More than $150,000	White	Some college or technical school	United States of America	78757	3	3	1	3	3	-3	-2	-1	-2	-1	6	4	6	6	1	6	6	6	6	5	6	6	5	6	6	6	6	3	5	6	4	6	3	5	2	3	2	4	2	4	5	5
70	Master Educator	Male	$100,000 - $149,999	White	Some college or technical school	United States of America	59872	-2	3	3	1	-2	-3	-3	2	1	0	6	5	5	6	4	5	5	6	6	6	6	5	5	5	6	3	6	4	3	1	3	3	3	2	1	5	4	1	1	0	3	0
23	Master Educator	Male	$30,000 - $39,999	White	GED or high school graduate	United States of America	91911	3	3	3	3	3	-3	-3	-3	3	-1	6	6	6	6	6	6	6	6	6	6	6	6	6	6	6	6	6	6	6	0	0	6	6	6	6	6	3	6	3	3	6	0
35	Member	Male	More than $150,000	White	Four-year college graduate	United States of America	80210	1	3	1	2	0	-3	-1	2	2	1	6	5	6	6	4	4	5	6	6	6	6	5	6	6	6	5	6	5	5	6	3	5	6	3	4	3	4	5	1	2	5	4
69	Member	Male			Graduate degree (e.g., M.A., M.B.A., M.D., Ph.D., J.D., etc.)	United States of America	7866	-2	3	3		0	-3	-1	0	3	0	6	5	5	5	3	4	5	5	6	4	6	5	6	6	6	2	5	5	4	6	0	0	0	4	4	6	3	3	0	5	0	3
25	Master Educator	Male	Less than $10,000	White	Four-year college graduate	United States of America	85331	0	3	1	3	-1	-3	-3	-1	-2	-3	5	4	6	6	4	6	6	5	6	5	5	5	5	5	5	4	4	4	5	5	5	5	4	5	4	3	3	4	3	2	4	3
32	Member	Male	More than $150,000	Asian or Pacific Islander	Four-year college graduate	United States of America	97701	1	3	2	3	2	-3	-1	1	1	-1	6	4	6	6	4	4	6	6	6	6	6	5	6	6	6	6	6	6	4	3	3	5	6	3	1	4	3	5	3	3	6	5
60	Member	Female	$90,000 - $99,999	White	Graduate degree (e.g., M.A., M.B.A., M.D., Ph.D., J.D., etc.)	United States of America	19096	0	-3	3	3	0	3	-3	0	-3	-3	6	3	6	6	3	6	6	6	6	6	6	6	6	6	6	6	6	6	6	6	6	6	6	6	6	6	3	6	6	6	3	6
54	Member	Male	$50,000 - $59,999	White	Graduate degree (e.g., M.A., M.B.A., M.D., Ph.D., J.D., etc.)	United States of America	55407	3	3	3	1	-3	0	-2	-2	3	-1	5	5	6	5	0	5	6	5	6	5	6	5	5	5	6	5	5	5	5	5	5	6	5	5	3	5	5	5	5	5	5	5
66	Member,Master Educator	Male	$70,000 - $79,999	White	Four-year college graduate	United States of America	47150	3	3	3	3	2	-3	-2	2	3	-3	6	6	6	6	5	6	5	6	6	6	6	6	6	6	4	4	3	3	4	2	3	0	3	4	4	5	4	3	3	0	0	4
64		Male	$40,000 - $49,999	White	Graduate degree (e.g., M.A., M.B.A., M.D., Ph.D., J.D., etc.)	United States of America	89117	-2	3	1	3	-3	-3	-3	2	2	-3	6	4	6	6	4	6	6	6	6	6	6	6	6	6	6	5	6	5	5	6	5	3	6	6	5	6	5	6	5	6	6	6
53	Member,Trainer	Female	More than $150,000	White	Graduate degree (e.g., M.A., M.B.A., M.D., Ph.D., J.D., etc.)	United States of America	87507	3	3	3	2	-2	-3	-2	1	3	0	4	6	4	5	0	5	6	6	6	6	5	6	6	6	6	5	5	5	6	6	5	3	3	5	5	6	5	4	4	1	5	3
40	Member,Master Educator	Male	$100,000 - $149,999	Hispanic or Latino/Latina/Latinx	Graduate degree (e.g., M.A., M.B.A., M.D., Ph.D., J.D., etc.)	United States of America	52405	2	3	2	2	1	-3	-2	0	0	2	6	6	6	6	4	6	6	6	6	5	6	6	6	6	6	6	6	4	6	6	5	3	4	6	6	6	6	5	5	6	6	6
18	Trainer	Female		White	Some college or technical school	United States of America	83440	1	3	0	2	2	-3	0	-3	3		5	5	3	5	6	3	6	6	5	6	5	3	5	6			3	5	5			3	3	6	5
46	Member	Female	More than $150,000	White	Graduate degree (e.g., M.A., M.B.A., M.D., Ph.D., J.D., etc.)	United States of America	95667	3	3	2	3	3	-3	-3	3	-2	-2	6	6	6	6	6	6	6	6	6	6	6	5	6	6	6	5	6	5	6	6	6	5	6	6	3	3	3	3	4	3	6	5
74	Member	Male	More than $150,000	White	Graduate degree (e.g., M.A., M.B.A., M.D., Ph.D., J.D., etc.)	United States of America	75019	0	-3	-3	-3	-1	3	3	-2	-3	2	6	5	6	6	4	6	6	6	6	5	6	6	6	6	6	6	6	1	6	2	3	3	2	2	6	5	5	4	6	2	6	5
28	Member,Trainer,Master Educator	Female	$50,000 - $59,999	White	Graduate degree (e.g., M.A., M.B.A., M.D., Ph.D., J.D., etc.)	United States of America	62958	3	3	2	2	3	-3	-3	-1	3	-1	6	6	6	6	6	6	6	6	6	6	6	6	6	6	6	5	6	6	3	1	5	6	3	3	6	6	6	6	3	3	6	3
23	Master Educator	Male	Less than $10,000	White	Some college or technical school	United States of America	80498	3	3	3	3	-3	-3	-3	-1	1	0	6	5	6	6	3	6	6	6	6	6	6	6	6	6	6	6	6	6	6	6	6	6	6	6	6	6	6	6	6	6	6	6
53	Master Educator	Female	$60,000 - $69,999	White	Graduate degree (e.g., M.A., M.B.A., M.D., Ph.D., J.D., etc.)	United States of America	88061	3	3	3	3	-3	2	-1	-3	-2	0	6	6	6	6	3	6	6	6	6	6	6	6	6	6	6	6	6	4	6	0	6	5	1	4	2	6	5	6	5	3	6	1
70	Member	Female		White	Four-year college graduate	United States of America	89521	-1	3	3	3	1	-3	-1	-2	3	-1	6	6	6	6	4	6	6	6	6	6	6	6	6	6	6	6	6	6	6	6	6	6	4	6	6	6	6	5	6	6	6	6
30	Master Educator	Female	$20,000 - $29,999	Hispanic or Latino/Latina/Latinx	Graduate degree (e.g., M.A., M.B.A., M.D., Ph.D., J.D., etc.)	United States of America	24060	3	3	1	3	-3	-2	-3	1	-2	-1	6	2	5	6	2	5	6	6	6	3	6	6	6	6	6	3	5	4	4	4	0	3	0	0	6		0	4	4	0	0	0
62		Male	More than $150,000	White	Graduate degree (e.g., M.A., M.B.A., M.D., Ph.D., J.D., etc.)	United States of America	95608	0	3	3	1	0	-2	0	2	3	2	6	5	5	4	3	5	5	6	5	3	6	6	5	6	6	6	6	5	6	6	3	5	3	4	5	3	6	3	6	5	3	5
68	Master Educator	Male	$90,000 - $99,999	White	Graduate degree (e.g., M.A., M.B.A., M.D., Ph.D., J.D., etc.)	United States of America	92647	2	3	3	2	1	-3	-3	3	3	-1	6	5	6	5	5	6	5	5	5	4	6	6	6	5	6	5	6	3	5	0	4	5	5	6	3	4	4	4	3	4	4	1
32	Master Educator	Female	$70,000 - $79,999	White	Graduate degree (e.g., M.A., M.B.A., M.D., Ph.D., J.D., etc.)	United States of America	12836	3	3	3	2	0	2	-2	-3	1	-3	6	6	6	6	4	6	6	6	6	6	5	6	6	6	4	5	6	5	4	6	6	5	3	6	3	3	4	3	5	6	2	6
43	Trainer	Male	$70,000 - $79,999	White	Four-year college graduate	United States of America	22801	3	3	3	3	0	-3	-3	-2	-2	-3	6	6	6	6	3	5	6	6	6	6	6	6	6	6	3	5	5	3	3	0	5	3	3	4	3	5	0	3	0	4	3	3
71	Member,Trainer	Male		White	Some college or technical school	United States of America	24015	3	3	3	3	-1	-3	-3	-1	-1	-1	6	6	6	6	4	6	6	6	6	6	6	6	6	6	6	6	6	6	6	5	5	6	5	4	6	6	4	5	6	6	6	3
43	Member,Master Educator	Female	$70,000 - $79,999	White	Graduate degree (e.g., M.A., M.B.A., M.D., Ph.D., J.D., etc.)	United States of America	80204	-2	3	0	3	3	-3	-3	-3	3	-2	6	5	6	6	6	6	6	6	6	6	6	6	6	6	6	6	6	4	5	2	4	5	5	5	2	5	4	3	5	3	5	5
49	Trainer	Male	$70,000 - $79,999	White	Some college or technical school	United States of America	10573	3	3	0	3	0	0	-3	-3	0	-2	6	6	5	6	3	6	6	6	6	6	6	6	6	6	6	6	6	5	6	6	6	6	6	6	3	6	5	6	4	6	6	3
69	Master Educator	Male	$100,000 - $149,999	Asian or Pacific Islander	Graduate degree (e.g., M.A., M.B.A., M.D., Ph.D., J.D., etc.)	United States of America	94550	3	3	2	2	2	-3	-3	-3	3	-1	6	5	5	4	5	5	5	5	6	4	6	5	6	6	6	5	6	5	5	6	4	3	5	6	5	5	5	5	5	3	3	5
52		Female	$100,000 - $149,999	White	Four-year college graduate	United States of America	89412	3	3	3	3	3	-3	-1	-2	1	-1	6	6	6	6	5	5	6	6	6	5	6	6	6	6	6	6	6	6	6	6	6	4	6	4	6	6	6	5	6	6	6	6
63
40	Trainer	Male	$100,000 - $149,999	White	Graduate degree (e.g., M.A., M.B.A., M.D., Ph.D., J.D., etc.)	United States of America	77356	1	3	3	1	1	-2	-2	2	2	0	6	5	6	4	3	6	6	5	5	5	5	6	5	6	6	5	6	5	6	6	5	6	3	5	5	5	6	4	4	5	5	5
26	Member	Male	$80,000 - $89,999	White	Four-year college graduate	United States of America	45208	0	1	2	2	-2	-3	-2	1	-2	2	6	5	6	6	2	4	6	6	6	2	6	5	6	6	6	4	6	5	4	0	4	3	4	4	6	3	3	3	3	1	4	5
25	Master Educator	Female	$10,000 - $19,999	White	Graduate degree (e.g., M.A., M.B.A., M.D., Ph.D., J.D., etc.)	United States of America	1431	3	3	3	3	3	-3	-2	-3	1	-3	6	6	6	6	4	6	6	6	6	6	6	5	6	6	6	4	6	5	6	6	5	1	6	6	6	5	6	4	5	5	4	5
22	Trainer	Male	$20,000 - $29,999	White	Some college or technical school	United States of America	97330	2	3	1	1	3	-3	-2	0	2	1	6	5	4	6	5	5	6	6	6	4	6	4	6	6	4	3	3	5	4	6	2	3	4	6	6	5	2	5	4	3	3	1
20	Master Educator	Male	$100,000 - $149,999	White	Some college or technical school	United States of America	97331	3	3	3	2	1	-3	-2	-1	3	-2	6	4	6	5	3	6	6	6	6	5	6	5	6	6	6	5	6	5	5	5	6	3	3	6	4	3	2	4	4	3	3	5
69	Member	Male	More than $150,000	White	Graduate degree (e.g., M.A., M.B.A., M.D., Ph.D., J.D., etc.)	United States of America	48116	-3	0	2	1	-3	0	1	1	-3	2	5	4	2	3	1	2	4	2	3	4	3	4	5	4	4	3	3	1	5	5	3	1	2	5	2	4	5	3	5	0	2	3
74	Member	Male	$100,000 - $149,999	White	Graduate degree (e.g., M.A., M.B.A., M.D., Ph.D., J.D., etc.)	United States of America	95304	2	3	2	-3	2	-3	-1	1	1	-2	6		6	5	5	6	5	5	6	3	6	5		5		4	6	5	6	3	4	5	4	5	3	2	2	3	5	5	5	6
27	Member	Female	$40,000 - $49,999	White	Graduate degree (e.g., M.A., M.B.A., M.D., Ph.D., J.D., etc.)	United States of America	14472	-1	3	-1	-2	1	-1	-3	-1	2	-1	6	3	4	5	3	6	6	5	6	5	5	5	6	5	6	5	6	3	4	6	6	1	4	5	5	4	4	3	5	0	5	5
37	Master Educator	Female	$40,000 - $49,999	White	Graduate degree (e.g., M.A., M.B.A., M.D., Ph.D., J.D., etc.)	United States of America	98245	1	2	2	2	1	-1	-2	-2	1	-2	6	5	6	6	4	6	6	6	6	6	6	5	6	6	6	6	6	6	5	4	5	5	5	5	5	5	4	5	5	6	5	5
37	Member,Master Educator	Female	$40,000 - $49,999	White	Graduate degree (e.g., M.A., M.B.A., M.D., Ph.D., J.D., etc.)	United States of America	81621	3	3	3	2	-3	-3	-2	2	2	-1	6	6	6	6	0	6	6	6	6	5	6	6	6	6	6	6	6	6	6	6	6	4	6	6	6	5	3	6	6	6	5	6
45	Member	Male	$100,000 - $149,999	Asian or Pacific Islander	Four-year college graduate	United States of America	23451	-3	3	3	3	-3	3	-3	-3	3	-3	6	0	0	6	0	6	6	6	6	6	6	0	6	6	6	3	6	6	6	0	0	6	0	6	6	3	3	0	0	0	0	0
37	Member	Male	More than $150,000	White	Four-year college graduate	United States of America	96744	0	3	3	2	-1	-3	-3	-1	3	-1	6	5	6	6	4	5	6	5	6	3	6	6	6	6	6	5	6	4	6	6	4	6	1	6	1	1	3	1	1	1	0	4
26	Master Educator	Female	$50,000 - $59,999	White	Four-year college graduate	United States of America	99701	3	3	2	3	3	-3	-1	-1	1	1	6	6	6	6	6	6	6	6	6	6	6	6	6	6	5	5	6	5	5	2	6	3	5	5	5	6	6	6	6	6	5	3
63	Trainer	Male	More than $150,000	White	Graduate degree (e.g., M.A., M.B.A., M.D., Ph.D., J.D., etc.)	United States of America	80424	1	1	2	1	-1	-1	1	1	3	1	6	6	6	6	4	5	5	6	6	4	6	6	6	5	5	4	6	6	3	0	3	0	5	4	3	4	5	6	5	3	5	6
38	Trainer	Female	$20,000 - $29,999	White	Some college or technical school	United States of America	4654	3	3	3	3	0	0	3	0	2	1	6	3	6	6	4	6	6	6	6	6	6	6	6	6	6	3	6	6	6	3	4	6	6	6	6	4	6	3	2	0	0	2
62	Master Educator	Male	More than $150,000	White	Graduate degree (e.g., M.A., M.B.A., M.D., Ph.D., J.D., etc.)	United States of America	46143	3	3	3	1	3	-3	-1	-3	-3	-1	6	6	6	6	6	6	6	6	6	4	6	6	6	6	6	6	6	6	6	3	6	6	6	4	3	6	6	6	6	6	1	3
49	Trainer	Male	$100,000 - $149,999	White	GED or high school graduate	United States of America	80545	3	3	3	3	0	-3	-3	0	3	3	6	5	6	3	3	5	6	6	6	3	6	6	6	5	6	6	6	4	3	6	3	6	0	3	3	6	6	6	6	6	6	3
41	Trainer	Female	More than $150,000	White	Four-year college graduate	United States of America	98102	2	3	0	3	0	-3	-2	0	-1	-1	6	6	6	6	3	6	6	6	6	6	6	6	5	6	6	5	5	6	5	6	5	5	6	6	5	6	6	6	6	5	6	5
49	Master Educator	Male	$100,000 - $149,999	White	Four-year college graduate	United States of America	85286	-2	3	-1	2	0	-3	-3	-3	2	-2	6	5	6	6	3	5	6	6	6	6	6	6	6	6	6	6	6	6	6	4	6	5	6	1	6	6	6	5	5	3	3	4
29	Trainer	Male	$20,000 - $29,999	White	Four-year college graduate	United States of America	4009	0	3	2	3	-1	-3	-2	-2	3	-2	6	5	5	6	4	5	5	6	6	6	6	5	6	5	6	5	6	4	4	6	5	6	5	6	6	4	2	3	2	1	0	2
55	Member	Female	More than $150,000	White	Graduate degree (e.g., M.A., M.B.A., M.D., Ph.D., J.D., etc.)	United States of America	59833	3	3	2	3	-3	-3	-3	2	3	-1	6	6	6	6	0	6	6	6	6	6	6	5	6	6	6	6	6	6	6	6	6	6	6	6	6	0	6	6	3	3	3	6
38	Member,Trainer	Male	$100,000 - $149,999	Asian or Pacific Islander	Some college or technical school	United States of America	80017	3	3	3	3	3	-3	-3	3	3	0	6	6	6	6	3	6	6	6	6	6	6	3	6	6	3	6	3	6	3	3	6	3	6	6	3	3	6	6		6	6	6
68	Member,Trainer	Male	$70,000 - $79,999	White	Some college or technical school	United States of America	43229	-1	3	3	2	-2	-2	-2	0	2	0	5	5	5	5	3	5	6	6	5	4	6	6	6	5	6	4	5	3	5	4	4	3	3	4	3	3	3	4	5	5	3	4
27	Trainer	Female	$20,000 - $29,999	White	Four-year college graduate	United States of America	15218	3	3	3	2	0	-3	-3	-3	1	-1	6	6	6	6	4	6	6	6	6	5	6	6	6	6	6	4	6	3	4	0	4	3	3	3	3	5	3	3	4	6	4	0
29	Trainer	Female	$30,000 - $39,999	White	Four-year college graduate	United States of America	93111	-2	0	3	3	-3	-3	-3	2	3	-3	6	6	6	6	2	6	6	6	6	6	6	6	6	6	6	6	5	6	6	6	6	6	6	5	6	3	6	6	3	3	3	0
76		Male		White	GED or high school graduate	United States of America	94583	3	3	3	3	3	-3	-2	3	3	0	6	6	3	6	6	6	6	6	6	6	6	6	6	6	6	6	6	6	6	6	6	6	6	6	6	0	3	6	3	0	3	3
73	Trainer	Female		White	Graduate degree (e.g., M.A., M.B.A., M.D., Ph.D., J.D., etc.)	United States of America		-3	2	2	-3	-2	-1		3	3	3	6	3	6	6	1	6	6	6	6	3	6	5	6	6	6	6	0	6	3	3	0	6	5	6	6	3	3	1	3	3	3	0
46	Trainer	Male	$40,000 - $49,999	White	Graduate degree (e.g., M.A., M.B.A., M.D., Ph.D., J.D., etc.)	United States of America	72034
32	Member,Master Educator	Male	$50,000 - $59,999	White	Graduate degree (e.g., M.A., M.B.A., M.D., Ph.D., J.D., etc.)	United States of America	19380	3	3	3	3	2	-3	-3	-3	-1	-3	6	6	6	6	5	6	6	6	6	5	6	2	6	6	5	5	5	6	5	6	6	6	4	6	5	5	5	6	6	5	6	4
59	Member	Female	$10,000 - $19,999	White	Graduate degree (e.g., M.A., M.B.A., M.D., Ph.D., J.D., etc.)	United States of America	83278	3	3	3	0	0	-3	-3	-2	0	-3	6	5	6	6	5	6	6	6	6	3	6	6	6	6	6	6	6	6	6	6	6	6	0	6	6	6	4	6	6	6	0	0
49	Member	Female	$80,000 - $89,999	Asian or Pacific Islander	Graduate degree (e.g., M.A., M.B.A., M.D., Ph.D., J.D., etc.)	United States of America	95389	-1	1	1	1	0	-2	-2	-1	1	-1	6	2	5	5	2	5	4	6	6	4	6	5	5	6	6	6	6	4	6	3	2	6	2	5	3	5	5	4	4	3	3	6
16
67	Member,Master Educator	Female		White	Four-year college graduate	United States of America	78217	2	2	1	2	1	-1	0	0	0	0		4	4	5	4	4	5	5	6	5	6	6	6	5	5	2	6	2	2	5	3	1	1	2	1	5	1	2	1	0	0	3
23	Master Educator	Male	More than $150,000	White	Four-year college graduate	United States of America	14424	1	3	1	3	1	-2	-3	-2	2	1	6	4	6	6	4	5	5	6	6	5	6	5	6	6	4	3	6	6	4	0	1	2	0	1	4	3	0	3	1	0	0	1
56	Member,Trainer,Master Educator	Male	$60,000 - $69,999	White	Some college or technical school	United States of America	66071	1	3	-1	3	-3	-2	-3	3	-3		6	6	6	6	3	5	6	6	6	6	6	6	6	6	6	5		4	6	6	3	5						6	6	3	3	6
49	Member	Female	$100,000 - $149,999	White	Graduate degree (e.g., M.A., M.B.A., M.D., Ph.D., J.D., etc.)	United States of America	80528	0	3	3	3	2	-3	-3	-3	0	-2	6	2	6	6	2	6	6	6	6	6	6	4	6	6	6	5	6	4	5	4	4	3	6	4	4	2	0	0	0	0	2	2
63	Member	Female	$80,000 - $89,999	White	Some college or technical school	United States of America	96776	2	3	3	3	3	-3	-3	1	2	-3	6	5	6	6	5	6	6	6	6	6	6	5	5	6	6	6	6	4	6	4	5	6	4	5	5	3	2	6	3	3	6	5
39	Master Educator	Male	$90,000 - $99,999	White	Graduate degree (e.g., M.A., M.B.A., M.D., Ph.D., J.D., etc.)	United States of America	45056	0	3	1	2	1	-3	-3	-3	3	-1	6	5	6	6	4	5	6	6	6	5	6	6	6	6	6	4	6	4	6	6	3	1	0	6	3	5	4	4	3	0	1	2
50	Member,Trainer	Female	$100,000 - $149,999	White	Graduate degree (e.g., M.A., M.B.A., M.D., Ph.D., J.D., etc.)	United States of America	78665	3	3	1	3	3	-3	-3	-2	-2	-3	6	5	6	6	4	6	6	6	6	6	6	6	6	6	6	6	6	6	6	6	6	3	6	6	5	6	6	6	6	6	4	6
67		Male	$100,000 - $149,999	White	Graduate degree (e.g., M.A., M.B.A., M.D., Ph.D., J.D., etc.)	United States of America	36111	3	3	3	2	-3	-2	-3	0	2	0	6	3	3	4	1	3	5	5	3	3	5	5	6	5	3	3	3	3	3	3	2	0	3	3	3	3	3	3	3	0	0	3
56		Male	$100,000 - $149,999	White	Graduate degree (e.g., M.A., M.B.A., M.D., Ph.D., J.D., etc.)	United States of America	90004	2	3	3	2	0	-3	-3	3	3	0	6	5	6	6	0	6	6	6	6	6	6	6	6	6	6	6	3	6	6	0	5	1	1	6	3	4	5	4	4	6	4	3
22	Trainer	Male	$100,000 - $149,999	White	Some college or technical school	United States of America	1879	2	3	3	1	0	-3	-2	-1	2	-1	6	4	6	4	2	4	4	5	5	3	6	6	6	5	6	4	3	4	5	1	3	2	1	2	6	5	5	3	2	2	5	1
38	Master Educator	Male	$40,000 - $49,999	White	Graduate degree (e.g., M.A., M.B.A., M.D., Ph.D., J.D., etc.)	United States of America	63368	-1	3	2	2	-2	-3	-3	-2	3		6	5	5	6	1	6	6	6	6	3	6	6	5	6	6	4	5	4	5	3	3	1	5	4	3	5	4	5	5	4	1	3
33	Member,Master Educator	Male	$80,000 - $89,999	White	Four-year college graduate	United States of America	2895	2	3	2	3	0	-3	-3	1	3	-1	6	5	6	6	5	5	6	5	6	5	5	6	6	6	6	6	6	5	6	1	4	4	3	6	6	3	4	6	4	4	2	5
20	Trainer	Male	More than $150,000	White	Some college or technical school	United States of America	93117	1	2	3	3	3	3	-3	-1	1	-1	6	5	6	6	5	6	6	6	6	6	6	6	6	6	6	3	6	3	5	1	4	6	4	6	5	2	1	5	2	0	2	0
39	Member	Female	$100,000 - $149,999	Other	Graduate degree (e.g., M.A., M.B.A., M.D., Ph.D., J.D., etc.)	United States of America	80010	2	3	3	3	0	-2	1	2	3	0	6	4	6	6	1	6	6	6	6	6	6	6	6	6	6	5	6	5	5	5	6	6	4	5	4	3	3	2	3	2	5	3
69	Trainer	Male	$100,000 - $149,999	White	Four-year college graduate	United States of America		3	3	3	3	2	-3	0	0	3	-2	6	6	6	6	6	6	6	6	6	6	6	6	6	6	6	3	6	3	5	3	5	3	4	6	3	3	6	3	3	6	3	3
42	Member,Master Educator	Male	$90,000 - $99,999	White	Graduate degree (e.g., M.A., M.B.A., M.D., Ph.D., J.D., etc.)	United States of America	86303	3	3	3	2	3	-3	-3	-2	-3	2	6	6	6	6	6	6	6	6	6	6	6	6	6	6	6	6	6	6	6	6	6	6	4	4	6	3	5	5	5	5	3	2
35	Member	Male	More than $150,000	White	Graduate degree (e.g., M.A., M.B.A., M.D., Ph.D., J.D., etc.)	United States of America	80234	2	3	1	3	1	-3	-3	-2	-2	-2	6	6	6	6	5	6	6	6	6	6	6	6	6	6	6	6	6	6	3	2	4	4	6	4	3	3	0	4	3	2	6	5
15
21	Member,Trainer,Master Educator	Female	$10,000 - $19,999	White	Some college or technical school	United States of America	93117	3	3	1	2	2	-2	-3	-3	1	-3	6	6	6	6	4	6	6	6	6	6	6	6	6	6	6	6	6	5	4	6	5	3	3	4	4	1	5	0	4	0	5	3
44	Member,Master Educator	Male	More than $150,000	White	Four-year college graduate	United States of America	80104	2	3	3	3	1	-3	-3	-2	0	-3	6	6	6	5	3	6	6	6	6	1	5	6	6	6	6	5	3	5	3	0	2	6	4	6	3	0	5	6	6	6	3	5
33	Member	Male	$100,000 - $149,999	Hispanic or Latino/Latina/Latinx	Some college or technical school	United States of America	84057	2	3	1	2	-2	-2	-3	2	1	-1	6	4	6	6	3	6	6	6	6	5	6	6	5	6	6	5	6	6	5	4	5	5	5	6	3	4	3	5	2	3	5	4
30	Master Educator	Female	$100,000 - $149,999	White	Four-year college graduate	United States of America	98225	0	3	2	3	2	-3	-2	0	-2	0	6	6	6	6	6	6	6	6	6	5	6	6	6	6	3	5	6	6	6	3	3	3	4	4	5	5	5	5	4	4	5	5
21	Master Educator	Female	$10,000 - $19,999	Hispanic or Latino/Latina/Latinx	Some college or technical school	United States of America	49424	2	3	3	3	2	-3	-3	-3	-2	0	6	6	6	6	6	6	6	6	6	6	6	6	6	6	5	3	6	3	6	3	5	6	1	3	6	0	3	5	2	0	5	0
73	Member,Master Educator	Male	More than $150,000	White	Graduate degree (e.g., M.A., M.B.A., M.D., Ph.D., J.D., etc.)	United States of America	45245	2	2	3	2	0	-2	-2	2	3	0	5	5	6	6	3	6	6	6	6	4	6	6	6	6	6	6	6	4	6	6	5	3	1	6	3	6	6	5	4	6	6	6
32	Master Educator	Male	$80,000 - $89,999	White	Some college or technical school	United States of America	98277	2	2	3	-2	-2	-2	-1	-1	1	0	6	6	5	6	5		6	6	6	2	6	6	5	6	6	3	3	1	6	6	3	3	6	6	2	3	1	3	1	0	0	0
51	Trainer	Male	$100,000 - $149,999	White	Four-year college graduate	United States of America	33905	2	3	3	3	1	-3	-2	3	-1	0	5	5	5	5	3	5	5	6	4	4	6	5	6	5	6	5	4	4	4	2	5	4	6	4	5	5	5	4	3	3	3	4
50	Member	Male	More than $150,000	White	Four-year college graduate	United States of America	20175	1	2	2	1	1	-1	-1	-1	2	-1	5	4	5	5	3	5	5	5	5	5	5	5	5	5	6	5	6	5	5	3	3	5	5	4	5	4	5	3	4	2	2	3
65	Member	Female	$100,000 - $149,999	White	Four-year college graduate	United States of America	45230	1	3	3	3	2	-3	-2	1	1	-1	6	6	6	6	5	5	6	6	6	6	6	6	6	6	6	6	6	3	6	0	6	6	4	6	3	3	6	6	3	6	6	6
53	Trainer	Female	$50,000 - $59,999	White	Four-year college graduate	United States of America	88005	3	3	1	3	1	-3	-2	1	3	0	6	6	6	6	3	5	6	6	6	4	6	5	6	6	6	4	5	5	6	6	6	5	3	6	3	4	2	3	2	2	1	1
65	Member	Female	$100,000 - $149,999	White	Graduate degree (e.g., M.A., M.B.A., M.D., Ph.D., J.D., etc.)	United States of America	89828	0	3	1	3	3	-3	-3	-2	2	-2	6	6	6	6	4	6	6	6	6	5	6	6	6	6	6	6	6	6	6	6	5	5	3	6	3	3	3	6	6	3	6	6
26	Master Educator	Female	$20,000 - $29,999	White	Four-year college graduate	United States of America	98225	3	3	3	2	3	2	-3	-2	-2	-3	6	4	6	6	5	6	6	6	6	6	6	6	5	6	6	6	3	4	6	6	6	6	6	4	3	6	6	6	6	3	6	6
47	Master Educator	Male	More than $150,000	White	Four-year college graduate	United States of America	31721	0	3	3	3	0	-3	-2	-3	-2	-1	6	6	6	6	3	6	5	6	6	6	6	6	6	6	6	5	6	6	6	6	5	3	6	6	6	6	6	5	5	6	0	3
50	Member	Male	$50,000 - $59,999	White	Some college or technical school	United States of America	99821	-1	3	0	3	0	3	-3	3	-3	-3	6	5	5	6	3	6	5	5	6	4	6	5	6	4	5	4	5	6	5	0	5	5	5	3	5	3	5	0	0	0	6	4
27	Master Educator	Female	$10,000 - $19,999	White	Some college or technical school	United States of America	97330	1	3	-1	2	1	0	-2	-2	-2	-2	6	4	5	6	4	5	6	6	6	6	6	5	6	6	6	4	6	5	6	4	4	3	5	6	5	4	2	3	4	2	5	3
19	Member,Trainer	Female	More than $150,000	White	Some college or technical school	United States of America	80122	2	3	3	2	1	-3	-3	-2	2	-2	6	6	6	6	4	6	6	6	6	6	6	6	6	5	6	4	5	5	5	2	4	4	1	3	6	3	3	6	6	3	5	3
70	Trainer	Female	$80,000 - $89,999	White	Four-year college graduate	United States of America	30064
25	Member,Trainer	Male	$20,000 - $29,999	White	Four-year college graduate	United States of America	93117	0	3	2	2	1	-1	-3	-2	1	-1	6	3	6	4	3	6	6	5	6	5	5	5	6	5	6	6	6	5	6	3	4	5	6	5	4	3	4	6	5	4	4	3
69	Master Educator	Male	$100,000 - $149,999	White	Graduate degree (e.g., M.A., M.B.A., M.D., Ph.D., J.D., etc.)	United States of America	56288	-2	3	3	3	-2	-3	-3	3	3	-2	6	5	6	6	4	6	6	6	6	6	6	6	6	5	6	6	3	6	5	6	5	3	3	6	2	3	3	4	4	4	1	5
46	Member	Female	$60,000 - $69,999	White	Four-year college graduate	United States of America		-2	3	0	3	0	-3	-3	-3	-1	-1	6	3	6	6	3	6	4	6	6	6	6	4	5	6	6	6	6	4	6	0	5	6	2	6	3	0	1	3	4	0	4	2
30	Trainer	Female	$60,000 - $69,999	White	Four-year college graduate	United States of America	95389
63	Trainer	Male	More than $150,000	White	Graduate degree (e.g., M.A., M.B.A., M.D., Ph.D., J.D., etc.)	United States of America	22901	3	3	3	3	3	-3	-3	2	-3	0	6	6	6	6	6	6	6	6	6	6	6	6	6	6	6	6	6	6	5	1	4	6	4	3	1	5	5	5	6	6	4	6
28		Female	$10,000 - $19,999	White	Four-year college graduate	United States of America	81521	3	3	3	3	2	-3	-2	-2	-1	-1	6	4	6	5	3	5	6	5	6	5	6	3	6	6	6	6	6	6	6	6	6	6	5	6	6	1	1	1	1	0	6	1
51	Master Educator	Female	$80,000 - $89,999	White	Graduate degree (e.g., M.A., M.B.A., M.D., Ph.D., J.D., etc.)	United States of America	4654	2	3	2	2	0	-3	-3	-2	1	-2	6	5	6	6	4	6	6	6	6	5	6	6	6	6	6	6	6	6	6	6	6	6	6	3	3	6	4	6	4	6	1	3
38	Member	Female	More than $150,000	White	Four-year college graduate	United States of America	37129	1	3	3	3	-2	-3	-3	-2	1	-2	6	2	4	5	1	5	6	6	6	5	6	5	6	6	6	6	3	3	3	0	3	6	0	3	2	0	0	2	0	0	2	0
44	Trainer	Female	$60,000 - $69,999	White	Graduate degree (e.g., M.A., M.B.A., M.D., Ph.D., J.D., etc.)	United States of America	80220	2	3	2	3	2	-3	-3	-3	1	-2	6	5	6	6	3	6	6	6	6	6	6	6	6	6	6	6	6	5	5	6	4	6	5	6	4	1	1	4	4	1	5	4
59		Female	$100,000 - $149,999	White	Four-year college graduate	United States of America	57730	2	3	3	3	1	-2	-3	-3	3	-3	6	6	6	6	4	5	6	6	6	5	6	6	6	6	3	6	3	3	3	3	5	5	4	6	3	6	2	4	6	2	6	5
41	Trainer	Male	$80,000 - $89,999	Black or African American	Four-year college graduate	United States of America	39402	3	3	3	3	-2	-3	-3	-3	-1	0	6	6	6	6	5	6	6	6	6	4	6	6		6	6	5	6	5	5	6	5	2	5	5	4	5	6	6	5	6	6	3
18	Trainer	Nonbinary		White	Some college or technical school	United States of America		3	3	3	0	0	-3	-2	0	3	0	6	6	6	6	3	5	6	6	6	4	6	4	6	6	6	4	6	6	6	2	3	3	3	6	6	3	3	6	6	3	1	2
39	Member	Male	$30,000 - $39,999	White	Four-year college graduate	United States of America	83467	3	3	-2	3	1	-3	-1	-2	1	-3	6	3	6	3	3	5	4	6	6	3	4	6	4	6	6	6	6	6	6	2	4	3	3	6	4	1	6	1	6	0	4	2
24	Trainer	Male	Less than $10,000	Hispanic or Latino/Latina/Latinx	Four-year college graduate	United States of America	59715	3	3	3	2	-1	-2	0	0	3	-2	6	5	6	6	5	4	6	6	6	4	6	6	6	6	3	3	2	3	4	4	2	3	1	4	5	3	2	0	0	0	0	0
44	Trainer	Female	More than $150,000	Asian or Pacific Islander	Four-year college graduate	United States of America	92602	3	3	2	3	0	-3	-2	1	3	-1	6	4	6	6	1	5	6	6	6	3	6	5	5	6	6	6	4	4	4	1	5	5	3	3	6	5	4	6	3	1	1	1
69	Master Educator	Male	$100,000 - $149,999	White	Graduate degree (e.g., M.A., M.B.A., M.D., Ph.D., J.D., etc.)	United States of America	30152	3	3	3	3	2	-1	-3	-1	1	2	6	6	6	5	4	6	6	6	6	6	6	6	6	6	6	5	6	5	5	5	5	4	3	3	2	6	3	6	6	6	6	6
67	Member	Male	$30,000 - $39,999	White	Graduate degree (e.g., M.A., M.B.A., M.D., Ph.D., J.D., etc.)	United States of America	66223	1	2	3	2	-2	-3	-2	-2	2	1	6	5	6	4	3	5	4	5	6	0	4	4	5	6	5	5	6	4	3	0	4	4	4	4	4	3	3	4	3	1	2	3
22	Trainer	Male	$10,000 - $19,999	White	Four-year college graduate	United States of America	89503	0	1	-1	3	0	-2	-3	2	2	-2	5	1	6	4	0	3	5	6	5	2	4	5	6	6	6	4	6	4	4	0	5	0	5	1	4	6	3	6	5	6	0	0
38	Master Educator	Female	$80,000 - $89,999	White	Graduate degree (e.g., M.A., M.B.A., M.D., Ph.D., J.D., etc.)	United States of America	30742	3	3	2	3	3	-3	-3	-1	-2	-3	6	5	6	6	4	6	6	6	6	6	6	6	6	6	6	6	6	5	6	6	5	6	3	4	3	2	2	3	3	3	4	4
75	Member	Female	$70,000 - $79,999	White	Graduate degree (e.g., M.A., M.B.A., M.D., Ph.D., J.D., etc.)	United States of America	80120	3	3	0	3	0	-3	-3	3	3	-1	6	6	6	6	3	6	6	6	6	6	6	6	6	6	6	6	6	6	6	4	6	6	6	6	6	6	5	6	6	6	4	6
59	Master Educator	Male	$70,000 - $79,999	White	Four-year college graduate	United States of America	72207	-3	3	-2	3	2		0		3	0	6	5	6	6	3	6	6	6	6	5	6	5	6	6	4	5	3	3	3	1	3	3	4	2	3	5	3	5	4	5	3	2
27	Master Educator	Female	$50,000 - $59,999	White	Four-year college graduate	United States of America	87801	1	1	3	0	-1	2	-3	0	3	0	6	4	4	4	3	4	6	4	5	3	6	6	6	6	3	0	3	3	3	6	3	1	6	3	3	3	3	3	0	0	2	0
50	Member	Male	More than $150,000	Hispanic or Latino/Latina/Latinx	Graduate degree (e.g., M.A., M.B.A., M.D., Ph.D., J.D., etc.)	United States of America	77459	0	3	2	2	-3	-3	-3	-2	-1	2	6	6	5	6	4	6	5	6	6	5	6	4	6	6	6	4	6	4	6	5	4	6	4	3	4	3	3	2	3	0	0	4
33	Member	Female	$30,000 - $39,999	White	Some college or technical school	United States of America	97501	3	3	3	3	3	-3	-3	0	3	-3	6	5	6	6	6	6	6	6	6	6	6	6	6	6	6	6	6	2	6	1	6	5	6	6	6	6	6	6	5	5	6	6
60	Trainer	Female	$20,000 - $29,999	White	Some college or technical school	United States of America	29325	2	2	2	-1	-1	-1	-1	2	2	0	5	5	5	6	4	5	5	5	6	3	5	6	6	6	4	5	5	5	4	5	5	3	5	6	4	5	4	5	4	4	5	3
41	Master Educator	Female	$100,000 - $149,999	White	Graduate degree (e.g., M.A., M.B.A., M.D., Ph.D., J.D., etc.)	United States of America	45056	0	3	3	3	1	-3	-3	-3	3	-2	6	6	6	6	2	5	5	5	6	6	6	6	6	6	6	4	6	4	6	6	3	6	1	4	5	4	3	4	3	2	3	3
77	Trainer	Female	$100,000 - $149,999	White	Graduate degree (e.g., M.A., M.B.A., M.D., Ph.D., J.D., etc.)	United States of America	80116	-1	3	3	3	2	-3	-2	-3	2	1	6	6	6	6	4	6	6	6	6	3	6	6	6	6	6	6	6	6	6	6	6	6	6	6	6	6	6	6	6	6	4	6
75	Member,Master Educator	Male	$70,000 - $79,999	White	Four-year college graduate	United States of America	55418	3	3	3	3	1	-3	-3	3	3	-3	6	6	6	6	6	6	6	6	6	6	6	6	6	6	6	4	6	4	4	1	3	3	2	3	6	3	3	3	1	3	1	2
38		Female	$100,000 - $149,999	White	Graduate degree (e.g., M.A., M.B.A., M.D., Ph.D., J.D., etc.)	United States of America	98660	3	3	0	3	-2	-3	-3	-3	0	-2	6	6	6	6	6	6	6	6	5	6	6	6	6	6	6	6	6	5	6	6	6	6	3	4	6	3	3	6	3	3	6	5
22	Trainer	Male	Less than $10,000	White	Some college or technical school	United States of America	46360	1	2	2	2	2	-1	1	1	2	-1	5	3	6	5	3	3	6	6	6	3	6	4	3	6	6	5	5	2	6	2	3	0	5	5	6	3	1	5	4	0	0	3
57	Member	Female	More than $150,000	White	Graduate degree (e.g., M.A., M.B.A., M.D., Ph.D., J.D., etc.)	United States of America	55804	1	3	3	2	1	-3	-2	-2	-3	-1	6	4	6	6	3	6	5	6	6	5	6	4	6	3	6	6	6	3	4	6	6	5	1	4	4	3	6	4	3	2	5	3
33	Member	Male	More than $150,000	White	Graduate degree (e.g., M.A., M.B.A., M.D., Ph.D., J.D., etc.)	United States of America	80205	3	3	3	2	-1	-3	-2	2	2	-1	6	6	6	5	3	6	6	6	6	3	6	6	5	6	6	6	6	6	6	6	3	6	6	1	6	0	3	3	3	0	3	3
58	Trainer	Male		White	Four-year college graduate	United States of America	30341
56	Trainer	Female	$90,000 - $99,999	White	Graduate degree (e.g., M.A., M.B.A., M.D., Ph.D., J.D., etc.)	United States of America	80122	3	3	3	3	-3	-3	-2	-3	0	-3	6	6	6	6	4	6	6	6	6	5	6	6	6	6	6	6	6	3	4	4	6	5	6	6	4	6	6	6	5	5	6	6
69	Member,Master Educator	Male	$100,000 - $149,999	White	Graduate degree (e.g., M.A., M.B.A., M.D., Ph.D., J.D., etc.)	United States of America	84315	3	2	0	2	-2	-2	0	2	3	0	5	5	6	5	5	5	5	6	5	6	6	6	6	6	5	5	5	5	5	5	5	3	3	5	3	5	5	3	3	5	3	5
78	Member	Female	$100,000 - $149,999	White	Graduate degree (e.g., M.A., M.B.A., M.D., Ph.D., J.D., etc.)	United States of America	20860	3	3	2		-3	-3	-3	-3	-3	-2	6	6	6	6	3	6	6	6	6	5	6	6	6	6	6	6	6	3	6	6	6	5	3	5	3	6	6	6	6	6	3	6
29	Member,Trainer,Master Educator	Female	$50,000 - $59,999	Other	Graduate degree (e.g., M.A., M.B.A., M.D., Ph.D., J.D., etc.)	United States of America	88011	3	3	3	-2	3	0	-3	-2	-3	-3	5	5	6	4	2	6	5	6	6	4	5	5	5	6	5	6	6	5	3	0	4	5	2	6	5	2	2	3	6	3	2	2
72	Member	Male		White	Some college or technical school	United States of America	2351	2	2	2	2	0	-3	-2	0	3	-2	5	5	4	4	3	4	5	6	5	3	5	4	6	5	6	6	3	1	4	1	3	3	6	2	1	0	0	1	0	1	0	3
20	Trainer	Male	Less than $10,000	White	GED or high school graduate	United States of America	97060	3	3	3	3	0	-3	-2	-2	3	1	6	6	6	6	6	6	6	6	6	6	6	6	6	6	6	3	5	3	3	3	1	3	3	3	3	1	2	3	3	1	3	0
48	Member	Female		Asian or Pacific Islander	Four-year college graduate	United States of America	92606	3	3	2	2	2	-3	-2	2	2	-2	6	5	6	6	5	6	6	6	6	6	6	5	5	6	6	6	6	6	6	6	6	6	5	6	5	5	5	5	5	5	5	5
35	Member	Male	$80,000 - $89,999	White	Some college or technical school	United States of America	92253	3	3	2	1	-1	-3	-1	1	1	0	6	5	6	6	3	5	6	6	6	5	6	6	6	6	6	5	4	4	5	6	5	5	6	5	2	6	4	5	6	6	4	4
66	Member,Master Educator	Male	$50,000 - $59,999	White	Four-year college graduate	United States of America	19523	3	3	3	3	0	-3	0	3	3	-3	6	6	6	6	3	6	6	6	6	3	6	6	6	6	6	6	6	6	6	6	6	6	3	6	3	6	6	4	6	6	0	4
51	Master Educator	Female	$40,000 - $49,999	White	Graduate degree (e.g., M.A., M.B.A., M.D., Ph.D., J.D., etc.)	United States of America	97405	3	3	3	1	2	-3	-3	-2	0	-3	6	6	6	6	6	6	6	6	6	6	6	6	5	6	6	4	4	5	6	0	4	6	0	4	3	0	0	0	0	1	5	1
64	Master Educator	Male	More than $150,000	White	Some college or technical school	United States of America	22305	-3	3	2	3	1	-3	-3	-3	-1	-1	6	6	6	6	4	6	6	6	6	6	6	6	6	6	6	6	6	5	6	3	6	6	1	6	3	2	2	6	3	5	6	4
58	Trainer	Male	$80,000 - $89,999	White	Some college or technical school	United States of America	73159	-3	3	3	0	-1	-2	-2	2	3	0	6	6	6	6	3	5	6	6	6	5	6	6	6	6	6	5	0	3	5	1	0	2	4	2	3	4	4	5	5	6	5	3
35	Master Educator	Male	$100,000 - $149,999	White	Four-year college graduate	United States of America	84106	2	3	1	1	1	-3	-2	1	-1	-1	6	6	6	5	4		6	6	6	6	6		6	5	5	5	6	6	3	6	5	5	5	6	4	4	4	5	4	3	4	3
32	Trainer	Female	$40,000 - $49,999	White	Graduate degree (e.g., M.A., M.B.A., M.D., Ph.D., J.D., etc.)	United States of America	72703	0	3	2	3	3	-3	-3	-3	2	-3	6	6	6	6	6	6	6	6	6	6	6	6	6	6	6	6	6	6	6	6	6	6	6	3	6	4	6	4	4	2	6	3
45	Master Educator	Male	$60,000 - $69,999	White	Some college or technical school	United States of America	59937	-1	3	3	3	-3	-1	1	0	3	-1	6	2	5	6	0	6	6	6	6	4	6	6	6	6	6	3	3	4	6	0	3	3	2	3	3	3	3	1	2	0	6	0
65	Member	Male	$100,000 - $149,999	White	Four-year college graduate	United States of America	28739	-1	1	1	1	1	-1	0	-1	2	0	4	4	4	4	3	5	4	6	6	5	4	4	6	4	6	4	6	3	4	3	3	3	3	3	3	3	3	3	3	3	4	4
41		Male	$70,000 - $79,999	Native American, American Indian, or Alaska Native	Four-year college graduate	Nepal		3	3	1	3	-3	-3	-3	-2	-2	-1	6	4	6	6	2	6	6	6	6	6	6	6	6	6	5	6	6	6	5	4	5	4	3	6	3	5	4	6	5	6	5	6
28	Master Educator	Male	$30,000 - $39,999	White	Four-year college graduate	United States of America		2	3	3	1	0	1	-1	0	3	-3	6	5	5	6	4	5	6	6	6	6	6	5	6	5	5	4	6	4	5	6	3	4	4	5	2	4	5	4	3	1	5	2
77	Member	Male	$50,000 - $59,999	White	Some college or technical school	United States of America	2891	2	3	3	2	-3	-3	-2	3	3	0	5	4	4	5	0	4	6	6	6	3	5	4	6	5	6	3	3	3	4	0	4	4	0	2	3	1	1	1	3	0	0	0
28	Master Educator	Female	More than $150,000	White	Four-year college graduate	United States of America	8542	1	2	3	1	0	-2	-2	-1	1	-1	6	4	5	6	4	6	5	6	6	5	6	4	6	6	6	4	4	6	3	1	2	5	0	5	5	0	1	3	0	0	3	3
60	Member	Male	More than $150,000	White	Some college or technical school	United States of America	22969	3	3	3	3	3	-2	-3	-2	3	-3	6	6	6	6	6	6	6	6	6	6	6	6	6	6	6	6	6	6	6	6	6	4	3	6	6	4	3	3	6	6	4	6
24	Master Educator	Female	$10,000 - $19,999	White	Four-year college graduate	United States of America		3	3	-1	1	-3	-3	-3	2	3	-3	6	2	6	6	2	6	6	4	6	6	6	6	6	6	6	6	6	6	6	0	6	4	0	3	2	4	3	4	0	0	3	0
53	Member,Trainer	Male	$100,000 - $149,999	White	Four-year college graduate	United States of America	7712	2	3	3	2	0	-3	-2	2	3	-2	6	6	5	5	3	6	6	5	6	5	6	6	6	6	6	6	6	6	6	6	6	6	6	6	3	6	6	5	3	6	3	5
56	Member	Female	$40,000 - $49,999	White	Graduate degree (e.g., M.A., M.B.A., M.D., Ph.D., J.D., etc.)	United States of America	28713	-2	3	3	3	-3	-3	-3	-1	-3	-3	6	5	6	6	3	6	6	6	6	6	6	6	6	6	6	6	5	3	3	2	5	6	3	3	3	3	3	5	4	5	6	5
62	Master Educator	Female	$100,000 - $149,999	White	Graduate degree (e.g., M.A., M.B.A., M.D., Ph.D., J.D., etc.)	United States of America	80920	2	2	2	0	1	-2	0	-1	1	2	6	5	5	5	4	5	5	6	6	5	5	5	5	6	4	4	5	5	3	0	4	5	6	5	2	3	3	3	2	3	5	4
67	Member	Male	$90,000 - $99,999	White	Four-year college graduate	United States of America	29072	1	3	3	2	2	-3	-1	0	3	-2	6	6	6	6	5	6	6	5	6	6	6	5	6	6	6	4	6	3	4	6	4	3	0	6	1	2	3	2	0	0	3	4
68	Master Educator	Male	$40,000 - $49,999	White	Some college or technical school	United States of America	46224	3	3	3	3	3	-3	-3	3	3	-3	6	6	6	6	6	6	6	6	6	5	6	6	6	5	6	6	6	6	6	4	5	3	6	6	3	6	3	6	6	6	6	6
29	Master Educator	Female	$20,000 - $29,999	White	Graduate degree (e.g., M.A., M.B.A., M.D., Ph.D., J.D., etc.)	United States of America	6371	3	3	3	2	-1	-3	-2	-1	-3	-1	6	5	6	6	2	6	6	6	6	5	6	5	6	6	6	5	6	5	3	5	4	6	3	5	4	4	2	2	0	3	4	1
33	Master Educator	Female	$30,000 - $39,999	White	Graduate degree (e.g., M.A., M.B.A., M.D., Ph.D., J.D., etc.)	United States of America	95476	2	3	2	3	3	-2	-3	-3	-2	-2	6	5	6	6	2	6	6	6	6	6	6	5	6	6	4	6	6	4	6	0	6	4	0	3	4	2	4	5	2	0	3	3
58	Master Educator	Male	$90,000 - $99,999	White	Graduate degree (e.g., M.A., M.B.A., M.D., Ph.D., J.D., etc.)	United States of America		3	3	2	1	1	-2	-3	0	-2	0	6	6	6	6	4	5	5	5	6	5	6	5	6	5	6	4	5	4	6	6	3	4	3	5	3	3	3	5	5	5	4	2
68	Member	Male	$100,000 - $149,999	White	Graduate degree (e.g., M.A., M.B.A., M.D., Ph.D., J.D., etc.)	United States of America	6492	2	3	3	3	-3	-3	-1	-3	3	-2	6	6	6	6	0	6	6	6	6	6	6	6	6	6	6	6	6	6	6	2	5	6	3	6	6	3	3	6	5	5	6	5
60	Member	Male	$30,000 - $39,999	White	Four-year college graduate	United States of America	81620	3	3	3	3	1	-3	-3	-1	-1	-2	6	6	6	6	4	6	6	6	6	5	6	6	6	6	6	6	6	5	6	0	5	6	3	4	5	5	3	5	3	2	5	5
49	Member	Male	More than $150,000	White	Four-year college graduate	United States of America	95032	0	0	1	1	-2	0	-2	1	3	0	6	6	6	6	5	6	6	6	6	5	6	6	6	6	6	5	6	6	4	3	6	4	1	6	3	0	0	4	3	5	3	3
28	Master Educator	Female	$10,000 - $19,999	White	Graduate degree (e.g., M.A., M.B.A., M.D., Ph.D., J.D., etc.)	United States of America	80123	-1	3	3	-2	0	-3	-3	0	3	2	6	4	5	6	3	4	6	6	6	6	6	4	5	6	6	3	3	3	6	0	2	4	0	5	6	0	1	3	0	0	0	1
76	Trainer	Male		White	Some college or technical school	United States of America	86335	3	3	-2	3	-2	-3	-3	0	-2	-3	6	6	6	6	6	6	6	6	6	6	6	6	6	6	6	6	6	6	6	6	6	6	1	6	6	2	3	6	4	2	4	6
55	Member,Master Educator	Male	More than $150,000	White	Four-year college graduate	United States of America	11428	2	2	2	2	2	-2	-1	0	1	-2	6	5	6	6	5	5	6	6	6	5	6	6	6	6	5	5	5	6	5	5	4	4	4	5	2	6	4	4	6	6	3	5
28	Trainer	Female	$30,000 - $39,999	White	Four-year college graduate	United States of America	32084	3	3	3	3	1	-2	-3	0	1	-1	6	6	6	6	3	6	6	6	6	5	6	6	5	6	6	6	6	6	3	2	6	3	3	3	3	6	6	6	5	2	3	6
43	Master Educator	Female	$100,000 - $149,999	White	Four-year college graduate	United States of America	80526	3	3	0	3	1	-3	-2	0	1	-3	6	4	6	6	4	6	6	6	6	6	6	6	6	6	6	6	6	6	6	6	6	6	6	6	6	6	6	6	6	0	6	6
48		Female	$100,000 - $149,999	White	Graduate degree (e.g., M.A., M.B.A., M.D., Ph.D., J.D., etc.)	United States of America	74107	3	3	0	3	-3	-3	-3	-3	3	-3	6	6	6	6	3	6	6	6	6	6	6	6	6	6	6	6	6	6	6	6	6	6	3	3	3	3	2	4	5	5	4	5
57	Master Educator	Male	$100,000 - $149,999	White	Some college or technical school	United States of America	6776	0	0	1	1	1	-1	0	0	0	0	5	4	4	4	4	5	5	5	4	4	4	5	5	5	5	4	3	4	4	5	4	4	3	4	4	4	4	4	5	4	3	4
59	Member	Male	$100,000 - $149,999	White	Four-year college graduate	United States of America	54017	1	2	3	1	-3	-3	-2	-2	-1	0	6	4	5	5	5	5	6	6	6	5	6	5	6	5	6	3	3	0	4	1	2	3	0	4	0	1	2	4	1	1	0	0
52	Member	Female	More than $150,000	White	Graduate degree (e.g., M.A., M.B.A., M.D., Ph.D., J.D., etc.)	United States of America	78735	0	3	2	1	0	0	-3	-1	-2	0	6	6	6	6	3	6	6	6	6	5	6	6	6	6	6	4	6	2	5	6	4	6	4	4	5	4	4	4	4	3	3	5
32	Member	Female	$100,000 - $149,999	White	Four-year college graduate	United States of America	80033	2	3	3	3	1	-3	-2	-3	2	-2	6	4	5	5	4	5	5	5	6	6	6	5	6	6	6	6	6	6	6	6	6	6	0	6	6	0	0	6	0	0	6	1
47	Trainer	Female	$90,000 - $99,999	White	Four-year college graduate	United States of America	50320	1	3	2	1	1	-2	-1	0	3	-1	6	2	4	5	4	2	5	5	5	5	5	4	5	5	6	3	2	1	2	0	2	2	1	4	3	4	4	3	2	1	0	0
56	Trainer	Male	$60,000 - $69,999	White	Some college or technical school	United States of America	30064	3	3	3	3	2	-3	-2	-1	3	1	6	6	6	6	6	6	6	6	6	6	6	6	6	6	6	6	5	5	6	6	6	6	5	6	3	5	6	6	5	6	5	6
75	Member,Master Educator	Female	More than $150,000	White	Graduate degree (e.g., M.A., M.B.A., M.D., Ph.D., J.D., etc.)		79109	0	3	3	3	0	0	-3	3	-3	-3	6	6	6	6	3	6	6	6	6	6	6	6	6	6	6	6	3	6	6	6	6	6	3	6	3	3	3	6	3	6	0	6
59	Member	Male	$100,000 - $149,999	White	Graduate degree (e.g., M.A., M.B.A., M.D., Ph.D., J.D., etc.)	United States of America	60626	1	3	1	2	0	-3	-3	-1	0	-2	6	5	6	6	4	5	6	6	5	5	6	5	6	6	6	5	6	6	4	6	6	6	5	5	4	5	4	5	5	5	5	5
57	Member	Female	$100,000 - $149,999	White	Graduate degree (e.g., M.A., M.B.A., M.D., Ph.D., J.D., etc.)	United States of America	21043	2	-3	-2	3	2	-3	-3	-1	2	0	5	5	3	3	3	5	5	4	5	3	5	3	4	5	6	3	6	3	3	5	3	4	2	2	2	2	3	1	2	3	3	3
47	Master Educator	Male	$30,000 - $39,999	White	Four-year college graduate	United States of America	29455	3	3	3	3	1	-3	-3	1	-3	-3	6	6	6	6	6	6	6	6	6	6	6	6	6	6	6	5	4	4	4	3	4	1	4	4	6	4	3	4	5	5	5	3
58	Member	Female	$100,000 - $149,999	White	Graduate degree (e.g., M.A., M.B.A., M.D., Ph.D., J.D., etc.)	United States of America	32803	3	3	3	3	3	0	-3	-2	3	-2	6	3	6	6	5	6	6	6	6	5	6	5	6	5	6	6	6	5	3	0	3	3	5	5	3	1	1	0	0	0	6	3
50	Member	Male	$100,000 - $149,999	Hispanic or Latino/Latina/Latinx	Four-year college graduate	United States of America	33451	-3	-3	-3	-1	-1	-1	-1	-3	-3	-3	6	6	3	6	3	6	6	6	6	4	6	6	6	6	5	6	6	6	0	0	5	3	2	3	6	6	6	6	6	6	0	6
45	Trainer	Male	$100,000 - $149,999	White	Graduate degree (e.g., M.A., M.B.A., M.D., Ph.D., J.D., etc.)	United States of America	20136	-3	2	-2	2	-3	-1	-3	1	-2	2	6	6	6	6	0	6	6		6	6	6	6	6	6	6	6	4	3	6	5	4	3	3	4	5	3	2	3	0	0	2	1
53	Member,Trainer	Female	$30,000 - $39,999	White	Graduate degree (e.g., M.A., M.B.A., M.D., Ph.D., J.D., etc.)	United States of America	32322	3	3	3	3	-3	-3	0	-2	0	-3	6	6	6	6	3	6	6	6	6	3	6	6	6	6	6	6	6	6	6	6	6	3	3	6	6	6	3	6	3	6	3	3
73	Member,Trainer	Male	$50,000 - $59,999	White	Four-year college graduate	United States of America	22932	2	2	2	2	1	-1	-2	-1	-2	-3	5	4	5	4	3	4	5	4	5	4	5	5	5	5	6	2	6	4	2	4	0	2	0	5	2	1	0	2	1	0	3	0
42	Member,Master Educator	Female	$20,000 - $29,999	White	Graduate degree (e.g., M.A., M.B.A., M.D., Ph.D., J.D., etc.)	United States of America	62264	2	3	2	2	0	-3	-3	-2	-2	-2	6	6	6	6	4	6	6	6	4	6	5	6	5	5	6	5	6	3	6	3	6	6	6	4	3	1	1	5	4	0	3	1
55	Trainer	Male	More than $150,000	White	Graduate degree (e.g., M.A., M.B.A., M.D., Ph.D., J.D., etc.)	United States of America	63090	2	3	2	2	1	-3	-3	-3	0	-2	6	5	6	6	5	6	6	6	6	6	6	5	6	6	6	5	6	6	6	6	4	3	5	4	6	0	0	2	1	3	2	3
43	Member	Male	$60,000 - $69,999	White	Four-year college graduate	United States of America	19608	-1	3	1	-1	0	-2	-2	0	-1	-1	6	4	6	6	3	4	6	5	4	5	6	4	5	2		4	6	6	3	1	3	4	4	4	6	1	2	2	3	2	0	3
58	Trainer	Male	More than $150,000	White	Four-year college graduate	United States of America	30360	2	3	3	1	2	-3	-2	-1	2	-1	6	4	5	6	4	3	6	6	6	6	6	5	6	4	6	5	6	6	6	1	5	3	1	6	6	5	3	4	4	4	0	4
26	Member	Male	$20,000 - $29,999	Other	Graduate degree (e.g., M.A., M.B.A., M.D., Ph.D., J.D., etc.)	United States of America	81330	-1	2	1	-1	1	-2	-1	-2	3	-1	6	5	4	6	4	5	5	4	6	2	5	5	5	6	6	4	6	6	6	4	3	1	3	6	4	4	2	5	4	0	3	3
65	Member	Female	$60,000 - $69,999	White	Four-year college graduate	United States of America	93060	2	3	3	1	1		-2	2	3	-2	6	5	5	6	5	6	6	6	6	5	6	5	6	6	6	6	6	6	6	0	5	1	6	6	3	5	3	1	3	0	5	1
66	Member,Trainer	Male	$100,000 - $149,999	White	Some college or technical school	United States of America	37615	1	2		2	-2	-2	-1	-1	-1	-1	5	3	5	5	4	5	5	5	4	4	5	5	5	5	6	5	5	5	5		5	5	4	4	3	5	5	5	6	6	5	6
71	Member	Female		White	Four-year college graduate	United States of America	37620	2	3	3	3	0	-2	-2	3	3	-2	6	6	6	6	3	6	6	6	6	6	6	6	6	6	6	5	6	6	6	6	6	3	1	6	6	6	6	3	5	4	5	4
70	Member	Male	$80,000 - $89,999	White	Four-year college graduate	United States of America	62035	2	3	3	3	3	-3	-3	2	2	-1	6	4	5	5	5	5	6	6		5	6	5	6	6	6	6	6	6	3	6	5	6	4	5	2	0	0	1	0	0	3	6
27	Member	Male	$40,000 - $49,999	White	Four-year college graduate	United States of America	20910	1	3	3	2	2	-3	-3	-1	2	1	6	5	6	6	1	5	6	6	6	6	6	5	6	6	6	2	6	6	4	1	5	4	1	6	6	3	3	5	1	6	3	5
27	Trainer	Male	$60,000 - $69,999	White	Graduate degree (e.g., M.A., M.B.A., M.D., Ph.D., J.D., etc.)	Bhutan		2	3	3	2	1	-3	-2	1	2	-1	6	5	5	6	2	6	6	6	6	4	6	5	6	5	4	2	6	5	6	6	3	4	0	3	3	1	2	4	2	2	2	1
40	Master Educator	Female	$70,000 - $79,999	White	Graduate degree (e.g., M.A., M.B.A., M.D., Ph.D., J.D., etc.)	United States of America	29662	2	2	1	-1	2	0	-1	-1	2	-1	6	4	6	6	2	6	6	6	6	3	6	5	5	6	6	6	6	6	6	3	6	5	6	6	6	4	3	6	3	2	5	4
46	Trainer	Male	More than $150,000	White	Graduate degree (e.g., M.A., M.B.A., M.D., Ph.D., J.D., etc.)	United States of America	24153	-3	2	0	-3	-2	2	-2	0	2	0	5	4	3	3	1	4	6	6	5	3	5	5	5	5	5	5	4	3	4	2	3	1	2	3	3	5	3	5	5	3	4	5
65	Member	Male		White	Graduate degree (e.g., M.A., M.B.A., M.D., Ph.D., J.D., etc.)	United States of America	84098	-2	2	3	3	1	-3	1	3	3	2	5	5	5	5	4	6	6	6	6	5	6	5	5	5	6	5	6	5	3	0	3	3	3	4	4	3	5	4	4	4	6	6
72	Member,Master Educator	Male	$30,000 - $39,999	White	Some college or technical school	United States of America	37866	2	3	3	2	1	-2	-2	0	3	-1	5	5	6	5	4	6	6	6	6	6	5	6	6	4	5	6	4	3	4	2	6	4	3	6	2	3	3	5	3	3	3	4
51	Trainer		More than $150,000		Four-year college graduate	United States of America	11788	-1	3	-3	-3	-2	-3	-3	-2	-3	-2	6	5	6	6	4	6	6	6	6	6	6	6	6	5	5	5	6	3	5	0	4	4	6	3	1	4	3	3	2	0	3	3
64	Member	Female	$100,000 - $149,999	White	Graduate degree (e.g., M.A., M.B.A., M.D., Ph.D., J.D., etc.)	United States of America	45335	0	3	3	0	1	-3	-2	-1	2	-1	6	6	6	6	4	6	6		6	6	6	6	6	6	6	6	6		6	6	6	6	4	3	0	0	0	0	4	3	6	6
45	Trainer	Male	More than $150,000	White	Four-year college graduate	United States of America	98045	-1	3	3	2	1	1	-1	-1	1	0	6	2	5	6	3	4	6	6	6	4	5	4	5	4	6	6	5	4	3	5	4	6	4	3	2	4	4	2	3	3	5	4
43	Trainer	Female	$40,000 - $49,999	White	Some college or technical school	United States of America	80214	3	3	2	2	2	-3	-2	-1	2	-1	6	6	6	6	5	6	6	6	6	6	6	6	6	6	4	4	6	5	6	6	3	4	1	3	3	3	4	5	3	1	6	3
52	Member	Female	$100,000 - $149,999	White	Graduate degree (e.g., M.A., M.B.A., M.D., Ph.D., J.D., etc.)	United States of America	21209	2	3	3	3	1	-3	-2	-1	-2	-2	6	6	6	6	1	6	6	6	6	4	6	5	6	6	6	5	6	6	6	5	6	6	5	5	5	5	5	4	5	4	5	5
53	Trainer	Male	$100,000 - $149,999	White	Some college or technical school	United States of America	85615	1	3	3	2	1	-3	-3	3	3	1	6	6	6	6	4	6	6	6	6	6	6	6	6	6	6	6	6	6	6	0	4	4	5	4	6	6	6	6	6	6	2	5
63	Master Educator	Male	More than $150,000	White	Graduate degree (e.g., M.A., M.B.A., M.D., Ph.D., J.D., etc.)	United States of America	21702	3	3	3	1	-1	0	-3	-2	0	-2	6	5	6	6	1	6	6	6	6	3	6	6	6	5	6	6	6	6	6	6	6	6	6	6	3	6	6	4	6	6	2	4
41	Member,Trainer,Master Educator	Female	$60,000 - $69,999	White	Graduate degree (e.g., M.A., M.B.A., M.D., Ph.D., J.D., etc.)	United States of America	37738	-3	3	0	3	-3		-3	3	3	-3	6	6	6	6	6	6	6	6	6	5	6	6	6	6	6	3	6	3	3	3	3	3	0	6	0	3	3	3	3	3	0	3
67	Member	Male	$60,000 - $69,999	White	Four-year college graduate	United States of America	59802	3	3	1	3	1	-3	-3	-3	-2	-2	6	6	6	6	3	6	6	6	6	6	6	6	6	6	6	6	6	6	6	6	6	6	6	6	6	6	6	6	6	6	6	6
16
80		Female	$50,000 - $59,999	White	Four-year college graduate	United States of America	80305	2	3	0	3	0	1	-3	1	3	-3	6	6	6	6	4	6	6	6	6	6	6	6	6	6	6	5	6	4	6	6	3	1	5	5	4	3	2	3	3	1	6	6
73	Member	Female	$100,000 - $149,999	White	Graduate degree (e.g., M.A., M.B.A., M.D., Ph.D., J.D., etc.)	United States of America	60558	1	2	2	2	1	-3	-2	-2	2	-1	6	5	5	6	5	4	5	5	6	5	6	4	6	5	6	5	4	5	3		2	3	5	4	3	3	2	5	4	1	6	6
52	Trainer	Male	More than $150,000	White	Four-year college graduate	United States of America	57701
41	Trainer	Female	$100,000 - $149,999	White	GED or high school graduate	United States of America	47546	2	2	2	3	0	-3	-1	1	2	-3	6	5	5	6	3	5	4	5	6	5	6	3	6	6	5	3	5	4	4	3	4	4	2	4	2	3	3	1	2	2	1	3
34	Member,Master Educator	Male	$60,000 - $69,999	White	Graduate degree (e.g., M.A., M.B.A., M.D., Ph.D., J.D., etc.)	United States of America		3	3	1	2	2	-3	-3	-2	1	0	6	6	6	6	4	6	6	6	6	6	6	6	6	6	6	6	6	6	6	4	6	5	2	6	2	3	3	6	3	3	3	3
66	Master Educator	Male		White	Graduate degree (e.g., M.A., M.B.A., M.D., Ph.D., J.D., etc.)	United States of America	61081	3	3	3	1	2	-2	-3	-3	3	-2	6	6	6	3	3	5	6	6	6	1	6	6	6	6	6	4	6	5	5	3	2	1	4	6	6	5	6	3	5	1	3	3
74	Member	Male	$60,000 - $69,999	White	Graduate degree (e.g., M.A., M.B.A., M.D., Ph.D., J.D., etc.)	United States of America	80446	3	3	3	3	2	-3	-3	0	0	-2	6	6	6	3	4	5	6	6	6	5	5	6	6	5	6	4	6	4	6	5	6	5	6	6	0	6	0	1	5	0	3	6
58	Trainer	Male	$90,000 - $99,999	White	Four-year college graduate	United States of America	75248	2	3	3	2	1	-3	-3	2	1	-2	6	5	5	5	4	4	6	5	6	6	6	5	5	5	5	3	4	4	4	0	2	4	4	3	1	3	4	3	2	4	3	3
58	Member	Female	More than $150,000	White	Some college or technical school	United States of America	92691	-3	3	-3	3	-2	-3	-3	-2	-3	-3	6	4	6	6	3	4	6	6	6	6	6	5	6	6	6	3	6	6	6	0	3	6	0	6	3	3	6	3	3	0	3	3
40	Trainer	Male	$100,000 - $149,999	White	Some college or technical school	United States of America	59105	0	3	1	3	0	-3	0	0	3	-3	6	6	6	6	6	5	6	6	6	6	6	6	6	6	6	6	6	6	6	0	3	0	3	2	6	0	0	0	0	0	4	0
43	Trainer	Male	$90,000 - $99,999	White	Four-year college graduate	United States of America	55434	3	3	3	3	-3	-3	-3	-3	0	3	6	6	6	6	3	6	6	6	6	6	6	6	6	6	6	6	6	6	6	0	6	0	6	6	3	6	6	6	6	6	6	6
48	Member	Female	More than $150,000	White	Graduate degree (e.g., M.A., M.B.A., M.D., Ph.D., J.D., etc.)	United States of America	80602	1		3	3	1	-3	-3	-2	-1	-1	6	6	6	6	3	5	5	5	6	0	6	6	5	6	6	6	6	6	4	0	4	3	0	5	3	1	1	4	0	0	3	6
56	Member,Trainer	Female	$50,000 - $59,999	White	Four-year college graduate	United States of America	92505	1	3	3	3	-3	-3	-2	0	3	-3	6	6	6	6	3	5	6	6	6	2	5	5	6	6	6	6	6	6	6	6	6	6	3	5	6	6	6	4	4	2	3	6
62	Member,Master Educator	Female	More than $150,000	White	Four-year college graduate	United States of America	30043	1	3	-1	2	1	-3	-1	0	2	-1	5	3	5	6	2	5	6	5	6	5	5	5	5	5	6	4	6	3	6	6	5	3	3	3	6	3	3	5	3	3	0	3
30		Male	$100,000 - $149,999	White	Four-year college graduate	United States of America	95691
45	Trainer	Female				United States of America			3	2	3	2	-3	-2	-2	-1	-2	6	6	6	6	6	6	6	6	6	6	6	6	6	6	6	6	6	5	6	6	6	6	6	6	6	5	6	5	5	5	5	6
31	Master Educator	Female	$70,000 - $79,999	White	Four-year college graduate	United States of America	80026	3	3	3	2	1	-3	0	-2	2	-2	6	5	6	5	3	5	6	6	5	5	6	6	6	6	6	5		5	6	6	6	5	4	6	5	4	3	3	4	1	5	5
45	Master Educator	Female	$90,000 - $99,999	White	Four-year college graduate	United States of America	85032	3	3	3	1	3	-3	-3	-3	0	-1	6	5	6	6	4	6	6	6	6	6	6	6	6	6	6	6	5	6	6	3	6	5	6	1	3	6	6	6	5	6	3	3
67	Member,Trainer	Male	$70,000 - $79,999	Asian or Pacific Islander	Four-year college graduate	United States of America	94538	2	3	2	1	0	-3	-1	2	2	0	6	6	5	6	4	6	6	6	6	4	6	5	6	5	6	5	6	4	5	6	5	3	5	5	2	5	4	3	1	1	5	3
29	Trainer	Female	$90,000 - $99,999	White	Four-year college graduate	United States of America	60515	2	2	-1	2	-1	-2	-3	-2	0	-2	6	3	5	6	1	5	6	6	6	6	6	4	5	6	6	3	3	4	4	3	4	4	0	5	1	1	0	1	0	0	4	2
35	Member,Trainer	Female	$90,000 - $99,999	Asian or Pacific Islander	Graduate degree (e.g., M.A., M.B.A., M.D., Ph.D., J.D., etc.)	United States of America		3	3	1	3	2	-3	-3	-2	1	-2	6	6	6	6	1	6	6	4	6	6		6	6	5	3	4	6	1	6	0	6	3	1	6	0	6	5	4	6	6	0	6
29	Trainer	Male	$60,000 - $69,999	Asian or Pacific Islander	Graduate degree (e.g., M.A., M.B.A., M.D., Ph.D., J.D., etc.)	United States of America	95014	3	2	3	1	-1	0	0	-1	1	1	6	5	5	5	3	5	6	5	6	5	5	5	6	6	6	4	6	4	3	1	5	1	1	4	4	0	0	0	1	0	0	0
64	Member	Male	More than $150,000	White	Graduate degree (e.g., M.A., M.B.A., M.D., Ph.D., J.D., etc.)	United States of America	80112	3	3	2	3	2	-3	-3	-2	-2	-3	6	6	6	6	6	6	6	6	6	6	6	4	6	6	6	6	6	6	4	0	3	6	6	4	0	0	0	6	4	6	0	6
29	Master Educator	Female	$30,000 - $39,999	White	Four-year college graduate	United States of America	97526	1	3	3	1	2	-2	-3	-1	2	-1	6	4	6	5	4	5	6	6	4	3	5	5	5	6	6	3	6	2	5	5	5	0	0	3	3	0	0	4	4	0	4	3
29	Trainer	Male	$20,000 - $29,999	White	Four-year college graduate	United States of America	81230	-1	0	0	2	-1	0	-3		-1	-2	6	3	1	4	2	4	5	6	6	2	3	5	6	5	6	4	5	5	3	6	3	5	5	2	0	0	0	3	5	0	0	0
64	Member	Male	More than $150,000	Hispanic or Latino/Latina/Latinx	Graduate degree (e.g., M.A., M.B.A., M.D., Ph.D., J.D., etc.)	United States of America	80113	2	3	3	3	0	-3	-2	-2	2	0	6	6	6	6	6	6	6	3	6	1	6	6	6	6	6	5	6	6	6	6	5	4	4	4	4	3	3	5	5	3	4	3
66	Member	Male	$60,000 - $69,999	White	Graduate degree (e.g., M.A., M.B.A., M.D., Ph.D., J.D., etc.)	United States of America	84092	1	3	2	2	1	-1	-1	-3	2	1	6	5	5	6	3	5	5	6	6	3	6	6	6	5	6	6	4	6	5	0	6	3	4	3	3	3	4	2	3	3	3	4
66	Member,Master Educator	Male	$60,000 - $69,999	White	Graduate degree (e.g., M.A., M.B.A., M.D., Ph.D., J.D., etc.)	United States of America	83404	-2	-3	-3	2	0	0	-3	-2	-3	0	6	5	5	5	3	5	5	6	6	4	5	5	5	6	6	3	6	0	6	6	0	0	5	3	3	0	0	3	0	0	0	0
53	Member	Female	More than $150,000	White	Graduate degree (e.g., M.A., M.B.A., M.D., Ph.D., J.D., etc.)	United States of America	94597	0	3	3	3	3	-3	-3	0	3	-3	6	6	6	6	3	6	6	6	6	5	6	6	6	6	6	6	6	6	4	3	5	5	3	4	6	6	5	4	6	3	6	6
65	Master Educator	Female	$60,000 - $69,999	White	Graduate degree (e.g., M.A., M.B.A., M.D., Ph.D., J.D., etc.)	United States of America	93614	1	-2	3	-1	1	2	1	2	1	1	6	6	5	6	2	5	6	6	6	4	6	5	6	5	6	6	6	3	6	6	5	6		6	3	6	6	5	6	3	1	3
33	Member	Female	$40,000 - $49,999	Other	Graduate degree (e.g., M.A., M.B.A., M.D., Ph.D., J.D., etc.)	United States of America	91801
45	Member	Male	More than $150,000	White		United States of America	22101	0	3	3	3	0	-3	-1	0	3	0	5	3	6	4	2	4	6	6	6	3	4	3	5	6	5	4	6	4	4	5	3	3	6	3	3	0	0	1	2	0	3	4
52		Female	More than $150,000	White	Some college or technical school	United States of America	85268	-3	3	3	3	-3	-3	3	-3	1	-3	6	1	6	6	0	6	6	6	6	6	6	6	4	6	6	5	6	3	5	0	6	6	3	6	3	6	6	3	3	3	3	3
16
38	Member	Female	$90,000 - $99,999	White	Four-year college graduate	United States of America	92084	3	3	2	2	1	-3	-3	-1	-2	-1	6	6	5	6	4	5	6	6	6	6	6	6	5	6	5	6	4	4	4	6	4	6	6	4	3	3	2	3	0	1	5	4
31	Master Educator	Male	$80,000 - $89,999	White	Graduate degree (e.g., M.A., M.B.A., M.D., Ph.D., J.D., etc.)	Australia		3	3	1	3	-1	-3	-3	-1	1	-3	6	6	6	6	4	5	6	4	6	6	6	6	6	6	6	6	6	6	6	5	6	5	6	5	4	6	6	6	6	6	5	3
21		Female	Less than $10,000	Native American, American Indian, or Alaska Native	Some college or technical school	United States of America	87121	0	3	0	0	2	-3	-3	-3	-3	-3	6	6	6	6	3	6	6	6	6	6	6	4	6	6	4	3	3	3	5	4	2	3	4	1	6	0	3	1	3	3	3	0
70	Master Educator	Male	$80,000 - $89,999	White	Four-year college graduate	United States of America	95747	3	1	3	3	2	1	-3	-1	3	-2	6	6	6	6	3	6	6	6	6	5	6	6	6	6	6	5	6	6	5	1	6	3	6	3	6	4	6	5	6	4	6	5
46	Trainer	Male	$80,000 - $89,999	White	Four-year college graduate	United States of America		3	3	2	3	3	-3	-2	0	0	1	6	5	6		4	5	6	6	6	5	6	5	6	5	5	4	5	5	5	2	5	6	2	4	6	0	0	6	6	6	6	0
19	Trainer	Male	$20,000 - $29,999	White	GED or high school graduate	Japan		2	2	3	3	2	-1	-2	0	1	0	5	4	3	6	5	2	6	6	4	5	5	3	6	5	5	2	4	6	6	1	3	1	0	3	6	4	4	3	2	1	0	0
37	Member	Female	$70,000 - $79,999	Asian or Pacific Islander	Graduate degree (e.g., M.A., M.B.A., M.D., Ph.D., J.D., etc.)	United States of America	90032	2	3	2	2	3	-3	-3	-3	-3	-1	6	4	5	6	3	5	6	6	5	6	6	4	4	5	6	6	6	3	4	4	5	6	6	4	3	2	2	4	2	4	1	5
23	Master Educator	Male	$20,000 - $29,999	White	Some college or technical school	United States of America	49008	2	3	1	3	-2	-1	2	-2	-1	-2	6	5	6	4	1	5	6	6	5	3	5	5	6	6	6	5	5	6	3	4	4	0	6	6	6	3	1	4	4	1	0	1
39	Trainer	Female	$80,000 - $89,999	White	Some college or technical school	United States of America	77503	2	3	3	3	0	-3	-3	0	3	-3	6	3	6	6	3	3	6	6	6	6	6	6	6	6	1	3	6	6	6	1	4	6	4	6	3		1	5	1	1	0	3
29	Trainer	Male	$20,000 - $29,999	White	Four-year college graduate	United Kingdom of Great Britain and Northern Ireland		-1	3	1	1	-1	-3	-3	1	1	-1	6	6	6	6	4	5	6	6	6	6	6	5	6	6	6	6	6	6	6	6	6	3	3	6	6	3	3	3	6	2	6	3
44	Trainer	Female	$80,000 - $89,999	White	Four-year college graduate	United States of America	44095	3	3	2	2	0	0	-3	0	1	-3	6	6	6	6	2	5	6	6	6	5	6	5	6	6	6	6	4	6	6	6	4	3	3	6	6	6	6	6	4	6	6	3
36	Master Educator	Male	$50,000 - $59,999	White	Four-year college graduate	United States of America	48073	1	3	1	2	2	-3	-3	-1	2	-1	6	5	6	6	5	5	6	6	6	6	6	5	6	6	6	4	5	5	3	0	0	4	3	2	3	0	0	1	0	0	0	0
36	Master Educator	Male	$60,000 - $69,999	White	Graduate degree (e.g., M.A., M.B.A., M.D., Ph.D., J.D., etc.)	United States of America	12309	3	3	3	3	0	-3	-3	-3	-1	-3	6	6	6	6	3	6	6	6	6	6	6	6	6	6	6	6	6	4	6	6	6	6	0	6	6	1	0	1	4	0	0	1
56	Trainer	Female	$80,000 - $89,999	White	Graduate degree (e.g., M.A., M.B.A., M.D., Ph.D., J.D., etc.)	United States of America	22980	3	3	3	3	-2	-3	-2	1	0	-1	6	4	5	6	3	6	6	6	6	4	6	6	6	6	6	5	6	5	6	6	6	5	4	5	4	4	3	3	5	2	4	3
55	Member	Female	$90,000 - $99,999	White	Graduate degree (e.g., M.A., M.B.A., M.D., Ph.D., J.D., etc.)	United States of America	28782	2	2	2	1	-2	-2	-3	-1	2	-2	5	4	6	6	3	5	6	6	6	6	6	4	5	6	6	5	6	6	6	6	4	4	5	6		2	1	3	4	3	3	4
61	Member	Male	More than $150,000	White	Graduate degree (e.g., M.A., M.B.A., M.D., Ph.D., J.D., etc.)	United States of America	19118	1	3	3	1	0	-3	-3	-2	3	0	6	6	6	5	3	5	6	5	6	5	6	5	6	5	6	5	6	5	3	6	6	6	0	3	0	4	3	3	3	4	1	4
30	Master Educator	Female			Graduate degree (e.g., M.A., M.B.A., M.D., Ph.D., J.D., etc.)	United States of America	22630	3	3	2	3	3	-3	-3	0	-3	-2	6	4	6	6	3	6	6	6	6	5	6	6	6	6	6	5	6	1	6	6	5	5	6	6	5	3	2	5	3	1	3	1
51	Member,Trainer	Male	$90,000 - $99,999	White	Some college or technical school	United States of America	34695	0	3	3	3	-3	-3	-3	-3	3	-3	6	6	6	6	3	6	6	6	6	6	6	6	6	6	6	6	6	6	6	0	3	3	3	6	6	6	6	3	6	3	3	3
31	Member	Male	$80,000 - $89,999	White	Four-year college graduate	United States of America	24015	0	3	2	2	0	-3	-2	2	3	-1	6	5	5	6	4	6	6	5	5	6	6	6	6	6	4	4	3	6	5	6	3	5	1	4	3	5	3	5	4	3	6	1
66	Trainer	Male	$50,000 - $59,999	White	Graduate degree (e.g., M.A., M.B.A., M.D., Ph.D., J.D., etc.)	United States of America	14701	0	3	1	1	1	-3	-2	-1	3	-1	6	5	6	6	6	6	6	6	6	5	6	6	6	5	6	6	6	6	6	6	6	6	1	5	0	4	6	5	4	3	6	6
77	Member,Trainer	Female	$80,000 - $89,999	White	Graduate degree (e.g., M.A., M.B.A., M.D., Ph.D., J.D., etc.)	United States of America	3753	3	3	3	3	2	-3	-3	-2	3	-3	6	6	6	6	4	6	6	6	6	6	6	6	6	6	6	6	6	5	5	3	5	4	4	6	6	6	5	6	6	6	6	6
22	Master Educator	Male	$20,000 - $29,999	White	Some college or technical school	United States of America	14850	2	3	3	2	1	-3	-2	-2	0	-2	5	4	4	5	3	3	4	6	5	3	5	3	5	4	5	4	4	4	6	3	3	1	2	4	3	2	1	2	2	0	0	0
30	Trainer	Female	$20,000 - $29,999	White	Graduate degree (e.g., M.A., M.B.A., M.D., Ph.D., J.D., etc.)	United States of America	12065	3	3	3	3	-2	-3	-3	-2	0	-3	6	6	6	6	2	6	6	6	6	3	6	6	6	6	6	6	6	6	6	6	3	4	3	4	3	4	4	4	4	3	4	2
51	Member	Male	$100,000 - $149,999	White	Graduate degree (e.g., M.A., M.B.A., M.D., Ph.D., J.D., etc.)	United States of America	24066	3	3	2	3	1	-3	-3	1	-3	-3	6	5	6	6	4	6	6	6	6	6	6	6	6	6	6	6	3	6	5	6	3	5	0	6	3	3	3	6	5	1	0	3
41	Member,Trainer,Master Educator	Female	$100,000 - $149,999	White	Graduate degree (e.g., M.A., M.B.A., M.D., Ph.D., J.D., etc.)	United States of America	2719	3	3	3	3	3	-3	-3	-1	1	-1	6	6	6	6	5	6	6	6	6	6	6	6	6	6	6	6	6	6	5	1	3	6	3	6	6	3	3	5	3	3	6	6
70	Trainer	Male	$100,000 - $149,999	White	Four-year college graduate	United States of America	37865	2	3	2	2	2	-3	-3	1	1	-1	6	6	5	5	6	4	6	6	6	3	6	6	6	6	6	4	5	1	4	6	5	3	4	6	3	5	5	6	6	4	4	6
69	Member	Male	$90,000 - $99,999	White	Four-year college graduate	United States of America	24012	2	3	3	2	1	-2	-2	2	-1	-1	6	5	6	6	4	5	6	6	6	6	6	5	6	6	6	5		5	5	3	4	4		4	5	5	4	5	5	5	3	5
46	Member	Male	$100,000 - $149,999	White	Four-year college graduate	United States of America	23181	1	3	3	3	1	-3	-1	-2	3	-1	6	6	6	6	3	6	6	6	6	6	6	6	6	6	6	6	4	6	6	6	6	3	6	4	3	6	6	6	6	3	6	6
26	Trainer	Nonbinary	$90,000 - $99,999	White	Four-year college graduate	United States of America	49503	2	3	1	2	0	-3	-2	-1	-2	-2	6	4	6	6	3	5	6	6	6	4	6	4	6	6	6	6	6	6	4	6	6	6	6	6	6	0	3	6	4	1	4	3
24	Master Educator	Male	$70,000 - $79,999	White	Some college or technical school	United States of America	50701	1	3	2	2	1	-2	-1	0	2	-1	6	5	5	6	5	6	5		6	6	6	5	6	6	6	5	4	3	2	2	4	1	6	6	5	3	4	0	0	0	0	0
61	Member	Male	$100,000 - $149,999	White		United States of America	27574	3	3	3	3	1	-3	-3	-2	-2	-1	6	6	6	6	6	6	6	6	6	6	6	6	6	5	6	4	6	4	4	6	4	5	5	6	2	2	2	4	4	4	4	3
74	Member	Female	$40,000 - $49,999	White	Four-year college graduate	United States of America	24266	0	3	2	3	2	-3	0	-1	3	0	6	6	6	5	3	6	6	6	6	6	6	6	6	6	3	6	6	6	6	5	6	5	3	6	3	5	5	6	3	6	3	3
58	Member,Trainer,Master Educator	Male	$60,000 - $69,999	White	Four-year college graduate	United States of America		-1	3	3	-2	-3	2	-3	1	-1	3	6	6	6	5	2	6	6	6	6	6	5	6	6	6	6	5	6	6	6	6	4	0	6	6	3	6	6	5	5	1	1	4
73	Member	Male	More than $150,000	White	Graduate degree (e.g., M.A., M.B.A., M.D., Ph.D., J.D., etc.)	United States of America	22046	1	3	3	3	-1	-1	-1	3	2	2	6	6	6	6	3	6	6	6	6	4	6	6	4	6	4	5	6	6	4	0	4	4	4	5	3	6	5	6	6	6	6	6
31	Member,Trainer	Male	Less than $10,000	White	Four-year college graduate	United States of America		1	3	2	1	0	-3	-3	0	2	1	6	6	6	6	4	5	5	6	6	5	6	5	6	6	5	4	6	5	5	6	5	3	5	4	4	3	1	1	4	2	3	1
34	Trainer	Female	$10,000 - $19,999	Other	Some college or technical school	United States of America	97236	3	3	0	3	0	-3	-2	-3	0	-2	6	6	6	6	6	6	6	6	6	6	6	6	6	6	6	6	6	6	6	6	6	6	6	6	6	6	6	6	6	6	6	6
64		Female	$20,000 - $29,999	White	GED or high school graduate	United States of America	72058	3	3	3	3	3	-3	1	3	3	1	6	5	6	6	4	6	6	6	6	6	6	4	4	6	6	5	3	3	4	3	3	3	3	4	3	2	3	3	3	0	2	1
29	Master Educator	Male	$50,000 - $59,999	White	Four-year college graduate	United States of America	72135	3	3	3	3	2	-3	-3	0	2	-2	6	6	6	6	4	6	6	6	6	5	5	6	6	6	4	5	6	5	6	6	3	6	3	4	3	6	5	4	6	5	5	3
57	Member,Trainer	Female	$90,000 - $99,999	White	GED or high school graduate	United States of America	25801	0	3	1	2	1	-3	-2	-1	0	1	5	5	5	6	4	4	6	4	5	6	5	4	6	6	6	3	6	3	5	6	6	3	0	6	5	2	1	3	2	3	0	2
61	Member	Male	$40,000 - $49,999	White	GED or high school graduate	United States of America	55373	3	3	3	3	3	-3	-3	-2	-2	0	6	6	6	6	6	6	6	6	6	6	6	6	6	6	6	6	6	6	6	0	6	6	6	6	6	6	6	6	6	6	0	6
21	Trainer	Male		White	Some college or technical school	United States of America		-1	1	0	1	-2	-3	-3	0	2	-1	6	1	4	6	1	5	4	6	6	3	5	6	6	6	3	3	5	5	5	1	3	3	3	3	3	1	1	4	1	0	0	0
44	Member,Master Educator	Male	$50,000 - $59,999	White	Graduate degree (e.g., M.A., M.B.A., M.D., Ph.D., J.D., etc.)	United States of America	45056	1	3	3	3	2	-3	-3	3	2	-1	6	6	6	6	6	5	6	6	6	6	6	6	6	6	6	5	3	4	4	1	3	4	3	5	3	1	1	1	1	1	4	1
22	Master Educator	Female	More than $150,000	White	Some college or technical school	United States of America	24502											6	4	6	6	2	5	6	6	6	6	6	6	6	6	6	5	6	3	4	0	5	5	5	4	5	0	2	6	0	0	3	2
22		Male	$20,000 - $29,999	White	Some college or technical school	United States of America	85301	2	3	2	3	1	-1	-3	-2	-1	-2	6	4	6	5	2	5	6	6	6	3	6	2	6	6	6	5	5	2	6	0	5	3	0	3	4	0	0	1	0	0	0	1
54	Member	Female	$90,000 - $99,999	White	Four-year college graduate	United States of America	59808	3	3	2	3	-2	-3	-3	1	3	-3	6	6	6	6	3	6	6	6	6	5	6	6	6	6	6	3	6	3	3	0	4	5	0	2	3	0	0	3	0	3	0	3
25	Trainer	Male	$30,000 - $39,999	White	Four-year college graduate	United States of America	97239	2	3	3	0	1	-2	-3	1	-1	-2	6	4	6	6	5	6	6	6	6	6	6	5	6	6	6	3	6	6	3	0	3	6	6	6	3	3	1	4	1	1	2	3
59	Master Educator	Female		White	Some college or technical school	United States of America	21228	0	3	2	3	2	-3	-3	-2	3	-2	6	6	5	6	4	6	6	6	6	6	6	6	6	6	6	6	6	4	6	3	5	4	3	5	5	5	6	6	6		3	5
48		Female	$20,000 - $29,999	White	GED or high school graduate	United States of America	25801	3	3	3	2	-3	-3	-1	1	1	-3	6	5	6	6	0	3	6	6	6	6	6	3	5	6	6	6	6	0	6	3	0	0	3	6	3	0	3	0	0	0	0	0
42	Trainer	Male	$100,000 - $149,999	White	Four-year college graduate	United States of America	20636	1	3	2	1	1	-3	-2	1	-1	-2	5	4	5	5	3	4	5	6	6	4	5	4	5	5	6	4	5	4	4	2	3	3	5	2	5	4	4	3	4	2	3	4
40	Member,Trainer	Female	$100,000 - $149,999	White	Four-year college graduate	United States of America	90019	3	3	-1	3	1	-3	-2	-3	3	-3	6	6	6	6	4	6	6	6	6	5	6	6	6	6	6	4	6	3	6	6	4	5	5	6	3	3	3	3	5	3	3	1
50	Member,Trainer	Male	More than $150,000	White	Graduate degree (e.g., M.A., M.B.A., M.D., Ph.D., J.D., etc.)	United States of America	93012	-1	3	3	3	-1	-3	-3	1	3	-1	6	4	6	6	3	6	6	6	6	6	6	6	6	6	6	6	6	4	6	2	6	6	6	6	2	6	6	4	5	3	6	6
51	Member	Male	$80,000 - $89,999	White	Some college or technical school	United States of America	75407	1	3	3	3	-2	3	-2	1	3	-2	6	6	6	6	0	6	6	6	6	6	6	6	6	6	6	6	6	5	6	6	6	6	1	3	1	6	5	3	3	0	6	6
33	Member	Female	$70,000 - $79,999	White	Four-year college graduate	United States of America	31820	-1	2	2	2	0	-1	-1	-1	-1	0	5	3	5	5	3	5	5	5	5	5	5	5	5	5	3	5	5	6	5	6	4	5	6	3	6	6	6	6	6	6	0	5
44	Member	Male	More than $150,000	White	Some college or technical school	United States of America	10026	3	3	3	3	0	-3	-3	3	0	-1	6	6	6	6	3	6	6	3	6	6	6	6	6	6	6	6	6	6	5	3	5	6	6	5	3	3	3	6	6	4	6	6
37	Master Educator	Male	$70,000 - $79,999	White	Four-year college graduate	United States of America	83530	1	3	3	-1	-2	-3	-3	-2	-2	0	6	5	5	6	4	5	6	6	6	4	5	6	6	5	5	3	5	4	3	3	4	3	0	5	2	4	4	6	4	2	3	2
21		Female	$80,000 - $89,999	White	Some college or technical school	United States of America	54601	3	3	2	3	2	-3	-3	-1	1	-2	6	6	6	6	5	6	6	6	6	6	6	5	6	6	6	3	6	6	6	0	5	3	6	6	6	1	3	4	3	1	3	1
45	Master Educator	Female	$40,000 - $49,999	White	Four-year college graduate	United States of America	85192	3	3	3	3	-3	-3	-3	-3	-3	-3	6	6	6	4	6	6	6	6	6	3	6	6	6	6	6	6	6	6	6	6	6	6	3	6	6	3	3	5	3	3	6	6
41	Master Educator	Male	$60,000 - $69,999	White	Four-year college graduate	United States of America	86001	2	3	-1	3	1	-3	-2	-2	1	1	6	4	6	6	2	6	6	6	6	5	6	6	6	6	6	5	6	5	5	6	3	3	4	3	4	4	3	4	3	3	5	3
37	Member,Master Educator	Male	$100,000 - $149,999	White	Four-year college graduate	United States of America		3	3	3	3	3	-3	-2	0	1	-1	6	6	6	6	4	5	6	6	5	6	6	6	6	6	6	6	6	4	4	2	5	6	5	6	2	2	3	3	2	2	2	6
35	Member	Male	$60,000 - $69,999	White	Graduate degree (e.g., M.A., M.B.A., M.D., Ph.D., J.D., etc.)	United States of America	48911	3	3	1	2	1	-3	-2	2	3	-3	6	4	6	6	5	6	6	6	6	6	6	6	6	6	6	6	5	6	5	3	5	6	5	6	6	5	3	3	5	3	6	6
48	Trainer	Male	$100,000 - $149,999	White	Graduate degree (e.g., M.A., M.B.A., M.D., Ph.D., J.D., etc.)	United States of America	2128	1	3	2	3	1	-3	-3	0	2	1	6	5	6	6	2	6	6	5	6	5	6	6	6	5	5	5	5	5	4	5	4	5	4	4	2	5	5	5	4	5	3	4
34	Member	Female	$100,000 - $149,999	White	Four-year college graduate	United States of America	86001	1	1	1	2	1	-2	-3	-1	2	1	6	6	6	6	4	6	6	5	6	6	6	6	5	6	6	5	6	3	5	6	5	5	6	4	4	0	0	3	2	0	1	0
33	Master Educator	Female	$50,000 - $59,999	White	Graduate degree (e.g., M.A., M.B.A., M.D., Ph.D., J.D., etc.)	United States of America	86023	3	3	3	3	-3	-3	-3	-3	3	-3	6	6	5	6	3	6	6	6	6	6	6	6	6	6	6	6	6	6	6	4	6	5	2	6	3	6	6	6	5	3	6	5
42	Member	Male	$100,000 - $149,999	White	Four-year college graduate	United States of America	53555	1	3	1	2	-1	0	0	0	3	0	6	5	6	6	3	6	6	5	5	6	6	5	6	6	6	4	5	4	4	4	4	4	4	4	5	6	6	3	4	6	0	4
72	Member	Male	$90,000 - $99,999	White	Four-year college graduate	United States of America	23236	-1	1	3	3	-2	-1	-1	2	3	-2	6	5	6	6	3	6	6	6	6	0	6	5	6	6	6	5	6	5	4	6	0	1	4	5	3	0	1	1	1	0	0	5
30	Trainer	Female	$30,000 - $39,999	White	Four-year college graduate	United States of America	80447	3	3	3	2	1	-3	-3	-3	-2	-1	6	6	6	6	4	4	6	6	6	3	6	6	6	6	6	6	6	6	6	1	6	3	4	6	6	2	6	4	3	2	3	0
62	Member,Trainer	Female	$60,000 - $69,999	White	Some college or technical school	United States of America	19444	3	3	3	3	1	-3	-3	-2	3	1	6	6	6	6	5	5	6	6	6	6	6	6	6	6	6	6	6	5	6	6	6	5	4	6	6	5	5	5	5	5	6	6
26	Member	Female	$10,000 - $19,999	Native American, American Indian, or Alaska Native	Four-year college graduate	United States of America	73005	3	3	3	3	-3	-3	-3	-3	-3	0	6	6	6	6	6	6	6	6	6	6	6	6	6	6	6	6	6	3	3	6	6	6	3	6	3	6	6	3	6	6	6	6
47	Trainer	Male	$90,000 - $99,999	White	Four-year college graduate	United States of America	27526	3	3	2	2	0	0	-3	3	1	2	6	3	5	6	3	4	5	6	6	6	6	3	6	3	6	3	4	3	4	1	3	3	5	4	0	3	3	3	3	3	2	3
41		Female	$100,000 - $149,999	White	Graduate degree (e.g., M.A., M.B.A., M.D., Ph.D., J.D., etc.)	United States of America	97222	3	3	3	3	2	-3	-3	2	3	-2	6	5	6	6	4	6	6	6	6	6	6	6	6	6	6	3	5	4	4	0	3	4	4	4	0	3	3	0	1	4	0	4
69	Trainer	Male		White	Graduate degree (e.g., M.A., M.B.A., M.D., Ph.D., J.D., etc.)	United States of America	14220
77	Master Educator	Female	$60,000 - $69,999	White	Four-year college graduate	United States of America	95536	2	3	3	3	3	-3	-3	2	3	1	6	6	6	6	5	6	6	6	6	6	6	6	6	6	6	6	6	6	6	6	6	6	6	6	6	5	6	5	5	6	6	5
60	Member	Male	More than $150,000	White	Graduate degree (e.g., M.A., M.B.A., M.D., Ph.D., J.D., etc.)	United States of America	80487
37	Member,Master Educator	Male	More than $150,000	White	Graduate degree (e.g., M.A., M.B.A., M.D., Ph.D., J.D., etc.)	United States of America	4103	1	3	3	3	3	-3	-3	-3	2	-2	6	6	6	6	2	6	6	6	6	6	6	6	6	6	6	6	6	6	6	6	6	6	6	6	6	0	0	6	2	3	6	3
23	Member,Trainer	Male	$20,000 - $29,999	White	Four-year college graduate	United States of America	84403	1	3	-1	1	2	-1	-3	2	2	0	5	5	5	5	3	6	5	6	6	5	6	6	6	6	3	5	6	3	4	0	3	1	3	3	4	4	4	3	2	0	2	0
27	Trainer	Female	$40,000 - $49,999	White	Four-year college graduate	United States of America	20878	2	2	0	3	1	-3	-3	-2	1	0	6	4	6	6	4	6	6	6	6	5	6	6	6	5	6	6	6	5	6	5	6	5	2	6	5	6	5	2	4	5	5	4
20	Trainer	Male		White	GED or high school graduate	United States of America	81301	2	3	1	3	0	0	-2	0	3	-1	6	6	6	6	3	6	6	6	6	6	6	6	5	6	6	4	5	5	4	0	3	3	3	3	6	3	1	4	1	3	3	0
58	Trainer	Male	$100,000 - $149,999	White	Graduate degree (e.g., M.A., M.B.A., M.D., Ph.D., J.D., etc.)	United States of America	91214	2	3	3	2	0	-3	-3	1	0	0	6	6	6	6	5	6	6	6	6	3	6	5	6	6	6	5	6	4	5	6	5	3	4	5	2	3	3	4	4	2	3	3
50	Member	Female	$100,000 - $149,999	White	Four-year college graduate	United States of America	97203	3	3	-1	3	1	-3	-2	1	3	-1	6	4	6	6	3	6	6	6	6	6	6	5	5	6	6	5	6	6	5	6	4	6	5	6	5	4	5	5	4	5	5	5
43	Member,Master Educator	Male	More than $150,000	White	Graduate degree (e.g., M.A., M.B.A., M.D., Ph.D., J.D., etc.)	United States of America	80214	1	3	2	1	1	-3	-1	-1	1	1	6	6	6	6	5	6	6	6	6	5	6	6	6	6	6	5	6	3	4	1	4	5	4	5	1	2	1	3	1	1	0	4
54	Member	Male	More than $150,000	White	Four-year college graduate	United States of America	80304	3	3	3	3	-2	-3	-3	2	3	3	6	6	6	6	4	5	6	6	6	6	6	5	6	6	6	5	6	6	5	6	5	5	3	6	3	6	6	5	5	6	6	6
28	Member,Master Educator	Female	$100,000 - $149,999	White	Four-year college graduate	Germany	9046	0	3	3	3	0	-3	-3	0	1	-3	6	4	6	6	3	6	6	6	6	5	6	6	6	5	6	3	6	4	5	5	4	4	3	6	5	3	1	5	3	0	2	3
75		Male	$100,000 - $149,999	White	Four-year college graduate	United States of America	55803	1	3	3	3	1	-1	-1	2	3	0	6	6	5	6	4	6	6	6	6	3	6	5	6	6	6	6	0	5	6	6	5	5	5		6	5	5	2	1	4	0	3
68	Member	Female	$90,000 - $99,999	White	Four-year college graduate	United States of America	97123	2	3	2	3	2	-2	-2	3	3	-2	5	5	5	5	3	6	6	6	5	2	5	6	5	6	6	6	6	3	6	6	6	6	6	6	6	3	3	4	4	3	3	3
56	Member,Master Educator	Female		White	Graduate degree (e.g., M.A., M.B.A., M.D., Ph.D., J.D., etc.)	United States of America		2	3	2	3	1	-3	-2	-2	1	-3	6	5	6	5	4	6	6	6	6	5	6	6	5	6	6	5	6	4	5	5	5	5	4	4	2	3	3	4	3	4	3	5
45	Member	Male	More than $150,000	White	Graduate degree (e.g., M.A., M.B.A., M.D., Ph.D., J.D., etc.)	United States of America	19060	3	3	3	-3	1	-3	-2	-2	2	0	6	5	6	5	3	5	6	6	5	5	6	4	5	6	6	3	3	3	1	0	2	1	0	3	3	0	1	0	0	1	0	3
68	Trainer	Nonbinary		Other	Graduate degree (e.g., M.A., M.B.A., M.D., Ph.D., J.D., etc.)	United States of America		-1	2	2	-1	1	-2	-2	-1	2	1	4	3	4	4	2	5	5	4	5	5	5	4	6	4	5	3	4	4	4	2	3	5	3	2	4	4	4	4	4	3	3	3
70	Member,Master Educator	Male	$50,000 - $59,999	White	Graduate degree (e.g., M.A., M.B.A., M.D., Ph.D., J.D., etc.)	United States of America	54455	1	3	1	3	0	-3	-3	-2	3	-2	6	6	6	6	3	6	4	5	6	5	6	6	6	6	6	5	3	1	4	6	4	4	0	4	0	0	0	2	0	1	2	3
51	Trainer	Male	$100,000 - $149,999	White	Four-year college graduate	United States of America	14210	-3	3	1	3	-1	0	-3	-3	1	-3	6	4	6	6	3	5	6	6	6	5	6	6	6	6	6	4	6	4	6	0	6	3	3	6	6	4	0	4	4	6	0	0
62	Master Educator	Female	$90,000 - $99,999	White	Some college or technical school	United States of America	76051	3	3	3	-1	0	-3	-2	1	3	1	6	5	5	5	4	5	5	5	6	3	5	5	5	6	6	5	3	5	6	1	6	5	3	5	6	4	5	4	2	4	1	4
62	Trainer	Female	$80,000 - $89,999	White	Four-year college graduate	United States of America	22066	3	3	3	3	3	-3	-3	3	3	-3	6	6	6	6	6	6	6	6	6	6	6	6	6	6	6	6	6	6	6	6	6	6	3	6	6	6	6	6	5	6	6	6
55	Member	Male	More than $150,000	White	Graduate degree (e.g., M.A., M.B.A., M.D., Ph.D., J.D., etc.)	United States of America	85260	-3	3	3	2	1	-3	-3	1	-1	-1	6	6	6		1	6	6	6	6	6	6	6	6	6		5	3	4	5	0	6	3	4	4	6	3	3	4	3	2	1	2
67	Member	Female		White	Four-year college graduate	United States of America	90077	3	3	3	3	2	-3	-2	0	2	-2	6	6	6	6	6	6	6	6	6	6	6	6	6	6	6	6	6	0	6	3	6	3	4	5				6	6	6	6	6
67	Master Educator	Male	$80,000 - $89,999	White	Four-year college graduate	United States of America	27258	3	3	3	3	2	-3	-2	0	-2	-1	6	6	6	6	5	5	6	6	6	6	6	5	6	6	6	5	6	3	6	6	3	6	4	4	0	0	0	0	0	0	0	3
60	Trainer	Female	$100,000 - $149,999	White	Four-year college graduate	United States of America	22408	0	3	3	3	0	2	-3	1	-1	-1	6	6	6	6	4	6	6	5	6	6	6	6	6	6	6	5	6	4	6	6	3	5	3	2	4	3	3	6	5	5	5	3
62	Master Educator	Female	$60,000 - $69,999	White	Graduate degree (e.g., M.A., M.B.A., M.D., Ph.D., J.D., etc.)	United States of America	95669	-2	3	3	3	1	-2	-2	3	2	1	6	5	5	6	4	6	6	6	6	6	6	6	6	6	6	2	3	0	5	6	3	3	0	3	0	4	1	6	5	6	1	0
33	Master Educator	Female	$100,000 - $149,999	White	Graduate degree (e.g., M.A., M.B.A., M.D., Ph.D., J.D., etc.)	United States of America	80504	1	3	0	3	2	-3	-1	0	-1	-1	6	6	6	6	3	6	6	6	6	5	6	4	6	6	6	6	6	5	6	0	3	3	6	5	6	1	1	5	1	1	0	3
69	Member,Trainer,Master Educator	Male	$50,000 - $59,999	White	Four-year college graduate	United States of America	98926	3	3	2	3	1	3	-3	2	-3	-2	6	4	5	6	3	5	6	5	6	4	6	5	5	6	6	6	6	6	5	3	2	6	0	6	6	6	6	6	6	6	6	6
22	Master Educator	Male	More than $150,000	Black or African American	Some college or technical school	United States of America	11530	0	3	3	0	1	-3	-3	-2	-3	0	6	5	6	6	4	5	6	5	6	3	6	3	6	6	6	6	6	6	3	3	6	6	4	3	4	2	0	3	6	6	0	3
35	Master Educator	Male	$60,000 - $69,999	White	Four-year college graduate	United States of America	80010	2	3	3	2	1	-3	-1	-2	-1	-2	6	6	6	6	6	6	6	6	6	3	6	6	5	6	6	5	5	5	4	6	3	3	1	4	3	5	5	5	3	3	4	3
52	Trainer	Male	More than $150,000	White	Graduate degree (e.g., M.A., M.B.A., M.D., Ph.D., J.D., etc.)	United States of America	94513	-1	3	3	3	1	-3	-1	1	1	0	6	6	6	6	4	6	6	6	6	6	6	6	6	6	6	6	6	6	6	6	6	6	4	6	6	6	6	6	6	4	6	4
42	Member	Male	$100,000 - $149,999	Hispanic or Latino/Latina/Latinx	Four-year college graduate	United States of America	80202	3	3	3	3	0	-3	-3	-2	3	3	6	6	6	6	6	6	6	6	6	6	6	6	6	6	6	6	6	6	6	0	6	6	6	6	6	6	6	6	6	6	6	6
41	Trainer	Female	$30,000 - $39,999	White	Graduate degree (e.g., M.A., M.B.A., M.D., Ph.D., J.D., etc.)	United States of America		3	3	3	3	0	-3	-3	-2	3	-1	6	6	6	6	5	6	6	6	6	6	6	6	6	6	6	6	6	5	4	2	6	6	5	3	2	3	3	6	5	5	5	5
45	Member	Male	$60,000 - $69,999	White	Some college or technical school	Canada	89122	2	3	1	-2	2	-3	-1	1	1	2	5	3	6	3	2	4	5	5	6	3	3	5	5	5	6	4	3	6	4	5	4	3	4	3	3	3	3	6	6	6	2	3
68	Member,Trainer	Male	More than $150,000	White	Graduate degree (e.g., M.A., M.B.A., M.D., Ph.D., J.D., etc.)	United States of America	28734	3	3	3	3	3	-2	0	0	3	0	6	6	6	6	5	6	6	6	6	5	6	6	5	6	6	6	6	6	6	6	6	6	3	2	6	6	3	6	3	6	3	6
59	Master Educator	Female	$100,000 - $149,999	White	Four-year college graduate	United States of America	76114	3	3	3	3	-3	-3	-3	-3	3	-3	6	6	6	6	3	6	6	6	6	6	6	6	6	6	3	6	6	3	3	0	3	6	6	3	3	3	3	3	3	3	0	0
31	Trainer	Female	Less than $10,000	White	Some college or technical school	United States of America	80452	3	3	3	3	2	-3	-2	1	0	0	6	6	6	6	6	6	6	6	6	6	6	6	6	6	3	3	4	5	6	0	3	0	0	6	3	3	6	6	4	0	6	0
48	Member	Male	$20,000 - $29,999	White	Some college or technical school	United States of America	77320	3	3	3	2	3	-3	-3	2	-1	-3	6	6	6	6	5	6	6	6	6	5	6	6	6	6	4	6	6	5	6	1	4	5	5	6	5	4	3	1	0	0	5	3
64	Member	Female	$100,000 - $149,999	White	Four-year college graduate	United States of America	21286	2	3	3	3	2	-3	-3	-2	3	-3	6	6	6	6	5	6	6	6	6	6	6	6	5	6	6	6	6	5	6	5	5	5	0	6	6	6	6	6	3	5	5	6
64	Master Educator	Female	$30,000 - $39,999	White	Some college or technical school	United States of America	72601	0	3	3	3	2	-3	-3	-3	3	-3	6	3	6	6	3	6	6	6	6	5	6	6	6	6	6	6	6	4	5	5	6	5	5	6	5	6	6	3	5	4	3	3
53		Female	$100,000 - $149,999	White	Graduate degree (e.g., M.A., M.B.A., M.D., Ph.D., J.D., etc.)	United States of America	25801	2	3	0	3	3	-2	-1	-3	1	0	6	4	5	6	3	2	6	3	6	6	6	4	5	6	4	3	5	0	1	6	0	0	6	0	3	0	3	0	0	0	0	0
43	Member,Trainer	Male	More than $150,000	White	Four-year college graduate	United States of America	28078	1	2	2	2	1	-2	-2	0	2	1	6	5	6	5	5	6	6	6	6	5	5	6	6	6	6	6	6	3	6	3	4	3	5	4	3	4	3	3	3	4	2	6
69	Master Educator	Male	$30,000 - $39,999	White	Graduate degree (e.g., M.A., M.B.A., M.D., Ph.D., J.D., etc.)	United States of America	67216	2	3	2	1	2	-3	-1	0	3	0	6	5	5	5	5	5	5	5	5	5	5	6	6	5	6	4	4	5	6	3	4	0	4	4	4	3	4	4	5	3	3	3
51	Member	Female	More than $150,000	Hispanic or Latino/Latina/Latinx	Four-year college graduate	United States of America	10520	3	3	3	3	2	0	-1	3	3	1	5	5	5	5	6	5	6	5	5	5	6	4	5	5	6	4	6	5	5	0	4	3	3	4	6	5	4	4	5	3	3	5
45	Member	Male	$70,000 - $79,999	White	Some college or technical school	United States of America	95608	3	3	3	3	2	-3	-2	-2	3	-2	6	6	6	6	5	5	6	6	6	6	6	5	6	6	6	6	6	5	4	0	4	6	1	4	6	3	3	3	0	3	0	1
62	Master Educator	Male			Graduate degree (e.g., M.A., M.B.A., M.D., Ph.D., J.D., etc.)	United States of America
26	Trainer	Female	$10,000 - $19,999	White	Four-year college graduate	United States of America	99202	3	3	3	3	1	-3	-3	2	3	-2	6	5	6	6	3	6	6	6	6	6	6	5	6	6	6	5	6	4	6	6	4	6	6	5	5	3	4	3	4	3	5	3
18	Trainer	Male	Less than $10,000	White	Some college or technical school	United States of America	94563	3	3	3	3	1	-3	-3	1	3	-1	6	6	6	6	4	6	6	6	6	5	6	6	6	6	5	4	5	4	3	1	2	5	1	1	5	5	5	4	3	5	0	1
32	Master Educator	Female	$20,000 - $29,999	White	Graduate degree (e.g., M.A., M.B.A., M.D., Ph.D., J.D., etc.)	United States of America	72666	2	3	1	2	0	-3	-3	-1	-1	0	6	5	6	6	3	4	6	6	6	5	6	6	6	6	6	3	6	6	6	3	3	3	3	2	1	3	5	6	6	3	2	3
65	Member,Trainer	Male	More than $150,000	White	Graduate degree (e.g., M.A., M.B.A., M.D., Ph.D., J.D., etc.)	United States of America	36532	2	2	2	3	1	-3	-1	-2	-2	-1	6	6	6	6	5	6	6	5	6	4	5	6	6	6	6	4	5	6	6	6	3	5	3	5	2	4	3	4	4	4	3	5
58	Member	Male		Asian or Pacific Islander	Four-year college graduate	United States of America	80917	2	3	3	0	2	-3	-3	0	3	1	6	6	6	6	1	5	6	6	6	5	6	6	6	6	6	5	6	6	5	2	5	5	5	6	3	6	5	5	5	5	5	6
70	Trainer	Male	$90,000 - $99,999	White	Some college or technical school	United States of America	21780	3	3	2	2	1	-3	-3	-2	3	-2	5	6	4	5	5	5	6	6	6	5	6	5	5	1	6	4	4	5	5	1	4	4	5	5	2	4	4	3	3	2	1	4
43	Member,Trainer	Female		White	Four-year college graduate	United States of America		3	3	3	2	2	-2	-3	1	3	-1	5	6	4	6	3	5	5	6	5	6	5	4	4	6	6	5	2	4	4	0	4	3	6	4	6	4	6	4	5	4	2	3
62	Trainer	Female	More than $150,000	White	Four-year college graduate	United States of America	11779	3	3	3	3	2	-1	-3	-1	3	-3	6	6	6	6	3	6	6	6	6	6	6	5	6	6	6	5	6	4	4	4	2	5	4	4	4	3	5	2	3	3	3	4
68	Member,Trainer,Master Educator	Male		White	Graduate degree (e.g., M.A., M.B.A., M.D., Ph.D., J.D., etc.)	United States of America		3	3	3	3	0	-3	-3	-1	3	-2	6	6	6	6	4	6	6	6	6	4	6	6	6	6	6	5	5	6	6	6	5	5	5	5	5	5	5	5	5	4	5	5
31	Member	Female	$50,000 - $59,999	White	Graduate degree (e.g., M.A., M.B.A., M.D., Ph.D., J.D., etc.)	United States of America	80026	3	3	3	3	2	-2	-3	-2	-2	-2
60	Member	Female		White	Four-year college graduate	United States of America	57730	2	3	1	3	-3	-3	-3	-2		-3	6	6	5	6	4	4	6	6	6	5	6	5	6	6	6	6	6	6	3	2	6	5	3	6	6	3	3	4	3	3	4	3
54	Master Educator	Male		White	Graduate degree (e.g., M.A., M.B.A., M.D., Ph.D., J.D., etc.)	United States of America	97080	1	3	2	2	-2	-3	-3	2	-2	-1	6	5	5	6	5	5	6	6	6	6	6	6	6	6	6	5	6	5	5	3	4	6	5	5	5	2	3	2	1	3	2	2
65	Master Educator	Female	$60,000 - $69,999	White	Four-year college graduate	United States of America	50158	2	3	3	1	1	-3	-1	0	1	0	6	6	6	6	4	6	6	6	6	3	6	5	6	6	6	6	5	4	6	3	6	6	3	5	3	4	4	5	4	5	0	4
72	Trainer	Male	$90,000 - $99,999	White	Four-year college graduate	United States of America	43017	3	3	3	3	0	-3	-3	0	3	-3	6	6	6	6	3	6	6	6	6	6	6	6	6	6	6	6	6	5	5	6	5	2	6	5	3	6	4	6	2	6	1	3
55	Trainer	Male	More than $150,000	White	Graduate degree (e.g., M.A., M.B.A., M.D., Ph.D., J.D., etc.)	United States of America	27614	1	3	-1	3	-2	-3	-3	1	1	1	6	4	6	6	1	4	5	6	6	4	6	5	6	4	6	6	6	6	5	3	6	1	6	6	6	6	6	5	0	0	2	3
51	Member	Male	More than $150,000	White	Four-year college graduate	United States of America	92119	2	3	3	3	2	-3	-3	2	1	-3	6	4	6	6	3	5	5	5	6	3	5	6	6	6	6	5	6	5	5	6	6	5	6	6	1	4	4	4	6	3	3	2
33	Member,Trainer,Master Educator	Male	$40,000 - $49,999	White	Graduate degree (e.g., M.A., M.B.A., M.D., Ph.D., J.D., etc.)	United States of America	81631	3	3	3	1	3	-3	-1	-1	1	-1	6	6	6	6	4	6	6	6	6	3	6	6	6	4	6	6	6	6	6	6	6	6	3	6	6	6	6	6	6	6	6	6
27	Trainer	Male	$30,000 - $39,999	White	Four-year college graduate	United States of America	85032	-1	3	0	1	2	-2	-2	1	3	0	6	5	6	4	2	4	6	5	6	3	5	6	5	6	6	4	5	1	5	1	4	3	1	4	4	2	0	4	2	1	1	2
38	Member	Female	$80,000 - $89,999	White	Four-year college graduate	United States of America	83201	3	3	2	3	3	-3	-3	1	0	-3	6	6	6	6	4	6	6	6	6	6	6	6	6	6	6	5	6	3	3	3	3	5	6	5	3	4	2	2	0	3	3	3
32	Trainer	Female	$50,000 - $59,999	Asian or Pacific Islander	Graduate degree (e.g., M.A., M.B.A., M.D., Ph.D., J.D., etc.)	United States of America	90024	0	3	3	3	0	-3	-2	-2	1	-2	4	5	6	6	5	6	5	5	6	3	6	3	6	4	6	4	6	6	6	6	6	2	6	6	6	6	6	6	5	6	5	6
42	Member	Male	$40,000 - $49,999	White	Some college or technical school	United States of America	43119	3	3	3	-2	1	-3	-3	-2	-3	-2	6	4	5	6	3	6	6	6	6	6	6	4	6	6	6	5	5	5	4	3	2	6	3	6	5	3	3	3	3	2	6	3
69	Master Educator	Male	$60,000 - $69,999	White	Some college or technical school	United States of America	17222	2	3	3	3	2	-3	-1	-1	3	-2	6	6	6	6	6	6	6	6	6	6	6	6	6	6	6	3		6	6	0	6	2	6	6	3	3	6	3	3	0		3
57	Member	Male	More than $150,000	White	Graduate degree (e.g., M.A., M.B.A., M.D., Ph.D., J.D., etc.)	United States of America	54494	0	3	-3	3	-1	-3	2	-3	-3	0	6	2	5	6	2	5	6	6	6	3	6	6	6	6	6	6	6	5	6	6	4	4	6	5	1	0	1	1	0	0	1	4
34		Female	$40,000 - $49,999	White	Four-year college graduate	United States of America	49505	3	3	3	3	2	-3	-3	0	3	0	6	3	6	6	3	6	6	6	6	6	6	5	6	6	6	6	6	3	6	3	3	6	6	6	6	3	3	3	3	3	6	3
66	Master Educator	Female	$100,000 - $149,999	White	Four-year college graduate	United States of America	33897	1	3	1	2	1	-2	-1	3	2	-3	6	4	6	6	3	6	6	6	6	6	6	5	5	6	6	5	4	4	6	3	4	4	3	5	6	3	5	3	4	2	3	2
34	Master Educator	Female	$80,000 - $89,999	White	Four-year college graduate	United States of America	16803	0	2	3	-2	-2	-2	-3	0	1	-2	6	5	6	6	1	6	6	6	6	4	6	6	5	6	6	3	0	2	6	6	4	3	0	5		0	0	5	5	5	4	3
17
45	Member,Trainer	Male	$90,000 - $99,999	White	Graduate degree (e.g., M.A., M.B.A., M.D., Ph.D., J.D., etc.)	United States of America	89703	2	3	3	1	-3	-3	-2	0	2	-1	6	5	6	6	3	6	6	6	6	5	6	6	6	6	6	6	6	6	6	3	6	6	6	6	3	0	0	5	0	0	3	3
29	Master Educator	Female	$20,000 - $29,999	White	Four-year college graduate	United States of America	81623	2	3	3	2	2	-3	-1	-1	2	-1	6	6	6	6	5	6	6	6	6	6	6	6	6	6	6	6	6	5	6	1	6	6	2	6	6	0	3	4	0	0	4	3
47	Trainer	Male	$90,000 - $99,999	White	Graduate degree (e.g., M.A., M.B.A., M.D., Ph.D., J.D., etc.)	United States of America	74055	2	3	3	3	-3	-3	-3	-2	0	-2	6	3	6	6	0	6	6	6	6	6	6	6	6	6	6		6	4	6	0	1	2	0	5	6	6	6	4	3	1	0	1
69	Member	Female	$40,000 - $49,999	White	Four-year college graduate	United States of America	81303	1	3	3	3	2	-3	-3	-2	1	-3	6	6	6	6	6	6	6	6	6	6	6	6	6	6	6	6	6	3	6	6	6	6	6	6	4	6	6	6	6	6	6	6
45	Member	Male	$100,000 - $149,999	White	Graduate degree (e.g., M.A., M.B.A., M.D., Ph.D., J.D., etc.)	United States of America	45305	2	3	3	3	2	-3	-3	1	1	-1	6	6	6	6	3	5	6	6	6	6	6	6	6	6	6	5	6	5	5	6	3	5	5	3	0	5	3	3	4	2	1	4
70	Member	Male	$40,000 - $49,999	White	Graduate degree (e.g., M.A., M.B.A., M.D., Ph.D., J.D., etc.)	United States of America	65622	2	3	3	3	2	-3	-3	3	3	1	6	6	6	6	5	5	6	6	6	6	6	5	5	6	6	4	6	0	5	6	3	3	2	5	2	3	3	6	4	6	1	3
62	Member,Trainer	Female	More than $150,000	White	Graduate degree (e.g., M.A., M.B.A., M.D., Ph.D., J.D., etc.)	United States of America	32608	1	3	1	3	-2	-3	-3	1	1	-1	6	6	4	5	3	5	6	6	6	6	6	6	5	5	6	6	6	2	5	1	4	6	6	5	3	3	1	3	1	1	3	5
62	Member,Trainer,Master Educator	Male	More than $150,000	White	Graduate degree (e.g., M.A., M.B.A., M.D., Ph.D., J.D., etc.)	United States of America	22102	1	3	3	3	-1	-2	-3	3	3	-2	6	6	6	6	6	6	6	6	6	6	6	6	6	6	6	6	6	6	5	4	6	5	6	6	5	5	5	5	5	6	5	6
65	Member	Female	$80,000 - $89,999	White	Graduate degree (e.g., M.A., M.B.A., M.D., Ph.D., J.D., etc.)	United States of America	18052	3	3	2	2	2	-3	-2	2	3	-2	6	6	4	6	5	6	6	6	6	4	6	6	5	6	6	4	6	0	3	0	2	1	1	3	3	0	1	2	1	1	1	3
59	Member,Master Educator	Male	$50,000 - $59,999	White	Four-year college graduate	United States of America	49855	0	3	3	2	0	-3	0	3	3	-2	6	6	6	6	6	6	6	6	6	6	6	6	6	6	6	5	4	4	6	6	5	5	3	6	4	4	4	5	3	4	3	3
62	Member	Female	$40,000 - $49,999	White	Graduate degree (e.g., M.A., M.B.A., M.D., Ph.D., J.D., etc.)	United States of America	82001	3	3	3	3	0	-3	-3	0	3	0	6	6	6	6	3	6	6	5	6	3	6	6	6	6	6	6	6	6	6	6	6	6	3	6	6	5	6	6	6	6	6	3
71	Member	Female	$50,000 - $59,999	White	Four-year college graduate	United States of America	66762	2	3	-1	3	0	-3	-3	-3	-1	-2	6	6	6	6	5	6	6	6	6	5	6	6	6	6	6	6	6	6	6	2	6	4	4	6	4	5	5	6	6	6	6	6
31	Member,Trainer	Male	$40,000 - $49,999	White	Four-year college graduate	United States of America	83638	1	2	2	3	1	-2	-2	1	2	-2	6	5	5	6	4	6	6	5	6	3	6	5	6	5	6	1	6	4	5	0	5	5	3	4	4	0	0	4	3	3	3	4
50	Trainer	Male	$100,000 - $149,999	White	Some college or technical school	United States of America	69301	3	3	3	3	3	0	-3	3	3	3	6	6	6	6	6	3	6	6	6	6	6	6	6	6	0	3	3	3	3	0	3	3	3	0	3	3	6	3	3	3	3	0
67		Male	$60,000 - $69,999	White	Some college or technical school	United States of America	35650	3	3	3	3	3	-3	-3	1	3	-3	6	6	6	6	6	6	6	6	6	6	6	6	6	6	6	5	6	6	6	6	6	6	6	5	6	6	6	3	5	6	5	6
68	Member,Trainer	Male	$90,000 - $99,999	White	Graduate degree (e.g., M.A., M.B.A., M.D., Ph.D., J.D., etc.)	United States of America	37604	-1	2	3	2	-3	-3	-2	2	1	0	5	4	4	4	3	3	5	4	6	4	4	4	2	4	6	5	5	3	4	6	2	0	0	4	1	3	3	2	3	1	0	3
25	Trainer	Male	$20,000 - $29,999	White	GED or high school graduate	United States of America	90704	3	3	-1	1	1	-3	-2	-1	-1	1	6	2	6	6	3	5	6	6	5	6	6	5	6	5	5	5	6	6	6	3	6	3	2	5	3	6	4	4	5	5	4	3
25	Master Educator	Male	$10,000 - $19,999	White	Four-year college graduate	United States of America		3	3	3	1	3	-3	-3	1	0	0	6	6	6	6	6	6	6	6	6	6	6	6	6	6	4	5	4	6	6	6	5	1	0	6	5	6	6	6	6	6	6	3
71	Member	Female	$100,000 - $149,999	White	Some college or technical school	United States of America	94553	-3	-3	-3	-3	-3	3	-3	-2	3	-1	6	6	6	6	5	5	6	6	6	6	6	5	6	6	6	6	6	3	6	1	3	6	3	6	3	1	3	6	1	2	1	3
61	Member	Male	More than $150,000	White	Graduate degree (e.g., M.A., M.B.A., M.D., Ph.D., J.D., etc.)	United States of America	85254		3		3	2	-3	-3	-1	3	-1	6	6	6	6	4	6	6	6	6	3	6	6	6	6	6	5	6	6	6	6	6	3	3	6	3	6	6	6		6	6	6
52	Member	Female	$100,000 - $149,999	White	Graduate degree (e.g., M.A., M.B.A., M.D., Ph.D., J.D., etc.)	United States of America	81147	3	3	3	3	3	-3	-3	1	0	-3	6	6	6	6	6	6	6	6	6	6	6	4	6	5	6	5	6	6	6	6	4	6	3	6	1	0	0	6	0	0	0	3
23
19	Member	Female	$20,000 - $29,999	White	Some college or technical school	United States of America	80112	1	3	2	1	1	-3	-3	1	1	-1	4	5	6	5	3	6	6	5	5	4	5	5	5	5	6	6	6	4	6	5	6	3	4	6	5	5	5	6	6	5	6	4
43	Member,Trainer	Male	$50,000 - $59,999	White	Graduate degree (e.g., M.A., M.B.A., M.D., Ph.D., J.D., etc.)	United States of America	23228	3	3	3	3	-3	-3	-3	-3	3	-2	6	2	6	6	1	6	6	6	6	5	6	5	6	6	6	4	6	6	6	4	5	5	4	6	5	5	3	5	4	5	6	6
69	Master Educator	Male	$40,000 - $49,999	White	Some college or technical school	United States of America	20106	3	3	3	3	1	-3	-3	-3	-2	1	6	6	6	6	6	6	6	6	6	6	6	6	6	6	6	6	5	6	6	6	6	6	6	6	6	6	5	6	6	6	6	6
51	Master Educator	Male	$70,000 - $79,999	White	Four-year college graduate	United States of America	44224	0	3	3	2	0	3	2	0	3	2	6	5	5	6	3	6	5	6	6	6	6	6	6	5	5	5	4	5	5	3	3	3	3	5	3	5	5	4	5	4	2	3
29	Member,Master Educator	Male	More than $150,000	White	Four-year college graduate	United States of America	1748	-1	3	3	1	0	-3	-2	-1	2	-1	6	5	6	6	4	6	6	6	6	4	6	6	6	6	6	5	6	3	6	6	4	5	0	6	3	6	0	4	1	6	0	6
23	Master Educator	Female	$10,000 - $19,999	White	Four-year college graduate	United States of America	18458	-3	-3	-3	-2	-2	3	3	0	-1	-3	6	6	6	6	4	6	6	6	6	6	6	6	6	6	6	6	6	3	6	1	6	1	6	6	4	3	1	5	5	0	2	3
45		Male	More than $150,000	White	Four-year college graduate	United States of America	12186	1	1	3	3	1	-3	-2	2	3	0	6	6	6	6	3	6	6	6	6	6	6	5	6	6	6	5	5	5	5	6	4	5	0	3	0	0	0	4	3	3	5	5
58	Trainer	Male	$30,000 - $39,999	White	Some college or technical school		54624	3	3	3	0	-1	-3	-3	-1	3	-1	6	6	6	6	4	6	6	6	6	6	6	6	6	6	6	6	6	6	6	6	6	3	2	6	3	3	6	3	3	2	0	3
59	Member,Trainer,Master Educator	Female	$40,000 - $49,999	White	Four-year college graduate	United States of America	66062	3	3	3	3	-2	-3	-2	-2	-2	-2	6	6	6	6	4	6	6	6	6	5	6	6	6	6	6	6	6	6	6	3	6	6	5	6	3	6	6	6	6	6	6	6
34
26	Member	Male	$30,000 - $39,999	White	Four-year college graduate	United States of America	95318	2	3	3	1	-2	-3	-3	-3	2	-2	6	6	6	6	5	6	6	6	6	6	6	6	6	6	6	6	6	5	3	3	3	5	2	2	3	4	4	6	5	6	3	5
31	Member	Female	$20,000 - $29,999	White	Four-year college graduate	United States of America	80905
27	Member,Master Educator	Female	$40,000 - $49,999	White	Graduate degree (e.g., M.A., M.B.A., M.D., Ph.D., J.D., etc.)	United States of America	23220	2	3	1	-1	-2	-2	-3	-1	1	-1	6	6	6	6	3	6	6	6	6	3	6	6	6	6	6	6	6	6	5	6	3	3	1	5	5	4	3	5	4	5	4	6
49	Trainer	Female	More than $150,000	White	Graduate degree (e.g., M.A., M.B.A., M.D., Ph.D., J.D., etc.)	United States of America	26508	-3	3	3	3	3	-3	-3	2	3	-3	6	6	6	6	5	6	6	6	5	6	6	5	6	6	6	5	5	6	6	5	5	6	3	5	6	6	6	6	6	5	5	5
53	Member	Female	$70,000 - $79,999	White	Graduate degree (e.g., M.A., M.B.A., M.D., Ph.D., J.D., etc.)	United States of America	85282	2	3	3	1	-1	-3	-2	-1	2	-2	6	6	6	6	1	6	6	6	6	6	6	6	6	6	6	6	6	6	6	6	6	6	5	6	6	4	5	4	4	2	3	3
35	Member	Male	More than $150,000	White	Graduate degree (e.g., M.A., M.B.A., M.D., Ph.D., J.D., etc.)	United States of America	80301	2	2	1	2	1	-2	-2	1	2	-2	5	4	5	4	4	4	5	5	6	4	5	5	6	5	5	5	6	4	4	3	3	5	5	4	1	1	1	3	2	4	4	4
45	Master Educator	Male	$50,000 - $59,999	White	Graduate degree (e.g., M.A., M.B.A., M.D., Ph.D., J.D., etc.)	United States of America	86305	3	3	-1	3	0	-3	-2	-2	-2	-3	6	4	6	5	3	6	6	5	6	5	6	6	6	5	6	5	5	5	6	5	3	5	1	5	4	5	4	5	5	5	5	5
33	Master Educator	Male	$100,000 - $149,999	White	Four-year college graduate	United States of America	15202	1	3	3	2	-2	-3	-3	1	-1	0	6	5	6	6	3	5	6	6	6	6	6	3	6	6	5	5	5	6	4	6	5	2	3	4	1	2	3	3	2	1	4	5
47	Master Educator	Male	$80,000 - $89,999	White	Graduate degree (e.g., M.A., M.B.A., M.D., Ph.D., J.D., etc.)	United States of America	86001	3	3	3	2	2	-3	3	2	-1	-2	6	5	6	6	5	6	6	5	6	5	5	4	5	6	6	6	6	6	6	6	6	5	6	5	6	4	3	4	6	4	4	5
60	Master Educator	Male	More than $150,000	White	Graduate degree (e.g., M.A., M.B.A., M.D., Ph.D., J.D., etc.)	United States of America	95051	2	3	3	3	2	-3	-3	-3	2	1	6	6	6	6	6	6	6	6	6	6	6	6	6	6	6	6	6	6	6	3	3	4	3	6	3	3	5	5	2	6	0	3
27	Master Educator	Male	$70,000 - $79,999	White	Four-year college graduate	United States of America	78130	0	2	1	2	1	-1	-2	1	2	-1	6	4	5	5	3	5	4	4	5	4	6	5	5	5	5	3	5	4	4	1	4	3	4	1	3	3	4	3	1	2	1	3
71	Master Educator	Male	$60,000 - $69,999	White	Four-year college graduate	United States of America	59868	0	3	3	3	-3	-3	-3	-1	3	1	6	6	6	6	3	6	6	6	6	4	6	6	6	6	4	3	1	6	3	0	2	3	1	3	1	1	1	3	3	1	0	1
28	Master Educator	Female	$30,000 - $39,999	White	Graduate degree (e.g., M.A., M.B.A., M.D., Ph.D., J.D., etc.)	United States of America	97720	-1	3	0	3	3	-2	-2	2	1	-3	6	3	6	6	0	3	6	6	6	6	6	6	6	6	4	3	5	1	6	6	3	3	1	2	3	2	2	6	6	0	0	0
55	Trainer	Male	$100,000 - $149,999	White	Four-year college graduate	United States of America	7003	2	3	3	2	1	-3	-3	-1	-2	-1	6	6	6	5	4	5	6	6	5	5	6	5	5	6	6	5	3	3	4	4	3	1	2	4	1	4	5	5	4	4	4	3
22	Member,Trainer	Female	Less than $10,000	White	Four-year college graduate	United States of America	91602	3	3	2	2	1	-3	-2	-3	-2	-3	6	4	6	5	4	6	6	6	6	6	6	6	6	6	6	6	6	3	6	3	4	0	3	4	5	2	0	5	2	0	6	1
17
66	Member	Female	$40,000 - $49,999	White	Graduate degree (e.g., M.A., M.B.A., M.D., Ph.D., J.D., etc.)	United States of America	64850	1	3	1	3	0	-3	-3	1	-2	-2	6	6	6	6	3	5	6	6	6	6	6	6	6	6	5	5	6	1	6	4	3	6	2	6	2	2	3	4	5	2	6	5
71	Member	Male	$50,000 - $59,999	White	Graduate degree (e.g., M.A., M.B.A., M.D., Ph.D., J.D., etc.)	United States of America	64504	2	3	2	2	-1	-2	-2	2	2	-1	6	4	5	5	4	4	6	6	6	5	6	4	5	6	3	3	2	5	3	0	3	3	3	3	2	3	1	1	1	0	1	1
26	Trainer	Female	$10,000 - $19,999	White	Four-year college graduate	United States of America	84604	1	3	3	2	1	-3	-3	0	0	-1	6	6	5	6	5	5	5	6	6	6	6	5	6	6	4	6	6	5	6	0	6	5	0	6	5	5	6	5	5	0	6	1
53	Member	Male	More than $150,000	White	Graduate degree (e.g., M.A., M.B.A., M.D., Ph.D., J.D., etc.)	United States of America	53546	2	3	3	3	2	0	0	2	3	-2	6	5	6	6	5	5	6	6	6	6	6	6	6	6	6	5	6	3	6	5	5	6	6	6	1	6	6	5	5	6	5	6
35	Member,Master Educator	Female	$100,000 - $149,999	White	Four-year college graduate	United States of America	95817
58	Trainer	Female	$20,000 - $29,999	White	Graduate degree (e.g., M.A., M.B.A., M.D., Ph.D., J.D., etc.)	United States of America	4442	3	3	3	3	2	-3	-3	-1	1	-2	6	6	6	6	5	6	6	6	6	6	6	6	6	6	5	3	3	6	4	3	3	3	0	0	1	0	6	6	4	6	0	3
52	Trainer		$50,000 - $59,999	White	Some college or technical school	United States of America	31569
36	Member	Female	$60,000 - $69,999	White	Four-year college graduate	United States of America	23221	3	3	2	3	3	-1	-3	-1	3	-3	6	6	6	6	6	6	6	6	6	6	6	6	6	6	6	6	6	6	6	6	6	6	6	6	6	6	6	6	6	6	6	6
25	Member,Trainer	Male	Less than $10,000	White	Four-year college graduate	United States of America	23453	2	3	3	3	2	-3	-2	2	3	-3	6	5	6	6	5	5	6	6	6	6	6	6	6	6	6	5	6	3	5	1	4	2	5	4	5	5	5	2	4	6	1	5
75	Member	Female	$80,000 - $89,999	White	Graduate degree (e.g., M.A., M.B.A., M.D., Ph.D., J.D., etc.)	United States of America	95327	3	3	3	3	3	-3	-3	-3	3	-1	6	6	5	6	6	6	6	6	6	6	6	6	6	6	6	6	6	6	6	6	6	3	0	6	6	6	3	6	3	6	0	6
61	Member	Male	$40,000 - $49,999	White	Four-year college graduate	United States of America	85283	1	3	2	3	2	-3	-1	0	2	0	6	5	5	5	4	6	6	6	6	4	5	5	5	6	6	3	5	4	5	6	4	4	3	4	3	5	4	5	4	5	3	5
64	Member,Trainer	Male	$50,000 - $59,999	White	Graduate degree (e.g., M.A., M.B.A., M.D., Ph.D., J.D., etc.)	United States of America	82001	2	3	2	3	0	-3	-3	1	3	-1	6	5	6	6	3	5	6	6	6	5	6	6	6	6	5	4	5	4	3	5	3	5	5	5	1	3	1	4	5	3	3	5
52	Member	Female	$80,000 - $89,999	Native American, American Indian, or Alaska Native	Some college or technical school	United States of America	77539	-3	3	3	3	-3	-3	-3	1	1	-3	6	6	6	6	3	6	6	6	6	6	6	6	6	6	1	3	6	4	4	4	3	4	1	3	2	6	5	6	6	6	4	2
49	Trainer	Female	More than $150,000	White	Four-year college graduate	United States of America	89138	-1	3	3	2	1	-3	-1	1	3	-1	6	5	5	6	1	4	5	6	5	4	6	5	6	6	6	3	6	3	2	0	3	6	6	3	6	5	3	3	0	0	1	1
65	Master Educator	Female	$100,000 - $149,999	White	Four-year college graduate	United States of America	48336	1	3	3	2	1	-2	-2	-2	3	1	6	5	5	6	4	5	6	6	6	6	6	5	5	6	6	4	4	5	4	1	3	3	1	3	3	2	2	1	3	1	1	4
37	Master Educator	Female	$50,000 - $59,999	White	Four-year college graduate	Serbia	77450	0	3	1	2	-2	-2	-3	-2	-2	-2	6	5	5	5	4	6	6	5	6	5	6	5	6	6	6	3	6	5	5	2	2	1	4	5	4	5	5	5	4	4	2	5
60	Master Educator	Male	$100,000 - $149,999	Hispanic or Latino/Latina/Latinx	Four-year college graduate	United States of America	603	3	3	3	1	3	-3	-3	-3	1	1	6	6	6	6	4	6	6	6	6	6	6	5	6	6	6	6	6	6	3	0	5	6	3	3	4	5	5	4	5	4	5	4
65		Male	$70,000 - $79,999	White	Some college or technical school	United States of America	16142	1	2	1	1	0	-2	-1	-2	2	1	6	6	6	5	3	5	5	6	6	6	6	6	6	6	4	4	6	5	5	4	3	3	6	4	3	3	3	4	2	1	3	3
73	Member	Male	$90,000 - $99,999	White	Graduate degree (e.g., M.A., M.B.A., M.D., Ph.D., J.D., etc.)	United States of America	20187	2	3	2	2	2	-3	-2	2	3	-1	5	5	6	5	5	5	5	5	5	5	6	6		6	6		6	3		4	5	4	5	5	3	4	4	3	4	5	3	5
44		Male	$100,000 - $149,999	White	Four-year college graduate	United States of America	18080	3		3	3	1	-3	-3	0	3	-3	6	6	6	6	3	6	5	6	6	3	6	4	6	6	6	5	5	3	3	3	4	2	4	4	0	3	3	2	3	0	0	0
46	Member,Trainer	Male	$100,000 - $149,999	White	Graduate degree (e.g., M.A., M.B.A., M.D., Ph.D., J.D., etc.)	United States of America	24018	2	2	3	1	1	-1	-3	2	2	-1	6	6	6	6	5	5	6	6	6	6	6	5	6	6	6	3	5	0	5	0	4	3	3	4	0	0	0	3	0	0	0	3
24	Trainer	Nonbinary	$50,000 - $59,999	White	Four-year college graduate		46806	2	3	3	3	0	-3	-2	0	2	1	6	5	6	6	4	6	6	6	6	6	6	6	6		6	6	6	6	6	6	6	3	6	5	6	3	3	6	6	3	6	6
53	Member,Trainer,Master Educator	Female	$80,000 - $89,999	White	Four-year college graduate	United States of America	54562	-2	3	3	-1	-2	-2	-3	-2	-2	-1	6	5	6	6	2	6	6	6	6	6	6	4	6	6	6	6	6	3	6	0	6	1	1	4	0	0	0	2	1	0	0	1
44		Male	$100,000 - $149,999	White	Four-year college graduate	United States of America	83706	0	3	-1	3	2	-3	-3	-1	3	-1	6	6	6	6	3	6	6	6	6	6	6	6	6	6	6	6	6	6	6	6	6	5	4	4	6	3	3	4	6	2	6	6
73	Member,Trainer	Male	More than $150,000	White	Four-year college graduate	United States of America	77381	3	3	3	3	-1	-3	-3	-3	-3	0	6	6	6	6	5	6	6	6	6	3	6	6	6	6	6	6	6	6	6	6	6	6	3	5	6	6	6	6	3	3	3	3
50	Master Educator	Male	$90,000 - $99,999	White	Graduate degree (e.g., M.A., M.B.A., M.D., Ph.D., J.D., etc.)	United States of America	48858	-2	3	0	2	2	-3	-3	-2	3	-2	6	5	6	6	4	6	6	6	6	6	6	6	6	6	6	6	6	4	5	3	2	5	6	5	3	3	3	5	4	2	6	5
28	Master Educator	Male	$70,000 - $79,999	White	Graduate degree (e.g., M.A., M.B.A., M.D., Ph.D., J.D., etc.)	United States of America	6335	0	3	1	2	-1	-3	1	1	2	-1	6	3	6	6	2	5	6	6	6	6	6	5	6	6	3		6	3	6	0	5	0	6	6	3	6	3	3	0	3	0	0
69	Member	Female		White	Four-year college graduate	United States of America	24073	3	3	3	2	-2	-3	-3	-2	-3	0	6	6	5	6	3	5	6	6	6	5	6	6	6	6	6	5	6	6	4	3	6	3	1	4	1	3	3	5	3	1	5	5
33	Master Educator	Female	$60,000 - $69,999	White	Four-year college graduate	United States of America	98226	3	3	1	2	0	-2	-3	-1	3	-1	6	4	6	6	5	6	6	6	6	6	6	6	6	5	4	4	6	4	3	6	3	4	3	4	3	2	4	3	3	2	3	3
47	Trainer	Female	$100,000 - $149,999	White	Four-year college graduate	United States of America	33594	-1	2	2	2	1	-3	-2	1	2	-1	6	5	5	5	4	4	5	5	5	5	6	5	5	5	6	4	5	3	5	3	4	3	0	3	3	0	0	4	0	0	0	0
21		Male		White	GED or high school graduate	United States of America		1	3	2	1	0	-3	0	1	1	1	4	5	4	5	4	4	5	5	6	4	4	2	5	4	3	3	4	4	3	0	2	2	6	2	6	1	1	2	2	1	2	3
59	Member	Female	$100,000 - $149,999	White	Four-year college graduate	United States of America	99669	3	3	3	3	0	-3	-3	1	3	-3	6	6	6	6	0	6	6	6	6	3	6	6	6	6	6	6	6	6	6	6	6	6	3	4	1	6	6	4	0	0	3	3
45	Member	Male	More than $150,000	White	Graduate degree (e.g., M.A., M.B.A., M.D., Ph.D., J.D., etc.)	United States of America	81005	1	3	3	2	2	-3	-3	-2	3	-1	6	3	6	6	3	5	6	6	6	6	6	5	6	6	6	5	5	5	6	6	4	5	4	5	3	0	3	6	3	3	3	1
74	Member	Male	$100,000 - $149,999	White	Four-year college graduate	United States of America	55438	-3	3	0	3	2	-3	-3	1	3	-1	6	3	6	6	3	4	6	6	6	5	5	5	4	5	6	6	6	6	6	6	6	6	6	6	0	0	0	0	0	0	0	3
62	Member	Female	$50,000 - $59,999	White	Some college or technical school	United States of America	81403	3	3	0	3	2	-3	-2	0	3	-3	6	6	6	6	5	6	6	6	6	6	6	6	6	6	6	6	6	6	6	6	6	6	6	6	6	3	3	6	6	1	6	6
30	Master Educator	Female	$40,000 - $49,999	White	Four-year college graduate	United States of America	63132	3	3	3	2	3	-3	-3	-2	-2	-2	6	5	6	6	5	6	6	6	6	6	6	5	5	6	6	5	6	6	5	3	5	5	3	6	5	0	1	3	3	0	0	2
69	Trainer	Male	$30,000 - $39,999	White	Graduate degree (e.g., M.A., M.B.A., M.D., Ph.D., J.D., etc.)	United States of America	20707	-1	3	3	3	3	-3	-2	2	3	-2	6	6	6	6	5	6	6	6	6	5	6	6	6	6	6	6	6	5	6	6	4	1	5	5	1	3	3	6	3	5	6	3
66	Member	Female	$40,000 - $49,999	White	Graduate degree (e.g., M.A., M.B.A., M.D., Ph.D., J.D., etc.)	United States of America	30175	-1	3	3	-1	1	-1	-1	-1	-2	1	6	6	6	6	4	5	6	6	6	6	6	5	6	6	6	6	3	6	3	6	5	6	3	6	4	6	6	3	0	4	4	2
25	Member,Trainer	Female	$70,000 - $79,999	White	Four-year college graduate	United States of America	43123	2	3	2	3	2	-3	-2	-2	3	-1	6	5	6	6	4	5	6	6	6	6	6	6	6	6	6	5	6	1	6	6	3	1	6	6	5	2	3	3	3	4	2	6
51	Master Educator	Male	$90,000 - $99,999	Hispanic or Latino/Latina/Latinx	Some college or technical school	United States of America	13652	1	3	3	2	0	-1	-3	1		1	6	4	5	6	3	6	6	6	6	6	6	6		6	6	6	6	4	5	1	5	5	6	5	6		5	6	6	0	3	6
75		Male	$60,000 - $69,999	White	Four-year college graduate	United States of America	68122	3	3	3	3	3	-3	-3	-3	-3	-3	6	6	6	6	6	6	6	6	6	6	6	4	6	3	6	5	6	3	6	1	3	3	2	4	3	4	4	4	4	4	6	2
39	Master Educator	Male	$100,000 - $149,999	White	Four-year college graduate	United States of America	81601	2	3	2	2	0	-3	-2	0	2	-2	6	5	6	6	5	6	6	6	6	5	6	6	6	6	6	6	5	5	6	6	3	6	3	6	0	3	3	6	3	0	3	3
26	Member	Male	$60,000 - $69,999	White	Four-year college graduate	United States of America	45459	1	3	0	1	1	-3	-3	-1	2	0		3	5	5	4	5	6		6	5	6		6	6	5	4	2	3	3	2	3	1	4	3	4	5	6	4	2	5	4	3
34	Trainer	Male	$20,000 - $29,999	White	Some college or technical school	United States of America	23225	3	3	3	3	3	-3	-3	-2	-1	-3	6	6	6	6	6	6	6	6	6	6	6	6	6	6	6	6	6	6	6	6	6	6	6	6	6	6	6	6	6	6	3	6
26	Trainer	Female	$90,000 - $99,999	White	Graduate degree (e.g., M.A., M.B.A., M.D., Ph.D., J.D., etc.)	United States of America	23228	-1	3	1	1	-1	-2	-3	1	1	-1	6	5	6	6	5	6	5	5	6	6	6	5	6	6	6	4	6	3	6	3	4	4	2	6	6	4	4	5	6	3	6	4
38	Master Educator	Male	$70,000 - $79,999	Other	Four-year college graduate	Saudi Arabia	23712	3	3	3	1	1	-1	0	0	3	3	6	6	2	6	6	6	3	6	6	6	6	6	6	6	2	6	2	3	6	3	3	1	6	3	3	6	6	6	6	6	0	3
67	Member	Female	More than $150,000	White	Four-year college graduate	United States of America	43206	3	3	3	2	1	-3	-3	1	3	0	6	6	6	6	6	6	6	6	6	6	6	6	6	6	6	6	6	6	6	3	6	6	3	6	4	3	4	6	4	4	6	6
51	Member	Male	$100,000 - $149,999	White		United States of America	45387	2	3	0	2	3	-3	-1	-1	1	-1	6	3	5	5	2	4	5	6	6	4	5	3	5	6	6	5	6	4	4	1	4	4	3	4	3	3	3	5	3	2	3	4
56	Master Educator	Male	More than $150,000	White	Graduate degree (e.g., M.A., M.B.A., M.D., Ph.D., J.D., etc.)	United States of America	29615	-3	3	3	0	-3	-3	-3	0	3	0	6	6	6	6	3	6	6	6	6	3	6	6	5	3	6	5	3	2	3	3	2	6	3	2	3	3	2	4	2	4	2	5
61	Member	Male	$100,000 - $149,999	Native American, American Indian, or Alaska Native	Four-year college graduate		2804	0	3	3	3	2	-3	-3	3	3	-2	6	6	6	6	5	5	6	6	6	5	6	5	6	6	6	3	6	6	6	1	4	5	5	4	3	4	4	2	4	3	6	5
58	Master Educator	Male	$100,000 - $149,999	Other	Four-year college graduate	United States of America	60107	1	2	3	3	1	-1	-2	2	0	1	5	4	5	4	3	6	5	6	5	4	5	5	5	5	6	5	4	3	4	1	3	3	4	4	4	4	4	5	4	6	4	4
74	Member	Female		White	Four-year college graduate	United States of America	53711	3	3	0	3	2	-3	-3	0	3	-1	6	6	6	6	4	5	6	6	6	5		4	6	6	6	6	6	5	6	0	5	3	3	5	5	1	1	5	3	2	5	6
76	Trainer	Male	$50,000 - $59,999	White	Some college or technical school	United States of America	2888	-1	3	2	1	2	-3	-2	0	3	3	6	5	5	5	5	4	5	5	6	4	6	5	5	6	4	3	4	4	6	4	1	1	3	4	1	4	1	5	3	1	2	3
54	Member	Male	$90,000 - $99,999	White	Graduate degree (e.g., M.A., M.B.A., M.D., Ph.D., J.D., etc.)	United States of America	72207	1	3	3	1	1	-3	-3	3	-2	-1	6	6	6	6	6	6	6	6	6	6	6	4	6	6	6	6	6	6	6	6	6	6	3	6	6	3	3	3	6	3	6	6
68	Member,Trainer,Master Educator	Female	$100,000 - $149,999	White	Some college or technical school	United States of America	28037	2	3	3	0	1	-3	-3	-2	-3	2	6	4	6		4	6	6	6	6	6	6	6	6	6	3	3	3	3	3	1	3	0	3	6	2	3	3	3	3	3	3	3
28	Trainer	Male	$30,000 - $39,999	White	Four-year college graduate	United States of America	12946	1	3	3	3	1	-3	-3	-3	1	3	6	5	5	6	3	5	6	6	6	6	6	6	6	6	6	5	6	4	4	6	1	3	4	6	3	3	4	6	5	6	4	2
48	Master Educator	Male	$90,000 - $99,999	White	Four-year college graduate	United States of America	2421	2	3	2	2	0	-3	-2	-3	3	0	6	6	6	6	3	6	6	6	6	5	6	6	6	6	6	5	3	6	6	3	5	2	1	6	3	6	6	5	5	3	3	3
58	Member	Female	$100,000 - $149,999	White	Four-year college graduate	United States of America		3	3	3	3	2	-3	-3	-1	1	-1	6	4	6	6	4	6	6	6	6	6	6	5	6	6	6	6	6	5	6	1	6	6	4	6	3	3	3	6	3	3	6	3
25	Member,Trainer	Male	$10,000 - $19,999	White	Graduate degree (e.g., M.A., M.B.A., M.D., Ph.D., J.D., etc.)	United States of America		3	3	3	3	0	-3	-3	-3	3	-3	6	6	6	6	6	6	6	6	6	6	6	6	6	6	6	3	6	6	6	3	2	0	3	6	6	1	6	6	3	3	6	6
68	Member	Male	$100,000 - $149,999	White	Graduate degree (e.g., M.A., M.B.A., M.D., Ph.D., J.D., etc.)	United States of America	47201	2	3	3	3	3	-1	-3	0	3	0	6	6	6	6	5	6	6	6	6	6	6	6	6	6	6	6	6	4	6	6	6	6	3	6	3	4	3	5	4	6	6	6
29	Member,Trainer	Male	$70,000 - $79,999	White	Graduate degree (e.g., M.A., M.B.A., M.D., Ph.D., J.D., etc.)	United States of America	1610	2	3	3	2	0	-3	-3	-3	3	0	6	5	6	6	6	6	6	6	6	5	6	6	6	6	6	5	4	6	6	6	6	6	2	3	1	1	0	3	3	0	2	0
67		Male	$40,000 - $49,999	White	Some college or technical school	United States of America	4101	2	3	3	3	-2	-3	-3	-1	-1	-2	6	4	6	6	4	6	6	6	6	5	6	5	6	6	6	6	6	6	6	6	5	6	6	5	6	5	4	6	5	4	5	3
46	Member	Female	$90,000 - $99,999	White	Graduate degree (e.g., M.A., M.B.A., M.D., Ph.D., J.D., etc.)	United States of America	89147	1	3	1	3	-1	-3	-3	-3	1	-2	6	5	6	6	4	6	6	6	6	6	6	6	6	6	6	6	6	2	4	0	4	6	3	4	0	5	3	4	2	0	1	3
30	Member,Trainer	Male	$70,000 - $79,999	White	Four-year college graduate	United States of America	44035	1	3	2	2	1	-2	0	0	1	0	6	5	6	6	5	6	6	6	6	5	6	6	6	6	6	5	5	5	4	6	3	1	2	5	4	2	1	0	1	0	1	2
58	Member,Master Educator	Female	$100,000 - $149,999	White	Some college or technical school	United States of America	65583	1	2	3	1	0	-3	0	0	3	-1	6	4	4	6	3	6	5	6	6	5	6	6	6	5	2	4	6	4	5	2	4	2	5	4	2	6	6		5	6	5	4
69	Master Educator	Female	$80,000 - $89,999	White	Graduate degree (e.g., M.A., M.B.A., M.D., Ph.D., J.D., etc.)	United States of America	55317	2	2	1	3	1	-3	-3	-2	-2	-3	6	4	6	6	4	5	6	6	6	6	6	6	5	6	6	5	6	5	5	5	6	5	5	5	5	5	3	5	5	5	5	3
71	Member	Female	$80,000 - $89,999	White	Four-year college graduate	United States of America	7401	3	3	3	-3	-3	-3	-3	-3	-3	-3	6	6	6	6	3	6	6	6	6	6	6	6	6	6	6	6	6	6	6	6	6	5	0	6	3	6	3	3	4	0	3	6
63	Member,Trainer	Female	More than $150,000	White	Graduate degree (e.g., M.A., M.B.A., M.D., Ph.D., J.D., etc.)	United States of America	72113	3	3	2	3	-1	-3	-3	2	1	-3	6	6	6	6	3	6	6	6	6	6	6	6	6	6	6	6	6	6	6	6	6	6	6	6	6	6	6	6	6	6	6	6
32		Female	$100,000 - $149,999	White	Four-year college graduate	United States of America	62704	2	3	2	3	2	-3	-2	-2	1	-1	6	6	6	6	6	6	6	6	6	6	6	5	6	6	6	6	6	3	6	6	6	6	3	6	3	0	0	3	0	0	6	6
58	Trainer	Male	$90,000 - $99,999	White	GED or high school graduate	United States of America	45224	3	3	3	3	0	-3	-3	-2	-1	-1	6	6	6	6	4	6	6	6	6	6	6	6	6	6	6	6	6	5	5	6	6	3	6	5	3	5	6	5	6	4	0	5
23	Member	Male	More than $150,000	White	Some college or technical school	United States of America	12543	3	3	2	1	2	-3	-3	0	2	-1	6	6	6	4	4	6	6	6	6	6	6	5	6	6	6	6	4	3	6	0	3	0	6	3	6	0	0	6	3	3	6	6
66	Trainer	Male	$100,000 - $149,999	White	Graduate degree (e.g., M.A., M.B.A., M.D., Ph.D., J.D., etc.)	United States of America	55347	-3	3	3	2	-3	1	0	-3	3	-2	5	2	4	4	0	2	6	5	5	1	5	5	5	5	6	5	6	6	6	4	2	1	0	6	5	2	3	0	2	1	1	2
60	Member	Female	$10,000 - $19,999	White	Some college or technical school	United States of America	92110	0	3	-2	0	1	-3	-3	-2	2	-2	6	6	6	6	4	6	6	6	6	5	6	5	6	6	6	5	5	5	6	1	6	6	1	6	5	5	3	5	4	6	5	5
56	Master Educator	Male	$100,000 - $149,999	Native American, American Indian, or Alaska Native	Graduate degree (e.g., M.A., M.B.A., M.D., Ph.D., J.D., etc.)	United States of America	4468	3	3	3	3	-1	3	-3	-3	3	-3	6	6	6	6	5	6	6	6	6	6	6	6	5	6	5	5	5	4	5	1	4	4	2	4	3	3	3	3	3	2	3	3
40	Member,Trainer	Male	More than $150,000	White	Some college or technical school	United States of America	12590	0	2	1	3	-3	-3	-3	3	2	-3	6	3	5	6	3	6	6	6	6	5	6	4	6	6	6	6	6	5	1	0	5	3	5	3	1	5	5	6	3	5	5	6
52	Member	Male	$100,000 - $149,999	White	Four-year college graduate	United States of America	59718	0	3	2	2	0	-3	-2	0	3	-3	6	4	6	6	3	5	5	3	6	6	6	4	6	6	6	6	6	5	6	5	6	6	6	5	6	5	5	5	4	3	4	3
47	Trainer	Female	$100,000 - $149,999	White	Four-year college graduate	Germany	82467	3	3	3	3	1	-3	-3	-3	-3	-3	6	6	6	6	4	6	6	6	6	6	6	6	6	6	6	6	6	6	6	6	6	6	6	6	6	3	3	4	3	0	6	2
41	Member	Female	More than $150,000	Other	Graduate degree (e.g., M.A., M.B.A., M.D., Ph.D., J.D., etc.)	United States of America	20603	0	3	3	1	-2	-2	-3	-2	-1	-2	6	3	5	6	3	4	6	6	6	3	6	3	6	6	6	3	1	3	3	4	3	3	3	3	0	0	3	3	1	0	0	3
51	Trainer	Female	More than $150,000	White	Graduate degree (e.g., M.A., M.B.A., M.D., Ph.D., J.D., etc.)	United States of America	20871	2	3	3	3	3	-2	-2	-3	0	-2	6	6	6	6	3	6	6	6	6	3	6	5	6	6	6	6	4	4	5	4	5	3	4	6	5	6	5	0	0	0	0	6
77	Member	Male	$10,000 - $19,999		Some college or technical school	United States of America	75763	2	2	3	3	0		3	2	-3	-3	6	6	6	6	6	6	6	6	6	6	6	6	6	5	6	6	6	3	6	6	3	6	3	6	6	3	3	3	6	6	3	3
52	Trainer	Male	More than $150,000	White	Four-year college graduate	United States of America	20878	-2	3	0	1	-2	-3	-2	-1	-2	1	6	5	5	5	3	5	6	6	6	4	5	5	5	5	6	5	5	5	6	6	4	3	3	4	5	5	5	3	3	3	1	3
56	Master Educator	Female	$100,000 - $149,999	White	Four-year college graduate	United States of America	62702	2	3	3	3	3	-3	0	-2	3	-2	6	5	5	4	3	5	5	6	6	5	3	5	6	3	6	5	5	5	5	6	5	6	4	5	6	6	5		3	5	6	5
25	Member	Male	$70,000 - $79,999	White	Some college or technical school	United States of America	80840	0	2	-1	3	1	-1	-2	-1	1	1	3	3	6	5	3	4	5	6	4	5	4	4	4	5	5	4	6	2	4	0	3	0	6	0	2	3	0	0	0	0	1	3
31	Master Educator	Female	$40,000 - $49,999	White	Graduate degree (e.g., M.A., M.B.A., M.D., Ph.D., J.D., etc.)	United States of America	26847	0	2	3	1	1	-2	-3	1	0	-2	6	4	5	6	4	5	6	6	6	6	6	6	6	6	6	4	6	5	4	6	5	5	2	4	4	3	3	4	3	3	3	5
74	Member	Female	$50,000 - $59,999	White	Four-year college graduate	United States of America	77025	1	3	3	3	0	-3	-3	0	-1	-1	6	6	6	6	3	6	6	6	6	6	6	5	5	6	6	5	6	1	5	6	5	6	4	5	3	6	2	4	3	2	1	3
36		Female	$100,000 - $149,999	White	Four-year college graduate	United States of America	84106	2	3	2	2	2	-3	-3	-2	-1	-1	6	6	6	6	5	6	6	6	6	5	6	5	6	6	6	5	5	3	5	0	5	1	3	6	5	0	0	4	2	0	5	4
41	Member	Female	$100,000 - $149,999	White	Four-year college graduate	United States of America	76008	2	3	3	3	-1	-3	-3	0	1	-2	6	6	6	6	4	6	6	6	6	6	6	6	6	6	6	4	6	4	3	0	5	2	3	3	0	4	3	3	3	2	3	2
49	Master Educator	Female	$40,000 - $49,999	White	Some college or technical school	United States of America	45320	3	3	0	1	0	-3	-3	-2	-2	-2	6	6	6	6	4	4	6	6	6	6	6	6	6	6	6	6	6	6	6	0	6	3	6	6	4	6	6	6	6	3	0	0
31	Member	Nonbinary	$30,000 - $39,999	White	Four-year college graduate	United States of America	55330	2	2	3	1	-1	-2	-2	1	-3	-3	6	4	6	5	3	5	5	6	6	4	5	6	5	4	6	0	6	3	3	6	2	1	0	4	1	3	3	1	0	0	3	1
58	Member	Male	More than $150,000	White	Four-year college graduate	United States of America	60031	3	3	3	3	3	-3	-3	3	3	3	6	6	6	6	6	6	6	6	6	6	6	6	6	6	6	6	6	6	6	2	6	4	5	6	6	6	6	6	6	6	2	6
41	Member	Male	More than $150,000	White	Graduate degree (e.g., M.A., M.B.A., M.D., Ph.D., J.D., etc.)	United States of America	5404	-3	3	3	2	-2	-3	-3	-3	3	-1	6	6	6	6	3	6	6	6	6	4	6	5	5	6	6	5	6	4	6	3	4	6	6	6	1	1	1	4	4	0	0	1
48	Member	Male	$50,000 - $59,999	White	Four-year college graduate	United States of America	97702	1	1	1	2	1	-1	-3	-1	3	0	6	5	5	6	4	6	5	6	6	4	6	5	6	5	6	3	6	1	6	3	1	0	5	0	4	4	5	5	0	4	0	1
48	Member	Male	More than $150,000	Asian or Pacific Islander	Four-year college graduate	United States of America	94087	3	3	3	3	3	0	-2	-1	0	-1	6	5	6	6	5	6	6	6	6	5	6	6	6	3	6	3	4	2	3	6	2	4	3	3	1	2	3	2	2	1	1	1
27	Master Educator	Female	$10,000 - $19,999	White	Four-year college graduate	United States of America	82520	1	3	2	0	1	-3	-3	0	0	-2	6	5	5	6	4	6	5	6	6	5	6	4	6	6	6	5	6	4	6	4	5	6	2	5	6	2	3	3	2	3	4	3
32		Female	$100,000 - $149,999	White	Graduate degree (e.g., M.A., M.B.A., M.D., Ph.D., J.D., etc.)	United States of America	22314	1	2	1	2	1	-1	-1	-1	-1	-1	6	4	3	5	3	4	5	3	5	2	6	4	5	6	5	3	3	6	3	0	3	3	0	1	5	0	0	2	0	0	0	2
29	Master Educator	Male	$90,000 - $99,999	White	Four-year college graduate	United States of America	24502	-1	3	0	3	1	-3	-3	1	3	-3	6	6	6	6	4	6	6	6	6	6	6	6	6	6	4	5	5	3	6	3	3	2	5	3	4	6	6	5	5	6	4	6
26	Member	Male	$10,000 - $19,999	White	Four-year college graduate	United States of America	82070	1	3	3	3	3	-3	-3	0	3	0	6	5	5	6	4	5	6	6	6	4	6	5	6	5	6	4	6	5	6	1	5	2	1	5	5	3	3	1	1	1	3	4
30	Master Educator	Male	$30,000 - $39,999	White	Four-year college graduate	United States of America	10707	3		0	1		-3			0		6	6	6	6	4	5	6	6	6	4	6	6	6	6	5	1	5	4	6	0	1	1	5	2	3	6	6	3	3	6	2	3
61	Member,Trainer,Master Educator	Female	$60,000 - $69,999	White	Graduate degree (e.g., M.A., M.B.A., M.D., Ph.D., J.D., etc.)	United States of America	55073	2	3	3	2	2	-3	-2	-1	-1	-2	6	5	6	6	5	6	6	6	6	6	6	5	6	6	6	4	6	3	6	5	5	3	3	6	3	3	4	5	4	6	4	4
71	Master Educator	Male	$90,000 - $99,999	White	Graduate degree (e.g., M.A., M.B.A., M.D., Ph.D., J.D., etc.)	United States of America	78654	0	3	3	0	0	2	-2	0	2	-1	6	5	5	5	3	6	6	6	6	3	6	6	6	6	6	4	6	4	5	6	3	6	5	5	3	3	3	5	4	3	3	3
72	Member,Trainer,Master Educator	Male	$100,000 - $149,999	White	Graduate degree (e.g., M.A., M.B.A., M.D., Ph.D., J.D., etc.)	United States of America	72207	0	2	2	2	-1	-2	-1	1	2	-1	5	5	4	5	3	5	5	5	5	4	6	5	5	6	5	5	6	5	4	3	5	3	3	4	3	5	3	5		4	3	4
33	Trainer	Female	More than $150,000	White	Graduate degree (e.g., M.A., M.B.A., M.D., Ph.D., J.D., etc.)	United States of America	64152	1	3	2	2	-2	-1	-3	1	3	-1	6	4	4	6	1	5	6	5	6	5	6	5	6	5	6	4	4	3	3	0	4	3	5	4	4	2	4	2	0	2	3	3
21	Master Educator	Male	$60,000 - $69,999	White	Some college or technical school	United States of America	59715	1	3	-1	3	0	-3	-2	0	-2	-2	6	6	6	6	6	6	6	6	6	6	6	5	6	6	6	5	3	6	6	6	6	5	6	6	6	3	4	6	2	0	4	6
40	Trainer	Female	$100,000 - $149,999	Asian or Pacific Islander	Four-year college graduate		80301	1	3	1	3	-1	-3	-1	-1	2	-1	6	4	6	6	3	6	5	6	6	5	6	5	6	5	6	6	6	6	6	6	6	6	3	6	6	3	3	6	3	0	6	6
29	Member	Female	$70,000 - $79,999	White	Four-year college graduate	United States of America	22302	1	3	3	3	3	-3	-2	-1	2	-1	6	3	6	5	2	3	6	6	6	5	6	4	4	6	6	6	3	6	3	4	3	2	0	6	3	3	6	3	2	0	0	0
27	Member,Trainer	Female	$20,000 - $29,999	White	Four-year college graduate	United States of America	4442	2	3	2	-1	1	-1	-1	0	2	0	6	6	6	6	4	6	6	6	6	6	6	6	6	6	4	3	6	6	6	5	3	4	3	5	1	4	1	4	3	4	4	3
26	Master Educator	Male	$10,000 - $19,999	White	Some college or technical school	United States of America	84532	0	3	2	3	1	-3	-2	-3	-3	-2	6	4	6	6	5	6	4	6	6	6	6	5	6	6	4	3	6	6	4	6	4	5	3	6	5	4	3	4	3	2	2	2
39	Member	Male	$90,000 - $99,999	Hispanic or Latino/Latina/Latinx	Some college or technical school	United States of America	89801	0	3	3	2	-1	-3	-3	1	0	-2	6	6	6	4	2	6	6	4	6	4	6	4	4	6	6	6	5	4	6	3	4	5	4	3	6	3	3	4	5	4	5	4
43	Trainer	Female	More than $150,000	White	Some college or technical school	United States of America	16823	2	3	1	2	1	-3	0	-2	2	-2	6	3	6	6	4	5	6	6	6	5	6	5	5	5	5	5	5	3	5	5	5	6	3	5	5	4	5	3	1	0	1	1
51	Member	Female	$60,000 - $69,999	White	Four-year college graduate	United States of America	85260	3	3	3	-3	-1	-3	-3	-3	-3	-3	6	3	5	6	3	5	6	5	6	6	6	5	6	6	6	5	5	3	3	1	5	3	3	3	3	3	3	3	1	3	2	5
55	Member,Trainer	Male	$100,000 - $149,999	White	Graduate degree (e.g., M.A., M.B.A., M.D., Ph.D., J.D., etc.)	United States of America	43219	3	3	3	3	0	-3	-3	1	3	-3	6	6	6	6	6	6	6	6	6	6	6	6	6	6	6	6	6	6	6	0	6	0	6	6	6	3	6	6	6	6	6	6
27		Female	$30,000 - $39,999	White	Four-year college graduate	United States of America	24504	2	3	-1	3	1	-3	-2	2	3	-3	6	3	6	6	3	6	6	6	6	6	6	6	6	6	4	6	6	5	6	4	6	4	3	3	6	3	3	6	4	3	6	4
39	Member	Female	$50,000 - $59,999	White	Four-year college graduate	United States of America	6095	2	3	2	2	-1	-3	-2	-1	-1	-1	6	6	6	6	4	5	6	6	6	6	6	6	6	6	6	6	6	6	6	6	5	6	6	6	5	6	6	6	6	6	5	6
68	Member,Trainer	Male	$70,000 - $79,999	White	Four-year college graduate	United States of America	83704	2	3	3	3	-2	-3	-3	-2	-1	-2	6	6	6	5	3	6	6	6	6	5	6	6	6	6	6	6	6	6	6	6	6	6	3	4	3	0	1	5	6	6	6	5
37	Member	Male	$50,000 - $59,999	White	Four-year college graduate	United States of America	66025	1	0	2	3	0	0	-3	-2	1	-3	6	5	6	6	5	6	6	6		6	6	6	6	5	6	5	3	5	6	5	5	3	6	4	0		0	1	0	0	1	2
36	Master Educator	Female	Less than $10,000	White	Four-year college graduate	United States of America	80122	0	3	3	2	3	-3	-2	-2	0	-2	6	5	5	6	4	5	6	6	6	6	6	5	6	6	3	3	3	3	6	3	1	5	1	5	3	1	6	1	1	0	3	0
37	Member,Master Educator	Male	$70,000 - $79,999	White	Four-year college graduate	United States of America	97210	3	-1	3	3	-3	3	-3	-1	0	-3	6	4	6	5	0	4	6	4	6	4	6	3	6	4	4	2	6	6	3	1	0	6	2	3	4	2	3	3	1	6	5	4
33	Member	Female	$90,000 - $99,999	Hispanic or Latino/Latina/Latinx	Graduate degree (e.g., M.A., M.B.A., M.D., Ph.D., J.D., etc.)	United States of America	89519	3	3	0	3	3	-2	-3	-2	-1	-1	6	6	6	6	6	6	6	6	6	6	6	6	6	6	6	6	6	6	5	6	6	5	5	6	5	6	4	3	5	6	3	5
28	Member	Male		Asian or Pacific Islander	Graduate degree (e.g., M.A., M.B.A., M.D., Ph.D., J.D., etc.)	United States of America		3	3	3	3	1	-3	-3	-3	3	-3	6	6	6	6	0	5	6	6	6	6	6	3	5	6	6	6	6	3	3	0	6	6	6	5	6	0	0	3	0	0	6	3
41	Trainer	Female	$60,000 - $69,999	White	Some college or technical school	United States of America	84057	1	3	2	1	0	-2	-2	-2	3	2	6	3	4	6	3	5	6	6	5	6	6	3	5	6	6	2	6	1	3	0	1	3	0	6	1	0	1	0	0	0	0	0
19	Trainer	Female	More than $150,000	White	Some college or technical school	United States of America	93117	-2	2	3	-1	-3	-2		-2	2	-3	6	3	6	6	0	4	6	6	6	6	6	2	6	6	6	5	6	6	3	5	3	0	6	1	0	2	2	5	0	0	5	0
55		Male	$70,000 - $79,999	White	Some college or technical school	United States of America	80127	3	3	3	3	1	-3	-3	-2	-2	-3	6	6	6	6	5	6	6	6	6	6	6	6	6	6	6	6	6	6	4	6	3	6	3	4	6	4	3	5	3	1	3	6
54	Member	Male	$100,000 - $149,999	White	Four-year college graduate		93534	2	2	3	1	1	0	0	0	2	2	6	4	4	5	3	4	6	6	6	5	6	5	6	6	5	2	6	3	5	1	4	0	3	4	3	1	3	1	1	0	1	1
61	Master Educator	Male	More than $150,000	White	Graduate degree (e.g., M.A., M.B.A., M.D., Ph.D., J.D., etc.)	United States of America	34638	3	3	3	2	3	-3	-2	2	2	0	6	5	6	5	5	6	6	6	6	5	6	6	6	6	6	6	6	5	5	3	4	3	5	4	3	4	5	6	4	6	3	5
64	Trainer	Female	$70,000 - $79,999	White	Graduate degree (e.g., M.A., M.B.A., M.D., Ph.D., J.D., etc.)	United States of America	95758	2	3	1	-3	-2	-2	-3	-2	-2	0	6	6	6	5	3	6	6	6	6	3	6	6	6	6	6	5	6	6	6	1	4	5	0	6	6	6	6	5	6	6	3	6
51	Member	Male	More than $150,000	White	Four-year college graduate	United States of America	80304	2	3	-2	3	-2	-3	-3	-2	-2	2	6	1	6	6	1	6	6	6	6	4	6	6	6	6	6	6	5	6	4	6	5	5	4	5	4	5	4	3	4	5	4	3
35	Member,Trainer,Master Educator	Male	$30,000 - $39,999	White	Graduate degree (e.g., M.A., M.B.A., M.D., Ph.D., J.D., etc.)	United States of America	84047	2	3	3	3	3	-3	-2	-1	3	-2	6	6	6	6	6	6	6	6	6	6	6	6	6	6	6	4	4	5	4	3	5	2	4	4	3	6	6	6	6	5	6	6
23	Member,Trainer	Female	More than $150,000	White	Four-year college graduate	United States of America	48135	2	3	-2	3	3	-3	-3	-3	3	-1	6	6	6	6	3	6	6	6	6	6	6	4	6	6	6	6	3	6	6	3	6	6	6	6	6	4	3	0	4	0	2	0
32	Master Educator	Female	$50,000 - $59,999	Other	Four-year college graduate	United States of America	20186	3	3	3	2	1	-3	3	2	2	-2	6	5	5	5	5	6	6	6	6	4	6	6	6	6	6	6	3	6	3	1	5	3	3	3	3	2	1	4	3	1	1	4
29	Master Educator	Male	$90,000 - $99,999	White	Some college or technical school	United States of America	80903	-3	3	3	-2	3	-3	-2	1	2	-1	6	6	6	6	5	6	6	6	6	6	6	6	6	6	6	3	6	4	6	3	5	3	5	5	3	4	3	5	3	4	3	1
18	Trainer	Male	$100,000 - $149,999	White	GED or high school graduate	United States of America	65402	-1	2	2	2	-1	-1	-2	1	2	-2	6	4	6	5	4	4	6	6	6	6	5	6	5	6	6	4	4	2	2	5	2	4	0	1	6	6	6	2	4	6	0	1
55	Master Educator	Male	$80,000 - $89,999	White	Graduate degree (e.g., M.A., M.B.A., M.D., Ph.D., J.D., etc.)	United States of America	35216	-3	3	0	0	-3	-3	-3	0	-3	0	6	6	6	6	0	6	6	6	6	6	6	6	6	6	6	6	6	6	6	6	6	6	6	6	6	6	6	6	6	6	6	6
26	Master Educator	Female	$60,000 - $69,999	White	Graduate degree (e.g., M.A., M.B.A., M.D., Ph.D., J.D., etc.)	United States of America	26505	1	3	3	3	2	-3	-3	0	2	0	6	3	6	6	3	6	6	6	6	6	6	6	6	6	6	6	6	6	4	0	3	4	0	0	1	2	3	3	3	0	1	1
51	Member	Female	More than $150,000	White	Four-year college graduate	United States of America	22602	3	3	2	2	-1	-3	-3	-2	2	-2	6	5	6	6	3	6	6	6	6	6	6	6	6	6	6	5	6	3	6	6	6	6	4	3	6	5	6	5	5	6	1	6
66	Member	Female	$60,000 - $69,999	White	Some college or technical school	United States of America	38572	3	3	3	3	0	-3	-3	-2	-3	-3	6	6	6	6	5	6	6	6	6	6	6	5	6	6	6	6	6	3	6	0	3	3	3	6	6	0	3	6	0	0	6	6
68	Member	Male	$60,000 - $69,999	White	Four-year college graduate	United States of America	11692	2	3	3	3	0	-3	-3	-2	3	0	6	6	6	6	6	6	6	6	6	6	6	6	6	6	6	4	4	3	6	1	3	6	3	3	0	6	6	6	6	6	3	3
63	Member	Male	$100,000 - $149,999	White	Four-year college graduate	United States of America	84124	2	3	2	2	-1	-3	-3	2	1	-3	6	6	6	6	5	6	6	6	6	5	6	6	6	6	6	5	6	5	5	3	3	3	3	5	5	5	4	5	5	6	5	6
33	Member	Female	$100,000 - $149,999	White	Graduate degree (e.g., M.A., M.B.A., M.D., Ph.D., J.D., etc.)	United States of America	50023	1	3	1	2	-1	-2	-1	-1	1	-1	6	4	5	6	2	6	6	5	5	5	6	6	6	5	6	6	6	6	5	3	3	3	4	4	6	4	5	5	5	3	6	5
61	Member,Trainer,Master Educator	Female	$60,000 - $69,999	White	Graduate degree (e.g., M.A., M.B.A., M.D., Ph.D., J.D., etc.)	United States of America	59105	3	3	3	2	0	-2	2	1	3	-1	6	5	6	5	4	6	6	6	6	6	5	6	6	6	6	5	6	6	4	4	5	6	4	6	4	4	3	3	4	3	5	3
48	Master Educator	Male	$100,000 - $149,999	White	Some college or technical school	United States of America	84321	3	3	3	3	-1	-3	-2	3	3	0	6	6	5	6	3	5	5	6	6	5	6	5	6	6	5	2	3	3	5	6	0	3	2	3	0	2	3	1	2	0	1	2
55		Female	More than $150,000	White	Graduate degree (e.g., M.A., M.B.A., M.D., Ph.D., J.D., etc.)	United States of America	80112	1	2	1	2	3	0	-2	-2	-2	-2	6	4	5	6	4	5	5	5	5	4	6	4	5	5	5	5	6	5	4	6	6	4	1	5	2	1	2	2	2	2	2	2
56	Member,Trainer	Male	More than $150,000	White	Graduate degree (e.g., M.A., M.B.A., M.D., Ph.D., J.D., etc.)	United States of America	85713	-1	3	2	0	2	1	-2	-1	0	1	5	4	5	5	3	4	6	6	5	4	6	5	5	5	6	3	4	3	5	3	4	3	4	6	3	4	4	3	3	4	2	3
49	Master Educator	Female	$60,000 - $69,999	White	Some college or technical school	United States of America	84321	3	3	2	2	0	-3	-3	-2	-2	-1	6	6	6	6	3	6	6	6	6	6	6	6	6	6	6	4	3	4	5	6	1	3	3	3	3	4	5	3	2	3	1	3
40	Member	Female	$60,000 - $69,999	White	Four-year college graduate	United States of America	85704	3	3	0	3	2	-3	-3	-1	2	-1	6	6	6	6	4	5	6	6	6	6	6	5	5	5	3	3	3	3	3	0	3	4	3	3	0	3	3	5	4	5	4	5
35	Member,Master Educator	Female	More than $150,000	White	Graduate degree (e.g., M.A., M.B.A., M.D., Ph.D., J.D., etc.)	United States of America	92506	0	3	2	3	3	-3	-3	-2	3	-3	6	5	6	6	6	5	6	6	6	6	6	5	6	6	6	6	6	6	6	6	5	6	6	6	6	6	6	6	6	6	6	6
29	Master Educator	Female	$30,000 - $39,999	White	Graduate degree (e.g., M.A., M.B.A., M.D., Ph.D., J.D., etc.)	United States of America	59901	3	3	3	3	2	-3	-3	-3	3	-1	6	6	6	6	5	6	6	6	6	6	6	6	6	6	6	0	6	3	6	0	6	3	0	6	3	0	0	0	0	3	0	3
56	Member	Male	More than $150,000	White	Graduate degree (e.g., M.A., M.B.A., M.D., Ph.D., J.D., etc.)	United States of America	22406	1	3	2	2	1	-3	-2	0	3	0	6	5	6	6	4	6	6	6	6	6	6	5	6	6	6	4	4	6	3	2	4	4	3	4	4	3	4	4	3	3	2	3
40	Master Educator	Female	$100,000 - $149,999	White	Four-year college graduate	United States of America	81652	3	3	0	3	1	-3	-3	0	1	-3	6	4	4	6	2	6	6	6	6	6	6	6	4	6	6	6	6	6	6	6	3	3	6	6	1	1	3	3	1	0	1	1
44		Male	$100,000 - $149,999	White	Graduate degree (e.g., M.A., M.B.A., M.D., Ph.D., J.D., etc.)	United States of America	96087	1	3	2	-1	0	-3	0	-2	2	0	6	4	6	6	4	6	6	6	6	6	6	6	6	4	5	5	5	5	5	2	5	5	3	2	4	3	4	3	5	3	2	3
31	Member	Female	$20,000 - $29,999	White	Four-year college graduate	United States of America	80905	-1	3	2	3	1	-3	-2	-2	1	-2	6	6	6	6	6	6	6	6	6	6	6	6	6	6	6	3	6	4	4	6	6	6	6	6	4	6	6	6	6	4	6	3
40	Trainer	Male	$50,000 - $59,999	White	Some college or technical school	United States of America	77306	1	2	3	1	-2	-2	-1	2	2	1	5	4	5	5	2	4	5	5	4	4	5	4	5	5	5	3	4	4	4	2	4	0	5	2	2	5	4	4	3	2	1	3
65		Female	$100,000 - $149,999	White	Graduate degree (e.g., M.A., M.B.A., M.D., Ph.D., J.D., etc.)	United States of America	77381	-3	3	3	-1	-1	-3	-3	-3	3	0	6	6	6	6	4	6	6	6	6	5	6	6	5	6	6	4	6	3	6	6	5	1	0	6	5	6	5	6	6	3	4	5
63	Member,Trainer,Master Educator	Male	$40,000 - $49,999	White	Graduate degree (e.g., M.A., M.B.A., M.D., Ph.D., J.D., etc.)	United States of America	43214	3	3	3	1	-1	-3	-3	-2	-2	-2	6	6	5	5	5	5	6	4	6	2	6	6	6	5	6	5	5	6	6	6	6	4	3	6	4	6	6	5	5	6	4	4
65	Member	Male	$80,000 - $89,999	White	Graduate degree (e.g., M.A., M.B.A., M.D., Ph.D., J.D., etc.)	United States of America	55963	3	3	-1	-1	-1	-3	-2	1	1	-2	6	4	6	4	2	4	3	6	5	3	4	4	5	5	6	5	4	4	3	0	3	4	0	4	1	4	4	3	3	3	4	4
21	Member,Trainer	Male	$80,000 - $89,999	White	Some college or technical school	United States of America	7878	3	3	2	2	2	-3	-2	-2	1	-1	5	5	5	5	4	5	5	5	5	3	5	2	5	6	5	5	6	5	5	4	6	6	6	5	3	3	2	3	2	0	3	1
48	Master Educator	Female	$30,000 - $39,999	Native American, American Indian, or Alaska Native	Graduate degree (e.g., M.A., M.B.A., M.D., Ph.D., J.D., etc.)	United States of America	57754	3	3	3	3	3	-3	-1	0	1	-1	6	6	6	6	6	6	6	6	6	6	6	6		6	6	6	6	3	5	5	6	6	5	4	3	5	6	6	6	5	6	5
26	Member	Female	$100,000 - $149,999	White	Four-year college graduate	United States of America	92058	3	3	-3	3	3	-3	-2	-3	0	-2	6	4	6	6	3	6	6	6	6	6	6	4	4	4	6	6	6	6	6	3	6	6	3	6	6	3	3	6	3	1	6	6
61	Member	Male	$100,000 - $149,999	White	Four-year college graduate	United States of America	80138	2	3	1	3	3	-3	-2	-2	2	-1	6	6	6	6	6	5	6	6	6	5	6	5	6	5	6	5	6	1	1	0	4	2	4	5	3	5	5	3	5	2	3	5
41	Member	Female	$100,000 - $149,999	White	Some college or technical school	United States of America	83440	2	3	3	3	1	-3	-2	3	3	2	6	5	5	5	3	4	5	6	6	3	6	5	6	5	3	4	6	4	4	0	3	3	3	3	6	2	2	1	0	0	0	3
27	Master Educator	Female	$10,000 - $19,999	White	Four-year college graduate	United States of America	81303	2	3	2	3	2	-3	-3	-1	-1	-3	6	6	6	6	5	5	6	6	6	6	6	4	6	6	6	5	6	6	5	3	4	5	6	5	5	2	2	4	3	2	3	2
76		Male	$100,000 - $149,999	White	Graduate degree (e.g., M.A., M.B.A., M.D., Ph.D., J.D., etc.)	United States of America	30512	0	3	2	2	-2	-3	-3	3	3	-1	6	6	6	6	3	6	6	5	6	5	6	6	6	6	6	6	6	6	5	6	5	4	6	6	3	5	5	5	6	6	3	4
53	Member	Male	More than $150,000	White	Graduate degree (e.g., M.A., M.B.A., M.D., Ph.D., J.D., etc.)	United States of America	80206	2	3	2	2	1	-3	-2	0	2	-2	6	5	5	6	2	6	6	6	6	6	6	5	6	6	6	4	6	6	5	6	4	1	3	5	4	5	3	3	4	5	5	5
47	Master Educator	Male	$90,000 - $99,999	White	Graduate degree (e.g., M.A., M.B.A., M.D., Ph.D., J.D., etc.)	United States of America	13088	3	3	3	3	2	-3	-3	-1	3	-3	6	6	6	6	5	6	6	6	6	5	6	6	6	6	6	5	6	3	5	3	4	6	6	6	6	6	3	5	4	5	6	5
33	Member	Male	$50,000 - $59,999	White	Graduate degree (e.g., M.A., M.B.A., M.D., Ph.D., J.D., etc.)	United States of America	5446	-2	3	2	3	-2	-1	-2	2	0	-2	6	1	6	6	1	5	4	6	6	6	6	4	5	5	6	4	3	5	3	3	4	2	0	0	3	0	0	3	0	0	0	0
45	Trainer	Female	$40,000 - $49,999	White	GED or high school graduate	United States of America	92040	2	0	1	2	0	-1	0	-1	3	1	6	5	4	5	3	3	3	5	6	6	6	5	5	6	5	3	5	3	1	2	2	1	1	2	4	1	3	3	6	0	0	1
41	Member	Female	$60,000 - $69,999	White	Graduate degree (e.g., M.A., M.B.A., M.D., Ph.D., J.D., etc.)	United States of America	73101	0	3	3	3	1	-3	-3	-3	0	0	6	5	6	6	2	5	6	6	6	6	6	6	6	6	4	5	6	2	4	3	5	3	3	3	6	2	3	6	5	3	1	2
72	Member,Trainer	Female	$30,000 - $39,999	White	Graduate degree (e.g., M.A., M.B.A., M.D., Ph.D., J.D., etc.)	United States of America	86023	3	3	1	3	-1	-3	-3	2	3	-3	6	5	6	6	3	6	6	6	6	5	6	6	6	6	6	5	6	6	6	6	6	1	5	6	6	6	6	6	6	6	6	6
52	Trainer	Female	$100,000 - $149,999	White	Some college or technical school	United States of America	80106	-2	3	3	0	-2	-3	-3	-1	0	0	6	4	6	6	2	6	6	6	6	6	6	6	6	6	6	3	6	6	6	0	6	6	6	6	6	3	0	6	1	2	3	3
19	Member	Male	$10,000 - $19,999	White	Some college or technical school	United States of America	66409	3	3	3	1	1	-3	-3	0	0	0	6	6	6	6	3	6	6	6	6	6	6	6	6	6	6	6	6	6	6	6	5	6	6	6	6	6	3	3	4	6	0	3
44	Member	Male	$10,000 - $19,999	White	Four-year college graduate	United States of America	60193	3	3	2	3	3	-3	1	3	1	-1	6	6	6	5	6	6	6	6	5	5	6	6	6	6	6	6	2	5	6	3	5	5	6	3	3	6	4	6	5	6	6	6
24		Female	$10,000 - $19,999	White	Four-year college graduate	United States of America	80304	3	3	3	1	2	-3	-2	-2	1	0	6	5	6	6	5	6	6	6	6	6	6	6	6	6	6	3	6	5	5	6	3	6	1	3	3	1	3	5	2	0	2	0
25	Member	Nonbinary	Less than $10,000	White	Four-year college graduate	United States of America	6063	3	3	3	3	3	-3	-3	-3	3	-2	6	6	6	6	6	6	6	6	6	5	6	6	6	6	6	6	6	5	6	6	4	5	3	5	6	5	6	6	5	1	5	0
48	Member	Female	More than $150,000	White	Graduate degree (e.g., M.A., M.B.A., M.D., Ph.D., J.D., etc.)	United States of America	89521	3	3	3	3	3	-3	-3	-3	3	-3	6	6	6	6	5	6	6	6	6	3	6	5	6	6	6	6	6	6	6	6	6	3	3	6	5	3	3	4	1	3	6	6
28	Master Educator	Male	$30,000 - $39,999	White	Four-year college graduate	United States of America	87714	1	2	-1	2	0	-2	-3	2	1	-1	6	3	4	3	2	6	6	5	6	4	5	3	6	3	6	5	6	4	6	0	3	3	0	6	1	1	0	3	3	1	0	1
36	Member	Male	$80,000 - $89,999	White	Four-year college graduate	United States of America	97031	3	3	3	3	1	-3	-3	-1	1	-1	6	3	6	6	3	6	6	6	6	6	6	5	6	6	6	6	6	6	5	6	6	6	3	6	6	6	6	6	6	6	6	6
32	Member,Master Educator	Female	$20,000 - $29,999	White	Graduate degree (e.g., M.A., M.B.A., M.D., Ph.D., J.D., etc.)	United States of America	45309	1	3	3	2	1	-3	-2	0	3	-2	6	5	5	6	5	5	6	6	6	6	6	5	6	6	6	3	6	6	3	5	4	6	6	6	3	2	1	6	3	3	0	1
70	Member	Female	$100,000 - $149,999	White	Graduate degree (e.g., M.A., M.B.A., M.D., Ph.D., J.D., etc.)	United States of America	14228	3	3	3	3	-1	-1	-3	-1	2	-2	6	6	6	6	0	6	6	6	6	6	6	6	6	6	6	5	6	6	2	0	4	5	0	2	1	4	1	5	4	5	4	4
29	Member,Trainer	Male	$20,000 - $29,999	White	Four-year college graduate	United States of America	89031	3	3	1	3	2	-3	-2	-2	-1	-2	6	6	6	6	5	6	6	6	6	6	6	6	6	6	6	6	6	4	6	3	6	5	6	6	6	6	6	6	6	6	4	3
61	Member	Male	$40,000 - $49,999	White	Some college or technical school	United States of America	33616	2	3	3	3	1	-3	-1	-1	3	-1	6	5	5	5	4	5	6	5	6	4	6	6	6	6	6	4	6	6	6	6	6	4	5	3	6	5	6	5	5	3	5	6
18	Member	Female	$100,000 - $149,999	White	Some college or technical school	United States of America	77379	-1	3	2	1	1	-2	-1	-3	-2	1	6	5	4	6	4	5	6	5	6	5	6	5	6	4	4	1	5	6	4	4	0	2	0	3	5	1	0	1	0	0	0	0
54	Trainer	Male	More than $150,000	White	Graduate degree (e.g., M.A., M.B.A., M.D., Ph.D., J.D., etc.)	United States of America	83616	-3	0	3	-3	-1	3	1	-3	3	1	6	3	1	6	0	3	6	6	6	6	6	6	6	6	5	2	6	6	6	3	0	1	6	6	3	3	3	3	1	0	0	0
65	Trainer	Male	More than $150,000	White	Four-year college graduate	United States of America	95014	3	3	1	2	3	-3	-3	-1	3	1	6	6	6	6	6	6	6	6	6	6	6	6	6	6	6	5	6	5	4	6	3	3	1	5	6	0	0	5	0	0	0	4
54	Master Educator	Male	$70,000 - $79,999	White	Four-year college graduate	United States of America	60083	3	3	3	2	3	-3	-3	2	3	-3	6	6	6	6	5	6	6	6	6	5	6	6	6	6	6	5	6	1	4	4	3	3	3	5	2	2	3	4	2	4	3	3
60	Master Educator	Male	More than $150,000	White	Graduate degree (e.g., M.A., M.B.A., M.D., Ph.D., J.D., etc.)	United States of America	95409	3	3	-1	3	-3	-3	-3	-3	-3	2	6	5	6	6	4	6	6	6	6	6	6	6	6	6	6	5	6	5	5	6	4	1	6	4	6	5	2	6	6	6	0	3
69	Member,Master Educator	Male	More than $150,000	White	Graduate degree (e.g., M.A., M.B.A., M.D., Ph.D., J.D., etc.)	United States of America	84315	3	3	3	3	0	-3	-3	-3	-3	-1	5	3	6	5	2	5	5	6	5	6	5	5	5	6	6	6	3	3	3	6	3	3	0	3	4	0	0	3	4	4	3	4
51	Master Educator	Male	$80,000 - $89,999	White	Four-year college graduate	United States of America	28721	3	3	3	3	3	-3	-3	3	3	0	6	6	5	6	5	5	6	6	6	5	6	5	6	6	5	4	6	6	6	6	3	3	3	3	3	2	1	5	3	3	3	5
72	Member	Male	$50,000 - $59,999	White	Four-year college graduate	United States of America	28621	-3	1	3	3	-2	3	3	-2	3	3	6	6	5	5	3	2	4	6	6	6	6	5	6	5	4	4	0	5	3	4	1	5	1	2	0	1	1	1	0	1	0	1
24	Member,Master Educator	Male	$30,000 - $39,999	White	GED or high school graduate	United States of America	99686	3	3	3	2	1	-3	1	2	2	-2	6	6	6	6	5	6	6	6	6	6	6	6	6	6	5	5	6	6	6	6	6	1	5	4	6	6	6	5	6	6	6	2
24	Member	Female	$50,000 - $59,999	White	Graduate degree (e.g., M.A., M.B.A., M.D., Ph.D., J.D., etc.)	United States of America	7420	3	3	1	3	3	-3	-3	-2	0	-2	6	6	6	6	5	6	6	6	6	6	6	6	6	6	6	6	6	4	6	2	4	4	4	6	4	4	4	2	4	3	3	6
47	Trainer	Male	$70,000 - $79,999	White	Four-year college graduate	United States of America	47537	3	3	3	3	3	-3	-3	-3	2	2	6	6	6	5	4	6	6	6	6	6	6	5	6	6	6	4	5	5	6	5	0	4	0	6	0	5	4	4	2	3	0	0
64	Master Educator	Male	$60,000 - $69,999	White	Graduate degree (e.g., M.A., M.B.A., M.D., Ph.D., J.D., etc.)	United States of America	60540	2	3	3	3	-3	-3	-3	-3	3	-3	6	6	6	6	3	6	6	6	6	6	6	6	6	6	6	6	6	3	6	0	6	1	3	6	1	6	0	3	3	0	0	0
47	Master Educator	Male	$100,000 - $149,999	White	Graduate degree (e.g., M.A., M.B.A., M.D., Ph.D., J.D., etc.)	United States of America	79106	-3	3	3	-3	-2	0	0	-3	3	1	6	6	6	6	0	3	6	6	6	6	6	6	6	6	0	0	6	3	6	0	0	1	6	0	0	6	4	5	6	4	0	4
68	Master Educator	Male	$40,000 - $49,999	White	Four-year college graduate	United States of America	70123	3	3	3	2		-3	-1	0	3	-2	6	6	6	6	6	6	6	5	6	6	6	6	6	6	5	4	5	5	4	0	1	3	3	4	4	3	3	5	4	4	3	4
32	Member	Male	$100,000 - $149,999	White	Graduate degree (e.g., M.A., M.B.A., M.D., Ph.D., J.D., etc.)	United Kingdom of Great Britain and Northern Ireland	85355	2	3	2	3	-1	-1	-1	0	1	-1	6	4	6	5	4	4	5	6	6	6	5	4	4	6	6	5	6	6	6	6	3	4	0	6	3	0	0	2	1	0	0	5
58	Member	Male	$90,000 - $99,999	Other	Four-year college graduate	United States of America	1460	1	3	3	3	-3	-3	-1	-3	3	1	6	6	4	5	3	6	6	6	6	6	6	6	5	6	6	6	6	6	6	6	6	3	6	6	6	6	6	3	5	3	3	3
46	Trainer	Female	$60,000 - $69,999	White	Four-year college graduate	United States of America	60194	3	3	2	3	3	-3	-3	3	3	-3	3	6	6	3	4	6	6	5	6	6	5	6	4	4	6	6	3	0	3	3	4	0	3	3	4	3	3	3	1	0	6	3
59	Trainer	Female	$60,000 - $69,999	White	Four-year college graduate	United States of America	89511	2	2	2	2	2	-2	-2	-2	-2	-2	5	5	5	5	4	5	5	5	5	5	5	5	5	5	5	5	4	4	4	5	5	5	5	5	4	5	5	5	5	5	5	5
55	Member,Trainer,Master Educator	Male	$100,000 - $149,999	White	Four-year college graduate	United States of America	97304	1	3	1	-2	1	-3	-3	-1	1	0	6	6	6	6	4	6	6	6	6	6	6	6	6	6	6	3	1	2	1	0	4	1	1	4	3	1	0	3	1	1	0	1
24	Master Educator	Female	$20,000 - $29,999	White	Four-year college graduate	United States of America	4496	3	3	3	3	3	-3	-3	-3	-3	0	6	6	6	6	6	6	6	6	6	6	6	6	6	6	6	6	6	3	6	6	6	6	4		6	3	3	6	5	4	5	4
45	Member	Female	More than $150,000	Asian or Pacific Islander	Four-year college graduate	United States of America	95111	-1	3	-2	3	1	-3	-3	-2	-2	-2	6	6	6	6	4	5	6	6	6	5	6	6	5	6	6	5	4	3	4	1	4	5	5	5	4	3	4	3	1	1	4	4
26	Master Educator	Male	$40,000 - $49,999	White	Four-year college graduate	United States of America	17015	3	3	1	3	2	-3	-3	0	3	0	6	6	4	6	3	6	5	6	6	6	5	6	6	6	6	6	6	0	6	3	3	6	2	3	6	3	3	3	3	3	1	2
19	Member	Female	$70,000 - $79,999	Asian or Pacific Islander	GED or high school graduate	United States of America	37209	1	3	0	1	2	-3	-3	-2	0	-1	6	5	6	6	4	6	6	5	6	4	6	5	6	5	6	6	6	5	4	6	4	6	3	3	6	3	3	4	4	3	6	3
31	Member	Female	$70,000 - $79,999	White	GED or high school graduate	United States of America	92103	2	3	3	0		-3	-3	0	-2	-3	6	6	6	6	3	6	6	6	6	6	6	6	6	6	6	6	6	6	6	6	6	6	6	6	3	6	6	6	6	6	6	6
54		Female	$40,000 - $49,999	White	Graduate degree (e.g., M.A., M.B.A., M.D., Ph.D., J.D., etc.)	United States of America	87505	3	3	3	2	3	-3	-3	-3	1	1	6	6	6	6	5	6	6	6	6	6	6	5	6	6	6	6	6	6	5	5	6	6	6	6	6	3	3	5	3	5	3	5
28	Member	Female	More than $150,000	White	Four-year college graduate	United States of America	80211	3	3	3	3	0	-1	-3	-2	1	-1	6	4	6	6	6	6	6	6	6	5	6	6		6	6	6	6	6	6	6	6	5	3	6	6	4	1	6	3	2	6	6
75	Trainer	Male	$40,000 - $49,999	White	Graduate degree (e.g., M.A., M.B.A., M.D., Ph.D., J.D., etc.)	United States of America	14129	2	3	3	3	3	-3	-3	-3	-3	-3	6	6	6	6	6	6	6	6	6	6	6	6	6	6	6	6	6	6	6	6	6	6	6	6	6	6	6	6	6	6	6	6
34	Trainer	Female	$30,000 - $39,999	White	Four-year college graduate	United States of America	19038	1	3	1	3	2	1	-1	2	2	0	6	6	6	6	6	6	6	6	6	6	6	6	6	6	6	4	3	2	3	2	4	3	6	6	3	4	4	1	2	3	1	5
72	Master Educator	Male	More than $150,000	White	Some college or technical school	United States of America	21401	-3	3	3	0	3	-3	0	3	3	3	6	6	6	6	6	6	6	6	6	6	6	6	6	6	6	6	6	6	5	6	6	6	6	6	6	6	6	6	6	6	2	6
30	Trainer	Female	$100,000 - $149,999	White	Four-year college graduate	United States of America	98059	3	3	3	1	3	-3	-1	-2	2	0	6	2	4	6	3	4	6	6	6	4	6	4	6	4	6	4	6	4	3	3	5	3	0	4	3	3	3	3	3	0	3	2
42	Trainer	Female	$100,000 - $149,999	White	Some college or technical school	United States of America	20658	0	3	3	2	3	-3	-3	-3	1	0	6	6	6	6	3	6	6	6	6	6	6	4	6	6	6	6	6	6	6	6	6	6	6	6	6	3	3	6	3	3	3	3
69	Trainer	Male	$30,000 - $39,999	White	Some college or technical school	United States of America	66043	2	2	2	2	2	1	-3	-2	2	0	5	5	5	5	5	5	5	5	5	5	5	5	5	5	6	3	6	5	3	0	3	0	3	6	6	3	0	4	4	0	4	3
36	Master Educator	Male	$50,000 - $59,999	White	Graduate degree (e.g., M.A., M.B.A., M.D., Ph.D., J.D., etc.)	United States of America	80227	1	3	1	3	1	-3	-2	1	1	-3	6	5	6	6	5	6	6	6	6	4	6	6	6	6	6	6	6	6	6	3	6	6	4	6	6	4	4	5	3	3	6	3
67	Master Educator	Male	More than $150,000	White	Graduate degree (e.g., M.A., M.B.A., M.D., Ph.D., J.D., etc.)	United States of America	94534	-1	3	3	0	1	-3	-1	2	2	0	4	6	3	3	3	4	5	5	5	3	5	2	5	4	4	5	4	2	2	1	3	1	1	3	3	0	3	1	1	0	1	4
29	Member	Male	$100,000 - $149,999	White	Some college or technical school	United States of America	61354	2	3	3	3	2	-1	-1	-1	2	0	6	5	6	6	6	6	6	6	6	6	6	5	6	5	6	5	3	5	6	0	6	0	0	2	5	5	3	4	3	2	4	4
65	Trainer	Male	$80,000 - $89,999	White	Some college or technical school	United States of America	91355	3	3	2	3	2	-3	-3	-2	-2	-2	6	5	6	6	5	5	6	6	6	6	5	5	6	6	6	4	6	4	5	3	3	1	4	5	4	4	5	5	3	3	3	3
26	Member,Trainer	Female	More than $150,000	White	Four-year college graduate	United States of America	48187	3	3	3	3	1	-3	0	2	2	1	6	6	6	6	6	6	6	6	6	5	6	6	6	6	6	6	6	6	6	6	6	6	6	6	6	6	6	6	6	6	6	6
48	Member	Female	More than $150,000	White	Four-year college graduate	United States of America	97217	3	3	3	2	1	-3	-2	-1	2	-1	6	6	6	6	4	6	6	6	6	3	6	6	6	6	6	6	6	6	4	6	4	6	2	4	5	6	5	5	4	5	5	5
23	Master Educator	Male	$20,000 - $29,999	White	Some college or technical school	United States of America	53211	3	3	-1	1	-1	-3	-3	-3	-3	-1	6	4	6	4	3	6	6	6	6	6	6	6	6	6	6	4	6	5	5	0	5	4	3	6	4	3	4	6	2	4	4	3
20	Member	Female	$10,000 - $19,999	Hispanic or Latino/Latina/Latinx	Some college or technical school	United States of America	82072	3	3	3	3	3	-3	-3	-3	-2	-3	6	6	6	6	4	4	6	6	6	5	6	6	6	6	3	4	5	4	5	2	2	5	6	4	5	3	3	4	2	3	5	4
49	Member,Trainer,Master Educator	Male		White	Four-year college graduate	United States of America	80304	2	2	3	1	-2	0	-2	-2	3	1	6	6	6	6	4	6	6	6	6	6	6	6	6	6	6	6	5	6	3	6	3	5	5	5	4	5	1	4	6	1	1	6
60	Member,Trainer	Male	$60,000 - $69,999	White	Four-year college graduate	United States of America	53142	3	3	3	3	1	-3	-3	2	3	-2	6	6	6	6	6	5	6	6	6	6	6	5	6	6	6	5	6	6	6	3	3	3	3	4	4	5	3	4	5	0	3	6
41	Master Educator	Male	$50,000 - $59,999	White	Graduate degree (e.g., M.A., M.B.A., M.D., Ph.D., J.D., etc.)	United States of America	73071	3	3	3	3	0	-3	-3	-3	3	3	6	6	6	6	3	6	6	6	6	6	6	6	6	6	6	6	3	3	6	0	6	3	6	3	3	6	6	6	6	0	0	3
46		Male	$100,000 - $149,999	White	Four-year college graduate	United States of America	33705	-1	3	1	3	2	-3	-1	1	2	-2	6	4	5	6	4	5	6	6	6	4	6	6	6	6	6	4	5	1	4	6	3	2	0	4	0	0	0	2	0	0	0	1
63	Member,Trainer,Master Educator	Male	$100,000 - $149,999	White	Graduate degree (e.g., M.A., M.B.A., M.D., Ph.D., J.D., etc.)	United States of America	24060	2	3	3	3	1	-3	-2	0	2	-2	6	5	6	6	5	6	6	6	6	6	6	6	6	6	6	6	6	6	6	6	3	6	6	5	6	6	6	6	6	6	6	5
29	Member	Female	$30,000 - $39,999	White	Graduate degree (e.g., M.A., M.B.A., M.D., Ph.D., J.D., etc.)	United States of America	98144	1	3	2	2	3	-1	-2	-2	0	-2	6	5	6	6	3	6	5	6	6	6	6	5	6	6	5	6	6	6	6	6	5	6	5	6	5	4	4	4	3	3	3	5
56	Member	Female	$80,000 - $89,999	White	Four-year college graduate	United States of America	97202	2	3	2	1	0	-3	-3	-3	-3	-3	6	6	6	6	0	6	6	3	6	3	6	6	6	6	6	6	6	3	3	6	6	6	6	5	3	1	1	3	6	2	4	4
80	Master Educator	Female	$80,000 - $89,999	White	Some college or technical school	United States of America	93314	-3	3	-1	3	-2	-2	-3	-2	3	-2	6	3	6	6	0	6	4	6	6	6	6	6	6	6	6	5	6	1	3	1	2	4	1	0	3	3	5	5	5	0	3	3
68	Member,Master Educator	Male	$100,000 - $149,999	White	Graduate degree (e.g., M.A., M.B.A., M.D., Ph.D., J.D., etc.)	United States of America	74006	0	3	2	3	0	-3	-3	-2	0	-3	6	5	5	5	3	6	5	6	6	6	6	6	6	5	6	6	6	3	6	5	6	5	1	2	3	4	0	4	0	0	0	0
36	Member	Female	$30,000 - $39,999	White	Some college or technical school	United States of America	49504	3	3	-3	3	0	-3	-3	-3	2	-3	6	6	6	6	6	6	6	6	6	6	6	6	6	6	6	6	6	5	6	3	6	6	6	6	0	0	3	3	3	0	6	6
36	Trainer	Female	$100,000 - $149,999	White	Four-year college graduate	United States of America	98036	3	3	2	2	0	-3	-3	-3	3	0	6	6	6	3	3	6	6	6	6	6	6	6	6	6	6	6	5	3	4	6	6	6	1	4	3	3	3	5	1	3	5	2
47		Female		White	Graduate degree (e.g., M.A., M.B.A., M.D., Ph.D., J.D., etc.)	United States of America	60559	2	3	0	3	3	-3	-3	1	3	-3	6	5	6	6	4	6	6	6	6	5	6	5	5	6	6	5	6	5	6	6	6	6	6	6	6	4	4	4	5	3	6	6
27		Female	$30,000 - $39,999	White	Four-year college graduate	United States of America	80305	2	3	2	1	1	-3	-3	0	1	1	5	3	5	5	1	4	4	3	6	6	6	4	4	5	5	5	3	3	5	3	3	3	1	3	5	3	3	3	4	6	2	0
27	Member,Trainer	Female	$30,000 - $39,999	Other	Some college or technical school	United States of America	76903	3	3	3	3	3	-3	-3	-3	-3	3	3	6	6	6	3	6	6	6	6	6	6	6	4	6	6	6	3	3	6	6	6	6	6	6	3	0	3	3	2	0	0	0
49		Female	$60,000 - $69,999	Asian or Pacific Islander	Some college or technical school	United States of America	94541	-3	3	3	3	3	-3	-3	-3	-3	-3	6	5	6	6	3	6	6	6	6	4	6	6	6	6	6	6	6	6	5	6	4	5	6	6	3	0	0	3	0	0	5	5
28	Member,Master Educator	Male	$10,000 - $19,999	White	Some college or technical school	United States of America	4609	3	3	3	2	3	-3	-3	-1	1	0	6	6	6	6	5	6	6	6	6	6	6	6	6	5	6	6	6	3	6	6	6	6	3	5	6	5	3	5	3	2	4	3
27	Master Educator	Female	$20,000 - $29,999	White	Four-year college graduate	United States of America	94608	3	3	3	3	0	-3	-3	-1	1	-2	6	6	6	6	6	6	6	6	6	6	6	6	6	6	6	6	6	6	6	6	6	6	6	6	6	5	3	6	4	3	3	1
34	Master Educator	Male	More than $150,000	White	Graduate degree (e.g., M.A., M.B.A., M.D., Ph.D., J.D., etc.)	United States of America	98106	3	3	3	3	-2	-3	-3	-2	3	-3	6	6	6	6	4	6	6	6	6	5	6	6	6	6	6	6	6	6	5	6	6	6	4	6	6	4	5	5	6	6	5	3
49	Master Educator	Male	$100,000 - $149,999	White	Some college or technical school	United States of America	30040	3	3	3	3	0	-3	-3	-3	-3	-3	6	6	6	6	6	6	6	6	6	6	6	6	6	6	0	6	6	6	6	0	6	5	3	0	6	6	6	6	6	6	6	6
58	Trainer	Female	More than $150,000	White	Graduate degree (e.g., M.A., M.B.A., M.D., Ph.D., J.D., etc.)	United States of America	94301	2	3	3	3	-2	-3	-3	2	3	-2	6	5	6	6	3	6	6	6	6	6	6	5	5	6	5	6	6	3	5	6	5	6	3	5	5	0	3	3	1	0	1	2
71	Member	Female	$40,000 - $49,999	White	Four-year college graduate	United States of America	19320	2	3	3	3	3	-3	-3	-2	2	2	6	4	6	6	4	4	6	6	6	5	6	5	4	6	3	4	6	6	6	3	5	6	4	3	3	4	4	3	3	4	6	6
31	Master Educator	Female	$10,000 - $19,999	White	Some college or technical school	United States of America	80452	3	3	0	3	2	-3	-2	-3	3	-3	6	6	6	6	5	6	6	6	6	6	6	6	6	6	5	6	6	3	6	3	4	3	3	5	3	3	0	5	1	0	4	0
51	Master Educator	Female	More than $150,000	White	Graduate degree (e.g., M.A., M.B.A., M.D., Ph.D., J.D., etc.)	United States of America	92071	3	3	3	3	2	-3	-2	-2	3	-2	6	6	6	6	6	6	6	6	6	6	6	6	6	6	6	3	6	6	5	5	3	3	6	4	2	5	4	4	4	4	5	2
19	Trainer	Female	$80,000 - $89,999	Hispanic or Latino/Latina/Latinx	Some college or technical school	United States of America	22205	2	3	2	2	0	-3	-2	-1	-1	-1	6	2	5	6	1	2	4	2	5	3	6	2	4	2	4	3	5	4	4	0	2	4	0	3	4	0	0	3	0	0	1	0
25	Trainer	Female	$10,000 - $19,999	White	Four-year college graduate	United States of America	4071	3	3	3	3	0	-3	-3	-1	1	-2	6	5	6	6	5	6	6	6	6	6	6	6	6	6	6	5	6	5	6	6	5	4	0	4	5	3	5	4	4	3	0	1
64	Master Educator	Male	$70,000 - $79,999	White	Graduate degree (e.g., M.A., M.B.A., M.D., Ph.D., J.D., etc.)	United States of America	80525	1	3	2	2	1	-3	-2	0	1	-1	6	6	6	6	3	6	6	6	6	3	6	6	6	6	6	5	3	5	3	6	5	5	3	5	3	0	4	5	5	5	0	4
49	Member	Female	More than $150,000	White	Four-year college graduate	United States of America	98103	3	3	1	3	1	-3	-1	1	0	-2	6	6	6	6	3	6	6	6	6	6	6	6	6	6	6	6	6	6	6	6	6	6	6	6	6	6	6	6	4	4	6	6
21	Master Educator	Male	$30,000 - $39,999	White	Some college or technical school	United States of America	80241	3	3	3	3	2	-1	1	2	3	-3	6	6	6	6	6	6	6	6	6	6	6	6	6	6	6	6	6	6	6	3	6	3	1	6	6	1	1	3	3	1	6	5
52	Trainer	Male	$30,000 - $39,999	White	Graduate degree (e.g., M.A., M.B.A., M.D., Ph.D., J.D., etc.)	United States of America	84663	3	3	1	2	0	-3	-3	-2	-2	-1	6	6	6	6	3	5	6	6	6	4	6	6	6	6	6	5	5	5	6	6	3	5	0	6	5	6	5	4	5	4	0	0
51	Master Educator	Male	$40,000 - $49,999	White	Graduate degree (e.g., M.A., M.B.A., M.D., Ph.D., J.D., etc.)	United States of America	97478	0	3	2	3	2	-1	-1	3	3	0	5	4	6	6	3	6	6	6	6	3	6	5	6	5	6	4	6	6	3	3	5	3	3	5	6	3	3	3	3	1	6	0
63	Master Educator	Male	More than $150,000	Black or African American	Graduate degree (e.g., M.A., M.B.A., M.D., Ph.D., J.D., etc.)	United States of America	98856	3	3	-1	3	0	-3	-3	-3	3	-3	6	6	6	6	6	6	6	6	6	6	6	6	6	6	6	6	6	6	6	6	6	6	4	6	5	6	5	6	6	5	6	6
28	Member	Male	$50,000 - $59,999	White	Graduate degree (e.g., M.A., M.B.A., M.D., Ph.D., J.D., etc.)	United States of America	98102	2	3	3	3	0	-3	-3	1	0	-2	5	3	5	5	3	6	6	4	5	3	5	4	5	6	6	4	6	6	3	6	4	4	6	5	4	0	2	6	3	0	5	3
56	Master Educator	Male	$100,000 - $149,999	White	Four-year college graduate	United States of America	27539	2	3	3	3	2	-3	-2	2	1	0	5	5	4	5	4	5	5	5	5	5	5	5	5	5	5	4	5	4	5	6	4	4	5	4	3	5	5	5	4	5	5	4
25	Member	Female	$10,000 - $19,999	White	Four-year college graduate	United States of America	95492	-2	3	2	1	3	-3	-2	-1	3	-1	6	4	6	6	3	6	6	6	6	6	6	6	6	6	6	6	6	4	4	3	6	4	3	5	4	4	4	5	5	3	4	4
52	Trainer	Male	$100,000 - $149,999	White	Graduate degree (e.g., M.A., M.B.A., M.D., Ph.D., J.D., etc.)	United States of America	23464	1	2	2	1	2	-2	-1	-1	2	-2	6	4	6	6	3	5	6	6	6	4	6	5	5	6	5	5	5	4	4	3	5	3	3	4	3	5	6	4	4	5	4	5
27	Member	Female	$10,000 - $19,999	White	Four-year college graduate	United States of America	59601	3	2	1	-3	-2	-3	-1	-1	1	3	5	5	4	5	3	6	4	4	5	3	5	5	3	6	0	5	4	3	4	0	3	2	0	4	6	3	2	2	0	0	0	2
40	Trainer	Female	More than $150,000	Asian or Pacific Islander	Graduate degree (e.g., M.A., M.B.A., M.D., Ph.D., J.D., etc.)	United States of America	35758	2	3	3	2	-2	-3	-2	0	2	-2	6	5	6	6	3	4	6	6	6	4	6	5	6	6	6	5	4	4	5	5	4	5	5	5	5	3	4	1	1	0	3	3
37	Member	Female	$100,000 - $149,999	White	Four-year college graduate	United States of America	1338	2	2	2	2	1	-2	-2	-2	0	-2	6	5	5	5	4	5	5	6	6	4	5	5	5	6	6	4	5	4	5	1	4	5	3	4	4	4	4	3	4	4	5	4
68	Master Educator	Male	More than $150,000	White	Graduate degree (e.g., M.A., M.B.A., M.D., Ph.D., J.D., etc.)	United States of America	7728	-3	3	-1	3	3	-3	-3	-3	-3	-3	6	6	6	6	5	6	6	6	6	6	6	6	6	6	6	6	6	6	6	2	5	6	4	6	1	5	6	5	6	2	4	6
21	Trainer	Male	$10,000 - $19,999	White	Some college or technical school	United States of America	59715	2	-2	2	3	1	-2	-3	-2	-2	-1	6	6	5	6	4	5	6	6	6	5	6	6	5	6	4	5	5	5	6	1	6	4	3	4	5	2	2	6	4	5	6	4
64	Member	Male	$100,000 - $149,999	White	Four-year college graduate	United States of America	92656		3	1	2	0	-3	-2		3	-2	6	5	6	5		6	6	6	5		6	6	5	6	6	5	6	6	4	1	4	4	4	6	5			2		4		6
76	Member	Male		White	Graduate degree (e.g., M.A., M.B.A., M.D., Ph.D., J.D., etc.)	United States of America	29464	2	3	3	3	-2	-3	-3	1	1	0	6	3	4	6	1	6	6	6	6	5	6	6	6	6	6	5	6	5	6	0	3	5	1	4	2	0	0	0	0	0	0	6
30	Master Educator	Male	$40,000 - $49,999	White	Four-year college graduate	United States of America	80921	1	3	2	2	0	-3	-1	1	3	-1	6	4	5	6	4	5	6	6	6	5	6	6	5	6	6	5	6	6	4	3	3	5	3	6	5	4	4	6	6	6	4	4
56	Trainer	Male	$100,000 - $149,999	Hispanic or Latino/Latina/Latinx	Graduate degree (e.g., M.A., M.B.A., M.D., Ph.D., J.D., etc.)	United States of America	85234	2	3	2	2	-2	-3	-2	2	3	0	6	5	5	6	3	5	6	6	5	5	6	4	6	5	6	4	6	6	6	0	4	2	4	4	3	3	3	5	4	0	0	1
55		Male	$80,000 - $89,999	White	Some college or technical school	United States of America	29687	2	2	2	3	0	-2	-2	2	1	-2	6	6	6	6	5	5	6	6	6	6	6	6	6	5	5	6	5	5	6	6	4	6	5	5	4	4	4	3	3	3	3	4
59	Member	Female	$80,000 - $89,999	White	Four-year college graduate	United States of America	98388	1	3	3	3	2	-3	-1	-2	3	-1	6	6	6	6	6	6	6	6	6	5	6	6	6	6	6	6	6	6	6	6	6	6	6	6	6	6	6	6	6	6	6	6
22	Trainer	Nonbinary	$10,000 - $19,999	Hispanic or Latino/Latina/Latinx	Some college or technical school	United States of America	97089	3	3	2	1	1	-3	-3	-3	0	-2	6	5	6	6	4	6	6	6	6	3	6	6	6	6	6	4	6	0	6	5	6	3	3	5	3	1	0	4	0	0	1	1
26	Master Educator	Female	$10,000 - $19,999	Hispanic or Latino/Latina/Latinx	Four-year college graduate	United States of America	62901	1	3	-1	3	1	-3	-2	0	3	3	6	6	6	6	5		6	6	6	6	6	6	6	6	6	5	6	3	5	6	6	5	0	6	6	6	6	6	6	6	5	6
49	Member,Trainer	Female	$100,000 - $149,999	White	Graduate degree (e.g., M.A., M.B.A., M.D., Ph.D., J.D., etc.)	United States of America	48075	3	3	1	3	3	-2	-3	-3	3	0	6	6	6	6		6	6	6	6	6	6	6	6		6	5	6	2	2	0	6	2	3	4	3	1	3	3	3	0	5	3
52	Master Educator	Male	$80,000 - $89,999	White	Graduate degree (e.g., M.A., M.B.A., M.D., Ph.D., J.D., etc.)	United States of America	17019	1	3	1	1	-1	-3	-3	-2	1	-1	6	5	4	4	2	4	6	6	6	3	5	4	6	5	6	5	6	4	6	3	5	3	2	4	4	4	3	4	3	0	3	3
30	Master Educator	Female	$50,000 - $59,999	White	Four-year college graduate	United States of America	77356	3	3	3	3	3	-3	0	2	3	-2	6	6	6	6	5	6	6	6	6	5	6	5	5	5	6	6	6	3	4	1	4	3	3	6	5	2	3	3	2	3	3	3
32	Member	Male	$70,000 - $79,999	White	Four-year college graduate	United States of America	98133	2	3	0	3	1	-3	-2	0	3	1	6	4	3	5	5	6	5	6	6	3	6	5	5	5	6	1	6	6	6	2	4	0	1	3	3	1	2	1	5	1	0	3
39	Member	Female	More than $150,000	White	Four-year college graduate	United States of America	89521	0	3	3	3	0	-3	-3	-3	-3	-3	6	6	6	6	3	6	6	6	6	4	6	6	6	4	6	6	6	6	6	6	4	6	6	6	6	6	6	6	5	6	6	6
27	Trainer	Female	$10,000 - $19,999	White	Four-year college graduate	United States of America	98050	3	3	3	3	1	-3	-2	0		-2	6	4	6	6	5	6	6	6	6	6	6	5	6	6	6	4	5	5	6	6	5	4	5	6	5	3	3	5	3	2	5	3
53	Member,Master Educator	Female	More than $150,000	White	Four-year college graduate	United States of America	10579	-3	3	3	-3	0	-3	-3	-3	-3	-2	6	6	5	6	3	6	6	6	6	6	6	6	6	3	6	6	6	6	6	0	6	6	6	4	1	3	3	3	3	5	1	1
39	Master Educator	Male	$40,000 - $49,999	White	Four-year college graduate	United States of America	98225	-1	2	3	1	0	-1	-2	1	3	-1	6	6	6	6	4	5	6	6	6	5	6	6	6	6	6	5	4	4	5	5	5	4	5	5	4	5	3	4	4	5	4	3
37	Member	Male	$100,000 - $149,999	Hispanic or Latino/Latina/Latinx	Four-year college graduate	United States of America	80304	1	3	2	1	2	-3	-1	2	3	0	6	4	5	6	3	5	5	6	6	5	6	4	5	6	6	4	5	5	5	5	1	4	6	1	3	1	1	6	3	1	4	3
36	Master Educator	Male	$30,000 - $39,999	White	Some college or technical school	United States of America	85743	-3	3	-3	3	3	-3	-3	-3	1	-3	6	6	6	6	6	6	6	6	6	6	6	6	6	6	6	6	6	6	6	6	6	6	6	6	4	3	4	4	4	4	6	4
33	Member	Male	$100,000 - $149,999	White	Four-year college graduate	United States of America	8062	-3	3	3	3	3	-3	-3	-2	3	-3	6	6	6	6	5	6	6	6	6	5	6	6	6	6	6	6	6	6	3	3	5	3	1	6	3	3	3	5	6	2	6	3
36	Member	Female	$100,000 - $149,999	White	Four-year college graduate	United States of America	89521	2	3	1	2	2	-3	-2	-1	1	0	6	6	6	4	4	6	5	4	6	4	5	6	6	6	5	4	1	3	3	0	4	1	2	3	4	3	3	4	6	6	5	6
26	Trainer	Female	$20,000 - $29,999	White	Four-year college graduate	United States of America	95043	3	3	3	3	0	-3	-2	-2	-3	-1	6	6	6	6	6	6	6	6	6	6	6	6	6	6	6	6	6	6	6	6	5	3	3	6	6	5	5	6	6	0	3	0
59	Master Educator	Male	$20,000 - $29,999	White	Graduate degree (e.g., M.A., M.B.A., M.D., Ph.D., J.D., etc.)	United States of America	86326	3	3	3	3	2	-3	-2	2	-2	2	6	5	5	6	6	5	6	6	5	6	6	6	6	6	3	5	5	5	4	4	4	3	5	4	6	6	6	5	5	3	5	5
78	Member	Female	More than $150,000	White	Graduate degree (e.g., M.A., M.B.A., M.D., Ph.D., J.D., etc.)	United States of America	87505	3	3	3	3	2	0	-3	1	1	-1	6	6	6	6	4	6	6	6	6	5	6	6	6	6	6	6	6	6	6	6	6	6	3	6	4	2	1	4	4	2	4	4
28	Member	Female	$30,000 - $39,999	White	Four-year college graduate	United States of America	89120	3	3	1	3	2	-3	-2	0	3	1	6	5	6	6	5	6	6	6	6	6	6	5	5	6	6	6	6	2	6	4	6	3	3	3	5	5	4	5	5	6	5	5
21	Master Educator	Male	Less than $10,000	White	GED or high school graduate	United States of America	33024	1	3	2	3	0	0	-3	-1	3	-3	6	6	6	6	3	6	6	6	6	6	6	6	6	5		3	3	6	6	6	0	6	2	6	6	6	6	6	6	5	3	3
62	Master Educator	Male	$100,000 - $149,999	White	Graduate degree (e.g., M.A., M.B.A., M.D., Ph.D., J.D., etc.)	United States of America	74820	-1	-3	3	3	2	3	-3	2	3	1	6	6	6	6	5	5	6	6	6	5	6	6	6	6	4	3	4	3	4	5	4	2	4	4	3	5	4	4	4	4	6	4
42	Member	Female	$100,000 - $149,999	White	Graduate degree (e.g., M.A., M.B.A., M.D., Ph.D., J.D., etc.)	United States of America	97225	2	3	1	1	2	-3	0	-1	0	0	6	6	6	6	5	6	6	6	6	6	6	5	6	6	6	3	6	5	3	0	3	3	0	3	4	0	0	3	3	1	0	0
58	Member	Male	$100,000 - $149,999	White	Graduate degree (e.g., M.A., M.B.A., M.D., Ph.D., J.D., etc.)	United States of America	55057	3	3	3	3	-3	-3	-3	-2	-3	-2	6	6	6	6	3	6	6	6	6	6	6	4	5	6	6	0	6	3	3	6	4	3	0	4	1	0	0	1	1	0	4	5
71	Member,Trainer	Female	$80,000 - $89,999	White	Some college or technical school	United States of America	99026	2	3	3	3	-1	-3	-3	1	3	0	6	6	6	6	3	6	6	6	6	6	6	6	6	6	4	6	6	6	6	6	3	6	2	1	3	6	6	5	4	4	3	6
68	Member	Female	$10,000 - $19,999	White	Four-year college graduate	United States of America	33469	3	3	3	2	1	-3	0	0	0	-2	6	6	6	6	6	6	6	6	6	6	6	6	6	6	6	6	6	2	6	4	6	3	6	3	6	6	6	6	6	6	4	6
46	Member,Trainer	Male	$60,000 - $69,999	White	Some college or technical school	United States of America	27520	1	3	2	3	1	-3	-3	2	3	-2	6	6	6	6	4	6	5	6	6	6	6	5	6	6	6	6	5	5	6	2	6	6	4	5	3	4	4	5	4	3	4	3
51	Master Educator	Female	$50,000 - $59,999	White	Graduate degree (e.g., M.A., M.B.A., M.D., Ph.D., J.D., etc.)	United States of America	62901	2	3	3	2	1	-3	-3	-2	1	-1	6	5	6	6	4	6	5	6	6	5	6	6	6	6	6	5	6	6	6	6	5	3	5	6	5	6	5	5	4	4	5	5
22		Female	More than $150,000	White	Four-year college graduate	United States of America	80128	1	2	-1	2	2	-2	-3	-2	2	-2	6	5	6	6	1	6	6	6	6	6	6	5	6	6	6	6	6	3	6	1	4	6	6	3	6	3	1	4	5	1	6	3
33	Member	Female	$60,000 - $69,999	White	Four-year college graduate	United States of America	64093	1	3	3	3	3	-3	-3	-3	-1	-1	6	6	6	6	6	6	6	6	6	6	6	6	6	6	6	6	6	6	5	6	4	3	3	3	5	6	6	5	6	6	4	4
25	Trainer	Female	$10,000 - $19,999	White	Some college or technical school	United States of America	97055	1	3	1	2	-1	-1	-2	1	1	0	6	5	5	5	3	6	6	4	6	4	6	4	6	6	4	5	6	3	5	4	5	1	3	2	3	3	3	5	4	2	3	4
60	Member	Male	$100,000 - $149,999	White	Four-year college graduate	United States of America	85257	3	3	3	3	0	-3	-3	0	-2	0	6	6	6	6	4	6	5	6	6	3	6	5	6	6	6	5	6	6	6	0	5	6	4	3	6	3	3	6	3	6	5	3
69	Member	Female	$100,000 - $149,999	White	Graduate degree (e.g., M.A., M.B.A., M.D., Ph.D., J.D., etc.)	United States of America	98199	2	3	3	2	3	-3	-3	-3	-2	1	6	6	5	6	5	6	6	5	6	6	6	5	6	6	6	5	6	6	6	6	6	6	3	6	0	0	0	0	1	3	3	3
36	Member,Master Educator	Female	$60,000 - $69,999	White	Four-year college graduate	United States of America	56444	0	2	-1	1	1	-2	-2	-2	1	-2	6	4	5	5	4	5	5	6	6	6	5	5	6	6	6	5	6	5	6	6	5	5	5	5	5	3	5	4	1	4	0	2
23	Member	Female	Less than $10,000	White	Four-year college graduate	United States of America	5482	3	3	3	3	2	-3	-3	-3	1	-1	6	6	6	6	6	6	6	6	6	6	6	6	6	6	6	6	6	3	6	6	3	6	6	3	2	3	5	6	2	1	3	3
41	Master Educator	Male	$70,000 - $79,999	White	Graduate degree (e.g., M.A., M.B.A., M.D., Ph.D., J.D., etc.)	United States of America	59102	1	0	1	1	1	-1	-3	-1	-1	-2	6	6	6	6	5	6	6	6	6	6	6	6	6	6	6	6	6	4	6	6	6	6	6	6	6	6	6	6	6	6	6	6
52	Master Educator	Male	$90,000 - $99,999	White	Four-year college graduate	United States of America	59030	1	3	0	2	-1	0	-3	-1	1	-1	6	4	6	5	3	5	6	5	5	5	6	4	5	5	5	3	5	3	4	6	3	4	4	3	1	3	3	2	2	3	3	4
52	Member	Female	$40,000 - $49,999	Asian or Pacific Islander	Four-year college graduate	United States of America	90045	-1	3	3	1	-1	-3	0	0	1	-1	5	6	6	3	3	5	6	3	6	3	3	4	4	4	6	6	6	6	3	3	6	6	3	6	6	6	6	3	6	6	6	3
76	Member,Master Educator	Male	$100,000 - $149,999	White	Graduate degree (e.g., M.A., M.B.A., M.D., Ph.D., J.D., etc.)	United States of America	33619	3	3	3	3	0	-3	-3	3	3	2	6	6	6	6	3	6	6	6	6	3	6	6	6	6	6	5	6	5	5	0	5	3	0	5	4	0	0	3	0	0	5	3
48	Master Educator	Male	$30,000 - $39,999	White	Four-year college graduate	United States of America	66801	3	3	-3	3	2	-3	-3	0	3	1	6	0	6	6	3	6	6	6	6	6	6	3	6	6	6	6	6	6	6	6	6	3	4	6	3	3	4	3	3	3	3	3
65	Member	Female	$70,000 - $79,999	White	Some college or technical school	United States of America	61853	3	3	-1	3	3	-3	-3	-3	-2	-3	6	5	6	6	4	6	6	6	6	6	6	5	5	5	6	6	6	5	6	6	6	6	6	6	5	4	5	6	3	3	6	6
76	Member	Male	$90,000 - $99,999	White	Some college or technical school	United States of America	94110	0	3	3	3	3	-3	-3	1	3	-3	6	5	6	6	6	5	6	6	6	3	6	6	6	6	6	5	6	6	4	6	3	6	0	5	6	5	5	5	3	5	3	5
35	Master Educator	Female	Less than $10,000	White	Four-year college graduate	Canada		2	3	3	1	1	-2	-3	-1	3	-2	6	6	6	6	5	6	5	6	6	6	6	6	6	6	6	6	6	6	6	6	6	5	6	6	6	3	4	6	3	2	6	1
39	Member,Master Educator	Female	$90,000 - $99,999	White	Graduate degree (e.g., M.A., M.B.A., M.D., Ph.D., J.D., etc.)	United States of America	62948	1	2	-1	1	1	-2	-2	1	1	-1	6	2	5	6	3	5	6	6	6	6	6	5	6	6	6	4	3	3	4	6	1	3	0	3	0	0	0	2	0	0	0	0
33	Member	Female	$70,000 - $79,999	White	Graduate degree (e.g., M.A., M.B.A., M.D., Ph.D., J.D., etc.)	United States of America	10075	3	3	2	1	0	-3	-1	1	1	0	6	4	4	6	3	5	5	4	6	6	6	4	5	6	6	5	6	6	6	6	4	4	2	5	6	0	4	4	4	0	0	0
46	Member	Female	$100,000 - $149,999	White	Some college or technical school	United States of America	81601	3	3	3	3	3	-1	-2	-1	0	1	6	6	6	6	3	6	6	6	6	6	6	6	6	6	6	4	6	6	4	1	6	3	3	6	3	3	3	4	1	0	3	3
48	Member,Trainer	Male	$70,000 - $79,999	White	Four-year college graduate	United States of America	37172	0	3	3	2	0	-3	-3	-2	3	-1	6	6	6	6	5	6	6	6	6	6	6	6	6	6	6	6	6	6	5	6	6	5	3	6	2	4	3	6	5	6	4	4
31	Member	Female	$100,000 - $149,999	White	Four-year college graduate	United States of America	80211	2	3	0	3	3	-3	-3	-3	-3	0	6	6	6	6	6	6	6	6	6	6	6	4	6	6	6	6	6	6	6	6	6	5	3	1	5	1	3	4	0	3	3	4
59	Trainer	Male	$60,000 - $69,999	White	GED or high school graduate		22153	2	3	2	2	0	-3	-2	3	3	-2	6	6	6	6	4	4	6	6	6	5	6	6	6	6	5	5	5	4	5	6	3	3	3	3	5	3	4	3	3	0	4	5
45	Trainer	Male	$100,000 - $149,999	White	Graduate degree (e.g., M.A., M.B.A., M.D., Ph.D., J.D., etc.)	United States of America	55125	2	3	1	1	2	-3	-3	-2	-1	-2	6	5	6	5	4	5	6	4	6	5	5	5	5	5	5	5	5	5	6	3	4	2	5	5	5	5	5	5	4	3	5	3
38	Master Educator	Female	$30,000 - $39,999	White	Four-year college graduate	United States of America	12942	0	3	3	3	0	-3	-2	1	-2	-2	6	3	6	6	4	6	6	6	6	3	4	5	5	6	6	5	6	5	4	6	3	4	3	4	3	1	1	1	0	2	3	3
68	Member	Female	$10,000 - $19,999	White	Some college or technical school	United States of America		3	3	3	3	0	-3	-3	0	3	-3	6	6	6	6	3	5	6	6	6	6	6	5	6	6	6	3	6	6	5	6	6	3	0	5	1	1	4	3	2	6	1	3
35	Master Educator	Male	$50,000 - $59,999	Hispanic or Latino/Latina/Latinx	Graduate degree (e.g., M.A., M.B.A., M.D., Ph.D., J.D., etc.)	United States of America	77021	2	3	3	3	0	-3	-3	-3	0	-3	6	4	6	6	1	6	6	6	6	6	6	6	6	6	6	5	6	6	5	5	3	1	6	6	5	3	4	5	3	2	4	3
36	Master Educator	Male	$40,000 - $49,999	White	Four-year college graduate	Afghanistan	46176	3	3	2	3	3	-3	-3	-2	1	-2	6	5	6	6	6	6	6	6	6	6	6	5	6	6	6	4	6	5	6	6	4	3	6	3	5	5	5	5	5	1	1	1
61	Member,Trainer	Female	$50,000 - $59,999	White	Some college or technical school	United States of America	85635	3	3	2	3	-1	-2	-3	-1	-1	-2	4	3	4	3	3	4	5	5	3	4	4	4	4	5	3	5	5	3	3	3	3	3	3	4	3	4	4	3	2	2	3	3
26	Master Educator	Male	Less than $10,000	White	Four-year college graduate	United States of America	85042	3	3	0	3	-2	-3	-3	-3	3	0	6	6	6	6	6	6	6	6	6	6	6	6	6	6	6	6	6	6	6	6	6	6	6	6	6	6	6	6	6	6	6	6
38	Trainer	Male	$30,000 - $39,999	White	GED or high school graduate	United States of America	13820	3	3	1	3	3	-3	-3	-3	3	-1	6	6	6	6	6	6	6	6	6	5	6	6	6	6		6	6	6	6	3	5	6	3	6	6	3	3	6	3	3	6	6
63	Member	Male	$100,000 - $149,999	White	Four-year college graduate	United States of America	5301	3	3	-1	2	3	-3	-2	3	3	-1	6	6	6	6	6	6	6	6	6	6	6	6	6	5	3	6	6	6	6	6	5	5	5	6	3	3	5	4	5	2	3	2
45	Trainer	Male	More than $150,000	White	Graduate degree (e.g., M.A., M.B.A., M.D., Ph.D., J.D., etc.)	United States of America	20120	0	3	2	1	1	0	-1	0	2	0	6	4	5	6	4	4	5	6	6	5	6	5	6	1	6	5	3	1	5	0	4	3	3	5	1	4	4	4	6	6	1	3
39		Male	$40,000 - $49,999	Other	Four-year college graduate	United States of America	93950	0	3	2	3	2	-3	-3	-3	-1	-1	6	5	6	6	5	6	5	6	6	6	6	5	6	6	6	4	5	4	5	0	6	5	6	2	0	0	0	0	0	0	0	0
48	Member	Male	$60,000 - $69,999	White	Graduate degree (e.g., M.A., M.B.A., M.D., Ph.D., J.D., etc.)	United States of America	48371	3	3	3	2	2	-3	-3	0	0	-2	6	4	6	6	4	5	6	6	6	3	6	5	5	6	6	6	6	6	6	6	4	6	6	5	3	2	2	4	2	3	3	4
47	Trainer	Male	$90,000 - $99,999	White	Four-year college graduate	United States of America	42071	2	3	1	0	1	-2	-2	-3	0	-2	6	5	5	6	4	5	6	6	5	6	6	5	6	5	6	6	5	4	4	5	4	4	5	4	4	5	5	4	5	4	3	5
47	Member	Male	$50,000 - $59,999	White	Some college or technical school	United States of America	2874	-1	3	3	3	2	-3	-1	0	3	-2	6	5	5	6	3	6	6	6	6	6	6	5	6	6	5	6	4	4	6	5	6	5	5	6	3	3	2	4	3	2	4	3
66		Female	$90,000 - $99,999	White	Four-year college graduate	United States of America	89441	3	2	-1	2	2	-3	-3	-3	-2	1	6	6	6	6	4	6	6	6	6	6	6	6	6	6	6	6	6	6	6	5	6	6	3	6	3	3	5	3	5	3	6	5
30	Master Educator	Male	$20,000 - $29,999	Black or African American	Graduate degree (e.g., M.A., M.B.A., M.D., Ph.D., J.D., etc.)	United States of America	97215	2	3	3	2	1	-3	-3	-2	-2	-2	6	6	6	6	4	6	6	5	6	6	6	5	6	6	5	3	5	5	5	3	2	6	1	3	5	3	3	4	3	1	2	2
45	Master Educator	Female		White	Graduate degree (e.g., M.A., M.B.A., M.D., Ph.D., J.D., etc.)	United States of America	29506		3	3	2					1	1	6	6	6	6		5	6	6	6	6	6	6	6	6	6	6	6	3	6	6	3	3	3	3	6	4	3	5	3	5
42	Master Educator	Male	$80,000 - $89,999	White	GED or high school graduate	United States of America	97005	2	3	1	3	0	-3	-3	0	1	-3	6	5	6	6	4	5	6	6	6	5	6	6	6	6	6	6	5	3	6	0	2	2	3	3	0	3	2	4	4	3	3	3
67		Male		White	Graduate degree (e.g., M.A., M.B.A., M.D., Ph.D., J.D., etc.)	United States of America	89141	3	3	3	1	1	-3	-3	3	3	0	6	6	5	6	2	5	6	6	6	5	6	4	6	6	6	4	5	5	4	0	3	3	4	5	4	4	5	4	3	3	4	4
60	Member,Trainer	Male	More than $150,000	Other	Graduate degree (e.g., M.A., M.B.A., M.D., Ph.D., J.D., etc.)	United States of America	94502	2	3	2	3	-1	-3	-3	-2	1	-2	6	6	6	6	4	6	6	3	6	4	6	6	6	6	6	6	6	4	6	6	5	6	1	6	1	3	4	5	6	3	6	6
61	Member,Trainer	Male	$90,000 - $99,999	White	Some college or technical school	United States of America	21047	1	3	3	3	3	-3	-3	3	3	0	6	6	5	6	5	6	6	6	6	5	6	6	6	6	6	6	6	6	6	6	6	5	4	6	5	3	1	4	3	3	2	3
44	Member	Female	$40,000 - $49,999	White	GED or high school graduate	United States of America	44095	3	3	3	2	-2	-2	2	1	3	3	5	4	5	5	2	5	5	5	3	2	6	3	6	5	5	5	4	5	5	2	2	5	5	4	1	5	5	3	5	5	5	4
52		Male	$70,000 - $79,999	White	Graduate degree (e.g., M.A., M.B.A., M.D., Ph.D., J.D., etc.)	United States of America	14617	0	3	3	3	1	-3	-3	3	-3	0	6	6	6	6	6	6	6	6	6	6	6	6	6	6	6	6	6	6	6	3	5	6	6	6	6	6	6	6	6	6	3	3
29	Master Educator	Male	$30,000 - $39,999	Hispanic or Latino/Latina/Latinx	Graduate degree (e.g., M.A., M.B.A., M.D., Ph.D., J.D., etc.)	United States of America	80442	0	3	3	3	0	-3	-3	0	3	-3	6	6	6	6	6	6	6	6	6	6	6	6	6	6	6	6	6	6	6	3	6	3	0	6	6	6	3	3	6	6	0	3
40	Member,Trainer,Master Educator	Male	$10,000 - $19,999	White	Graduate degree (e.g., M.A., M.B.A., M.D., Ph.D., J.D., etc.)	United States of America	85335	3	3	3	-1	1	-3	-2	-2	1	-1	6	6	6	6	5	6	6	6	6	6	6	6	6	6	6	5	6	6	6	5	6	0	4	6	6	5	5	6	5	6	0	6
33	Member	Female	$100,000 - $149,999	White	Graduate degree (e.g., M.A., M.B.A., M.D., Ph.D., J.D., etc.)	United States of America	28205	2	3	1	3	3	-3	-3	-3	-2	-2	6	5	6	6	5	6	6	6	6	6	6	5	6	6	6	6	6	6	6	3	5	6	5	6	5	5	4	6	6	4	6	6
55	Member	Female	$20,000 - $29,999	White	Some college or technical school	United States of America	22405
29	Member	Male	$40,000 - $49,999	White	Some college or technical school	United States of America	50703	3	3	3	3	3	-1	0	2	3	-1	6	5	6	6	5	5	6	6	6	6	6	4	6	6	5	5	5	5	5	3	4	3	3	4	4	4	2	2	0	0	2	3
56	Member	Male	$90,000 - $99,999	White	Four-year college graduate	United States of America	75080	2	3	2	3	-3	-3	-3	1	3	-2	5	6	5	5	4	6	6	5	5	5	6	5	5	6	6	5	6	4	5	5	4	5	6	5	4	5	5	5	5	5	6	5
48	Member	Female	More than $150,000	White	Four-year college graduate	United States of America	2865	3	3	3	3	1	-3	-2	-2	-2	-2	6	5	6	6	3	6	6	6	6	6	6	6	6	6	6	4	6	4	6	6	5	5	5	5	4	6	6	6	5	6	6	5
39	Member,Master Educator	Female	$100,000 - $149,999	White	Graduate degree (e.g., M.A., M.B.A., M.D., Ph.D., J.D., etc.)	United States of America	98225	1	3	0	2	0	-3	-2	1	1	-1	6	5	6	6	3	6	5	6	6	6	6	5	6	6	6	5	6	6	5	6	5	5	4	5	6	5	5	5	5	5	5	5
37	Member	Female	More than $150,000	Asian or Pacific Islander	Some college or technical school	United States of America	19702	3	3	3	3	3	-3	-2	-3	3	-3	6	5	6	6	2	6	6	6	6	6	6	6	6	6	6	6	6	6	5	5	5	5	6	6	5	5	5	6	6	5	6	6
48	Master Educator	Male	$40,000 - $49,999	White	Some college or technical school	United States of America	93306	2	3	0	1	1	-2	-3	-2	-1	-2	5	4	5	5	4	4	5	5	5	5	5	4	5	5	5	3	5	5	5	2	5	2	3	4	3	4	3	4	3	2	1	2
46	Trainer	Male	$60,000 - $69,999	White	Some college or technical school	United States of America	65401	3	3	3	3	3	-3	-3	-3	0	3	6	6	6	6	6	6	6	6	6	6	6	6	6	6	3	3	6	6	6	3	6	6	6	3	3	6	6	3	6	6	6	3
35	Member,Trainer	Female	$100,000 - $149,999	White	Four-year college graduate	United States of America	47448	1	2	2	1	1	-2	-2	-1	3	0	6	6	6	6	4	6	6	6	6	5	6	6	6	6	6	6	6	6	3	3	6	6	6	6	6	6	3	4	3	3	3	5
26	Member	Female	$60,000 - $69,999	White	Graduate degree (e.g., M.A., M.B.A., M.D., Ph.D., J.D., etc.)	United States of America	7022	3	3	0	3	0	-3	-3	0	-3	-3	6	3	6	6	0	3	6	6	6	6	6	3	6	6	6	5	6	6	6	0	4	3	6	6	6	3	3	6	3	3	3	3
26	Member,Trainer	Female	$10,000 - $19,999	White	Graduate degree (e.g., M.A., M.B.A., M.D., Ph.D., J.D., etc.)	United States of America		1	2	2	1	1	-1	-2	-1	1	0	6	6	6	6	4	5	6	6	6	4	6	6	5	5	6	4	6	5	5	5	4	6	5	6	5	5	6	5	5	3	0	1
52	Member,Trainer	Male	$100,000 - $149,999	White	Four-year college graduate	United States of America	60177	3	3	3	3	3	-3	-1	3	3	-2	6	6	6	6	6	6	6	6	6	6	6	6	6	6	6	5	6	3	3	0	4	3	3	6	3	5	5	6	6	5	1	3
45	Member,Trainer	Male		White	Four-year college graduate	United States of America	87107	1	3	-1	2		-3	-3	-1			6		6	6		6	6	6	6	6	6	6	6	6	6	6	5	6	3	3	3	6	4	4	5	4	3	3	5	4	3	3
53	Trainer	Female	More than $150,000	White	Graduate degree (e.g., M.A., M.B.A., M.D., Ph.D., J.D., etc.)	United States of America	27614	1	3	2	3	1	-3	-3	1	-1	-2	6	5	6	6	3	6	6	6	6	6	6	5	5	6	6	5	6	0	6	2	3	3	3	2	4	3	3	4	4	0	6	5
31	Master Educator	Male	Less than $10,000	White	Four-year college graduate	United States of America	10604	3	3	3	3	3	-3	-1	1	3	2	6	6	6	6	6	6	6	6	6	3	6	6	6	6	5	6	6	6	4	2	4	4	4	6	6	5	5		4	4	3	3
62	Master Educator	Female	More than $150,000	White	Some college or technical school	United States of America	95695	2	3	2	2	-2	-3	-3	-1	2	-2	5	4	5	5	4	5	5	5	6	4	5	5	5	5	5	5	6	3	6	3	5	4	4	5	5	4	4	4	3	3	5	3
32	Member	Female	$10,000 - $19,999	White	Four-year college graduate	United States of America	86326	3	3	-3	3	3	1	-3	-3	1	-3	6	4	6	6	4	6	6	6	6	6	6	6	6	6	6	5	6	6	6	6	5	6	6	6	6	6	5	6	6	4	6	5
23	Master Educator	Male	Less than $10,000	White	Four-year college graduate	United States of America	5851	-1	3	3	3	-1	-3	-3	-3	2	-3	6	6	6	6	4	6	6	6	6	6	6	6	6	6	6	6	6	3	3	6	6	4	1	6	4	6	3	6	6	6	3	1
27	Member	Female	$10,000 - $19,999	White	Four-year college graduate	United States of America	83843	1	2	3	3	0	-3	-3	-1	0	1	6	5	6	6	3	6	4	6	6	6	6	6	6	6	6	6	6	5	5	3	3	2	4	6	5	3	0	5	3	1	0	3
41	Trainer	Male	$90,000 - $99,999	White	GED or high school graduate	United States of America	85306	0	3	-3	3	-3	-3	-3	-3	-3	-3	6	0	6	6	0	6	6	6	6	0	6	6	6	6	6	3	6	3	3	0	3	3	0	6	3	3	3	3	0	3	0	3
30	Master Educator	Female	$40,000 - $49,999	White	Four-year college graduate	United States of America	95060	2	3		3	3	-2	-3	-2	2	-2	6	5	6	6	5	6	6	6	6	5	6	5	6	6	6	6	6	4	6	6	6	6	6	4				5	3	1	3	5
66	Member	Male	More than $150,000	White	Graduate degree (e.g., M.A., M.B.A., M.D., Ph.D., J.D., etc.)	United States of America	93003	2	3	3	3	0	-3	-2	3	3	0	6	6	6	6	3	6	6	6	6	6	6	6	6	6	6	5	6	5	5	0	3	5	6	4	3	3	0	4	2	3	5	5
69	Member	Female	$70,000 - $79,999	White	Four-year college graduate	United States of America	80301	1	3	3	3	3	-2	-3	-3	1	-3	6	5	6	6	5	6	6	6	6	5	6	6	5	6	6	5	6	1	5	6	4	5	3	5	6	3	2	4	2	3	5	6
60	Member,Trainer,Master Educator	Female			Some college or technical school	United States of America		-2	3	2	0	0	-3	0	-3	-3	0	6	3	6	6	3	5	6	6	6	6	6	6	6	6	6	6	6	6	6	6	6	6	6	4	6	6	6	6	3	0	0	0
44	Trainer	Female	$70,000 - $79,999	Hispanic or Latino/Latina/Latinx	Some college or technical school	Germany	9012	1	3	1	2	0	-3	-2	-2	-1	-1	4	4	5	4	3	4	5	5	5	3	5	5	5	5	5	4	5	3	5	4	3	3	3	4	3	5	5	3	4	4	0	4
22	Member	Male	Less than $10,000	Hispanic or Latino/Latina/Latinx	Four-year college graduate	United States of America	85257	1	3	3	3	3	-3	2	3	3	3	6	6	6	6	6	6	6	6	6	6	6	6	6	6	6	6	6	3	6	0	6	6	6	6	2	0	0	0	3	0	2	0
44	Member	Female	$50,000 - $59,999		Four-year college graduate	United States of America	17047	2	3	1	3	1	-3	-3	-3	2	-3	6	6	6	6	4	5	6	6	6	5	6	5	6	6	5	3	5	2	6	5	4	4	4	4	5	3	3	3	2	1	2	2
60	Member,Trainer,Master Educator	Male	$80,000 - $89,999	White	Graduate degree (e.g., M.A., M.B.A., M.D., Ph.D., J.D., etc.)	United States of America	28768	-1	3	-1	3	3	-3	-3	-3	-3	-1	6	6	6	6	6	5	6	6	6	6	6	6	6	6	6	5	6	6	6	6	6	6	4	4	4	5	6	6	5	6	6	6
62	Master Educator	Female	$40,000 - $49,999	White	Four-year college graduate	United States of America	28713	3	3	3	2	-3	-3	-3	3	3	0	5	6	6	3	2	6	6	6	5	5	4	6	6	6	6	5	6	6	6	6	5	1	3	6	5	6	6	4	4	6	1	6
25		Male	$30,000 - $39,999	White	Four-year college graduate	United States of America	37415	1	2	1	2	1	-1	-1	-1	2	1	6	6	6	6	5	5	6	6	6	6	6	5	6	6	4	6	5	1	6	6	2	6	3	5	3	1	1	3	2	1	0	1
34	Master Educator	Female	$60,000 - $69,999	White	Graduate degree (e.g., M.A., M.B.A., M.D., Ph.D., J.D., etc.)	United States of America	17257	0	3	1	2	0	-3	-2	-2	2	-2	6	4	6	6	4	6	6	6	6	5	6	6	6	6	6	5	6	4	5	4	5	6	3	6	4	5	4	5	5	5	5	5
62		Male	$100,000 - $149,999		Graduate degree (e.g., M.A., M.B.A., M.D., Ph.D., J.D., etc.)	United States of America	99141	-2	3	1	-1	-3	-3	-2	-1	1	1	5	4	4	5	1	6	4	5	5	5	5	6	5	5	6	5	6	6	5	4	3	1	5	5	5	4	5	5	5	1	1	1
59	Trainer	Male	More than $150,000	White	Graduate degree (e.g., M.A., M.B.A., M.D., Ph.D., J.D., etc.)	United States of America	17022	-1	3	3	0	-2	-3	-3	2	-2	-1	6	6	5	5	2	6	6	6	6	6	6	6	6	6	6	5	1	0	4	0	3	0	0	5	1	4	3	2	2	2	0	5
56	Member	Female	More than $150,000	White	Graduate degree (e.g., M.A., M.B.A., M.D., Ph.D., J.D., etc.)	United States of America	96067	0	3	3	2	3	-3	-3	-2	2	2	6	6	6	6	6	6	6	6	6	6	6	6	6	6	5	6	6	5	5	5	6	6	3	4	3	2	3	3	1	2	2	4
59	Trainer	Male			Four-year college graduate	United States of America	80132	2	3	2	2	-1	-3	-3	0	2	2	6	6	6	6	1	6	6	6	6	3	6	6	6	6	6	6	6	6	6	6	4	6	5	5	5	6	4	6	5	3	4	6
41	Member	Female	$100,000 - $149,999	White	Four-year college graduate	United States of America	28746	3	3	3	3	1	-3	-3	0	3	-3	6	6	6	6	2	6	6	6	6	6	6	3	2	6	6	6	6	6	3	0	5	3	3	6	0	0	0	3	0	0	0	6
50	Member,Trainer	Female	More than $150,000	White	Some college or technical school	United States of America	78662	3	3	3	3	0	-3	-3	-3	0	-3	6	6	6	6	3	5	6	6	6	6	6	6	6	0	4	4	5	2	5	5	4	1	3	3	5	3	3	4	3	1	0	3
42	Trainer	Male	$30,000 - $39,999	White	Four-year college graduate	United States of America	49650	2	3	3	2	-2	-3	-2	-1	3	-1	6	5	5	6	3	4	6	6	6	6	5	5	6	6	4	5	5	3	3	2	4	3	4	5	3	3	3	4	0	0	2	1
62		Male	$80,000 - $89,999	Native American, American Indian, or Alaska Native	Graduate degree (e.g., M.A., M.B.A., M.D., Ph.D., J.D., etc.)	United States of America	29687	3	3	3	1	0	-2	0	3	1	0	6	6	5	6	5	6	6	6	6	4	6	5	6	6	5	5	5	5	4	2	2	5	4	3	2	4	4	5	5	4	2	4
52	Trainer	Female	$70,000 - $79,999	White	Some college or technical school	United States of America	22835	2	3	3	2	3	-3	-3	0	0	-1	6	6	6	6	5	5	6	6	6	5	6	5	6	6	4	5	6	1	6	5	4	5	3	5	5	3	4	3	3	2	4	2
26	Master Educator	Female	$70,000 - $79,999	White	Some college or technical school	United States of America	80538	3	3	3	3	-3	-3	-2	3	2	0	6	6	6	6	3	6	6	3	6	6	6	6	6	6		6	6	6	6	3	6	4	6	6	6	3	3	6	3	3	6	3
36	Member,Trainer	Male	$10,000 - $19,999	White	Some college or technical school	United States of America	80123	-2	3	3	2	1	-3	-2	-2	2	-1	5	5	5	5	5	5	5	5	5	5	5	6	6	5	3	3	3	3	3	4	0	0	3	3	3	3	0	1	0	1	0	0
35	Member	Male	$50,000 - $59,999	White	GED or high school graduate	United States of America	84098	-1	2	1	2	-1	-1	0	2	2	0	6	4	6	6	3	4	5	6	6	4	6	4	6	6	6	6	6	5	6	3	6	6	3	6	6	3	3	4	0	0	4	3
61	Member	Male	$80,000 - $89,999	White	Graduate degree (e.g., M.A., M.B.A., M.D., Ph.D., J.D., etc.)	United States of America	23693	0	2	1	1	-1	-3	-1	1	-2	-3	3	2	4	4	4	5	5	5	5	3	3	3	3	5	6	6	6	3	5	0	5	3	0	0	3	3	3	0	1	0	3	2
32	Member,Trainer	Male	$50,000 - $59,999	White	Some college or technical school	United States of America	91942	3	3	2	3	1	-3	-3	-1	2	-1	6	6	6	6	4	6	6	6	6	6	6	6	6	5	6	5	6	6	5	5	5	6	4	4	5	6	6	3	4	3	6	6
61	Trainer	Male	$80,000 - $89,999	White	Some college or technical school	United States of America	47987	1	3	3	2	1	-3	-2	-1	1	-1	6	5	5	6	2	6	6	6	6	4	6	6	6	6	6	6	6	3	5	0	3	5	5	3	3	3	3	3	3	2	3	3
35	Member	Male	More than $150,000	White	Graduate degree (e.g., M.A., M.B.A., M.D., Ph.D., J.D., etc.)	United States of America	81505	3	3	-2	3	1	-3	-3	-1	-3	-2	6	6	6	6	6	6	6	6	6	6	6	6	6	6	6	6	6	6	6	0	6	4	5	5	3	4	4	4	2	0	6	2
53	Trainer	Male	$100,000 - $149,999	White	Some college or technical school	United States of America	2324	3	3	3	3	0	-3	-3	0	-2	-3	6	6	6	5	3	6	6	6	6	6	6	6	6	6	6	4	6	5	6	0	4	0	5	1	0	4	3	3	3	0	0	3
36	Trainer	Male	$90,000 - $99,999	White	Four-year college graduate	United States of America	86004	3	3	3	3	-1	-3	-1	-1	3	-2	6	4	6	5	1	6	6	6	6	5	6	4	6	6	5	5	6	0	5	5	4	4	6	3	0	3	5	3	4	0	5	2
58	Member	Male	$100,000 - $149,999	White	Some college or technical school	United States of America	65804	2	3	3	3	2	-3	0	3	1	1	6	6	5	6	5	5	6	6	6	6	6	6	6	6	6	3	6	4	3	3	6	4	6	4	3	3	3	4	6	4	3	3
33	Member,Master Educator	Male	$100,000 - $149,999	White	Graduate degree (e.g., M.A., M.B.A., M.D., Ph.D., J.D., etc.)	United States of America	97756	1	3	3	2	1	-3	-2	1	1	-2	6	6	6	6	4	6	6	6	6	5	6	6	6	6	6	6	3	4	5	6	6	5	2	6	6	5	4		3	3	5	2
71	Trainer	Male	More than $150,000	White	Graduate degree (e.g., M.A., M.B.A., M.D., Ph.D., J.D., etc.)	United States of America	79912	2	2	1	2	0	-2	-3	-1	2	-1	6	6	6	6	6	6	6	6	6	5	6	6	6	6	6	4	6	6	5	0	6	5	3	3	3	3	0	3	5	0	0	5
69	Member	Male	$40,000 - $49,999	White	Graduate degree (e.g., M.A., M.B.A., M.D., Ph.D., J.D., etc.)	United States of America	97754	0	3	1	2	2	1	-3	0	3	-1	6	5	6	5	3	6	6	6	6	3	5	6	6	5	6	5	6	1	2	2	2	5	2	5	0	3	0	3	5	4	1	5
73	Master Educator	Male	$40,000 - $49,999	White	Four-year college graduate	United States of America	41085	3	3	3	3	0	-3	-3	3	3	1	6	6	6	6	6	6	6	6	6	3	6	6	6	6	6	6	6	6	6	3	6	4	3	6	6	6	6	6	6	6	6	6
24	Member	Male	$80,000 - $89,999	White	Some college or technical school	United States of America	48219	3	3	2	-1	0	-2	-2	0	-1	2	6	4	6	4	3	4	5	4	6	4	5	4	5	6	4	3	4	3	5	4	3	1	3	3	4	2	3	5	5	3	2	3
25	Member,Trainer	Male	Less than $10,000	White	Graduate degree (e.g., M.A., M.B.A., M.D., Ph.D., J.D., etc.)	United States of America	21158	-1	3	1	2	-1	-2	-3	0	3	0	6	4	6	6	4	5	6	6	6	6	6	6	6	6	6	6	6	5	5	3	6	5	3	3	4	3	3	4	5	6	5	3
71	Trainer	Male	$70,000 - $79,999	White	Four-year college graduate	United States of America	27511	3	3	3	2	0	-3	-2	-1	0	-1	6	5	4	5	4	5	6	3	5	5	6	5	6	6	6	4	4	3	5	4	3	3	3	3	5	3	2	4	4	2	3	3
26	Master Educator	Female	$20,000 - $29,999	White	Four-year college graduate	United States of America	81211	-1	3	2	2	-1	-3	2	2	1	-3	6	2	5	6	3	5	5	6	6	4	6	4	5	6	5	4	6	3	6	0	4	6	3	5	4	1	0	4	6	1	2	6
64	Member,Trainer,Master Educator	Female	$60,000 - $69,999	White	Some college or technical school	United States of America	95482	-1	2	1	1	-3	-3	-2	-1	-1	-3	3	6	5	6		6	6	6	6	6	6	6	6	4	6	6	6	6	2	6	3	3	3	6	4	6	5	3	3	1	6	3
58	Member,Trainer	Male	More than $150,000	White	Four-year college graduate	United States of America	19460	0	3	3	3	0	-3	-3	3	-1	0	6	6	6	6	3	6	6	6	6	3	6	6	6	6	6	6	6	5	5	6	6	6	6	6	6	6	6	6	6	6	6	5
37	Master Educator	Male	$40,000 - $49,999	White	Graduate degree (e.g., M.A., M.B.A., M.D., Ph.D., J.D., etc.)	United States of America	87131	3	3	3	3	3	-3	0	-1	1	0	6	6	6	6	4	5	6	6	6	6	6	6	6	5	6	5	5	6	4	4	4	6	6	4	1	5	3	4	6	4	4	3
56	Member	Male	$100,000 - $149,999	White	Four-year college graduate	United States of America	80401	3	3	3	3	2	-3	-3	-3	-2	-2	6	6	6	6	3	6	6	6	6	6	6	6	6	6	6	6	6	6	6	6	4	6	0	6	3	6	6	6	6	6	6	6
57	Member,Trainer	Male	Less than $10,000	White	Graduate degree (e.g., M.A., M.B.A., M.D., Ph.D., J.D., etc.)	United States of America	50613	3	3	2	-3	2	-3	-3	-3	2	-3	6	6	6	6	3	5	6	5	6	6	6	6	6	5	6	3	6	5	5	1	5	1	3	4	1	5	1	4	4	5	1	5
52	Master Educator	Female	$60,000 - $69,999	White	Graduate degree (e.g., M.A., M.B.A., M.D., Ph.D., J.D., etc.)	United States of America	44709	1	2	1	1	1	-1	-2	-1	1	-2	6	4	5	6	3	6	4	5	6	2	6	5	6	4	6	5	6	4	6	5	6	6	4	3	5	4	3	5	3	3	3	4
59	Member	Female	$10,000 - $19,999	White	Four-year college graduate	United States of America	55117	-1	3	-3	3	-3	-3	-3	-3	-3	-3	6	6	6	6	6	6	6	6	6	6	6	3	6	6	6	4	6	4	6	6	6	6	0	6	3	0	3	3	0	0	5	3
28	Trainer	Male	$20,000 - $29,999	White	Four-year college graduate	United States of America	98022	1	3	1	3	2	-2	1	3	2	1	6	2	5	5	4	5	5	6	6	4	6	5	6	6	6	5	5	5	5	6	4	5	5	6	5	0	1	1	0	0	1	0
34		Female	$100,000 - $149,999	White	Some college or technical school	United States of America	35581	3	3	3	3	-3	-3	-3	1	3	0	6	6	6	6	3	6	6	6	6	6	6	6	6	6	3	6	6	6	6	6	6	6	6	6	3	3	3	6	3	3	0	3
27	Trainer	Female	$10,000 - $19,999	White	Four-year college graduate	United States of America	84097	3	3	3	3	3	-3	-3	-3	3	-3	6	6	6	6	5	6	6	6	6	6	6	6	5	6	6	3	5	6	4	0	5	3	0	4	6	2	2	4	4	0	2	0
47	Member	Male	$100,000 - $149,999	White	Four-year college graduate	United States of America	26501	3	3	3	3	1	-3	-3	-1	2	-1	6	5	6	6	2	6	6	6	6	4	6	6	6	6	6	4	5	6	6	0	2	2	3	4	6	6	3	1	1	4	0	1
43	Member,Master Educator	Female	More than $150,000	White	Four-year college graduate	United States of America	4102	1	3	3	1	0	-3	-2	-2	3	-2	6	5	6	6	3	6	5	6	6	4	6	6	6	6	6	6	6	6	6	6	4	6	4	3	4	3	3	4	5	4	5	5
33	Member	Female	$30,000 - $39,999	White	Four-year college graduate	United States of America	48104	1	3	2	2	2	-3	-3	-2	-1	1	6	5	6	6	4	6	5	6	6	5	6	5	5	6	6	5	5	4	5	5	6	5	5	6	6	4	6	3	1	3	5	3
34		Male	More than $150,000	White	Four-year college graduate	United States of America	98221	-1	2	3	2	-2	1	-3	-3	3	2	6	6	5	6	3	5	5	6	6	6	6	2	6	6	6	0	5	2	3	3	3	0	4	1	1	0	0	0	0	0	3	3
60	Trainer	Male		White	Some college or technical school		72209	-1	-1	2	-2	-1	2	3	2	1	1	6	5	4	5	5	5	6	5	6	6	6	6	6	4	5	4	5	5	4	3	5	3	5	5	4	5	6	4	5	5	3	2
51	Trainer	Female	$100,000 - $149,999	White	Graduate degree (e.g., M.A., M.B.A., M.D., Ph.D., J.D., etc.)	United States of America	97209	2	3	3	3	1	-3	-1	-1	-1	-1	6	5	6	6	3	6	6	5	6	6	6	6	6	6	6	5	6	6	5	1	5	0	3	5	3	6	3	3	4	3	3	5
60	Master Educator	Female		Other	Graduate degree (e.g., M.A., M.B.A., M.D., Ph.D., J.D., etc.)	United States of America	92313	2	3	3	3	2	-3	-3	-3	-3	0	6	6	6	6	5	6	6	6	6	6	6	5	6	6	6	6	6	1	6	5	5	5	5	6	3	3	3	6	6	6	6	6
54	Member	Male	$100,000 - $149,999	White	Four-year college graduate	United States of America	77089	3	3	3	3	3	-3	-3	-3	0	0	6	6	6	6	3	6	6	6	6	6	6	6	6	6	6	6	6	3	4	1	6	6	3	6	0	3	1	3	1	0	3	3
56	Member	Male	$80,000 - $89,999	White	Four-year college graduate	United States of America	18014	-1	1	1	2	0	-2	-3	-2	-2	-2	6	4	6	5	1	5	6	6	6	5	5	5	5	6	5	6	5	5	5	6	4	3	4	6	4	4	5	1	3	3	6	6
33	Master Educator	Male	$70,000 - $79,999	White	Four-year college graduate	United States of America	55397	3	3	3	2	2	-3	-1	-1	0	-2	6	6	6	6	5	6	6	6	6	6	6	6	6	5	6	6	5	3	5	6	4	3	3	4	3	3	4	5	5	6	5	6
60	Member,Trainer	Male	More than $150,000	White	Graduate degree (e.g., M.A., M.B.A., M.D., Ph.D., J.D., etc.)	United States of America	6355	-3	3	3	-3	-3	-3	0	3	3	3	6	6	4	6	1	3	5	5	5	4	5	6	6	5	3	3	6	3	3	4	3	3	3	3	3	3	4	1	3	4	0	0
34	Member	Male	$100,000 - $149,999	White	Four-year college graduate		80524	2	3	1	2	2	-3	-3	-2	-2	-2	6	5	5	5	3	6	6	6	6	3	6	5	6	6	6	5	5	6	5	3	5	5	5	4	5	3	4	3	1	2	5	4
36	Member,Trainer	Female	$90,000 - $99,999	White	Graduate degree (e.g., M.A., M.B.A., M.D., Ph.D., J.D., etc.)	United States of America	28762	3	3	3	3	2	-3	-3	-3	-2	-3	6	5	6	6	6	6	6	6	6	6	6	6	6	6	6	5	6	1	4	6	1	4	0	5	5	0	0	3	4	0	1	0
69	Trainer	Male	$40,000 - $49,999	White	Some college or technical school	United States of America	85745	3	3	3	3	1	-3	-3	3	2	1	6	5	6	6	2	5	5	6	6	5	6	6	6	6	6	6	6	6	6	3	6	6	3	3	3	6	6	6	6	6	6	3
57	Member,Master Educator	Female	$100,000 - $149,999		Graduate degree (e.g., M.A., M.B.A., M.D., Ph.D., J.D., etc.)	United States of America	14221	2	3	3	1	-2	-3	-2	0		-1	6	5	4	6	4	5	6	6	6	6	6	5	6	6	6	6	6	4	3	1	5	3	2	3	5	3	3	3	3	0	1	1
53	Member	Male	More than $150,000	White	Four-year college graduate	United States of America	20136	2	3	2	3	-1	-3	-2	1	3	-1	6	5	6	6	4	6	6	6	6	2	5	5	6	5	6	5	5	4	5	1	3	3	3	4	6	3	3	3	3	1	1	4
69	Member	Male	$50,000 - $59,999	White	Graduate degree (e.g., M.A., M.B.A., M.D., Ph.D., J.D., etc.)	United States of America	22630
70	Master Educator	Female		White	Graduate degree (e.g., M.A., M.B.A., M.D., Ph.D., J.D., etc.)	United States of America	59030
55	Trainer	Male	$60,000 - $69,999	White	Some college or technical school	United States of America	97526	1	2	3	3	-1	-2	-2	1	1	-1	6	5	6	6	4	5	6	6	6	3	6	5	6	5	6	2	3	3	6	3	4	2	0	1	1	5	6	2	5	2	3	1
62	Master Educator	Male	More than $150,000	White	Four-year college graduate	United States of America	76040	2	3	1	2	-3	-3	-3	-3	-3	-2	6	3	5	6	3	5	6	6	6	4	5	6	6	6
79	Member,Master Educator	Male	$100,000 - $149,999	White	Four-year college graduate	United States of America	99504	2	3	3	0	1	-3	-2	1	3	2	6	5	5	6	4	5	6	6	6	3	6	6	6	6	6	5	6	6	5	6	4	4	5	4	4	4	4	4	4	4	1	5
65	Master Educator	Male	$100,000 - $149,999		Graduate degree (e.g., M.A., M.B.A., M.D., Ph.D., J.D., etc.)	United States of America	84737
32	Master Educator	Female	$60,000 - $69,999	White	Graduate degree (e.g., M.A., M.B.A., M.D., Ph.D., J.D., etc.)	United States of America	98118	2	2	3	1	2	-2	0	-1	2	-1	6	3	6	6	4	5	6	6	6	6	6	4	4	6	6	6	6	6	3	6	5	6	0	2	6	3	3	2	2	3	3	5
50	Member	Male	$30,000 - $39,999	White	Some college or technical school	United States of America	35601
30	Member,Trainer	Female	$20,000 - $29,999	White	Some college or technical school	United States of America	22534	-1	3	3	1	-2	-3	-3	-3	-3	0	6	5	6	5	3	6	6	6	6	5	6	5	6	6	6	6	6	4	5	6	5	6	3	3	3	6	6	5	3	3	6	5
25	Trainer	Female	$30,000 - $39,999	Native American, American Indian, or Alaska Native	Four-year college graduate	United States of America	87301	3	3	2	3	2	-3	-3	-3	1	-2	6	6	6	6	6	6	6	6	6	6	6	6	6	6	6	5	3	3	2	6	3	6	1	4	4	2	1	4	3	0	0	0
23	Member,Trainer	Male	$10,000 - $19,999	White	Some college or technical school	United States of America	54601	0	3	3	3	-2	-3	-2	-1	1	1	6	6	6	6	4	6	6	6	6	6	6	6	6	6	6	3	3	5	4	2	2	2	3	3	5	6	6	6	6	6	3	3
28	Member	Male	$90,000 - $99,999	Hispanic or Latino/Latina/Latinx	Four-year college graduate	United States of America	12401
44	Master Educator	Female	More than $150,000	White	Four-year college graduate	United States of America	47715
27	Member,Trainer,Master Educator	Male	$30,000 - $39,999	White	Some college or technical school	United States of America	55074	2	3	2	2	2	-3	-1	-1	3	0	6	6	6	6	3	6	6	6	6	6	6	5	6	6	5	3	3	0	3	0	3	3	3	3	3	3	1	3	0	0	3	3
51	Member	Female	$100,000 - $149,999	White	Four-year college graduate	United States of America	45103	2	3	2	2	1	-3	-3	2	0	-3
59		Male	$70,000 - $79,999	White	Graduate degree (e.g., M.A., M.B.A., M.D., Ph.D., J.D., etc.)	United States of America	97219	-1	3	3	1	1	0	-2	3	3	3	6	6	6	6	6	6	6	6	6	6	6	6	6	6	6	6	6	6	6	6	6	6	6	6	6	6	6	6	6	4	6	4
56	Trainer	Female	$100,000 - $149,999	White	Four-year college graduate	United States of America	43221	3	3	3	3	-3	-3	-3	-3	-2	-2	6	5	6	6	3	6	6	6	6	6	6	6	6	6
21	Master Educator	Nonbinary	$90,000 - $99,999	White	Some college or technical school	United States of America	55057
59	Member,Trainer	Female	More than $150,000	White	Four-year college graduate	United States of America	22152	3	3	0	3	3	-3	-3	-3	-1	-2	6	6	6	6	2	6	6	6	6	0	6	6	6	6	6	6	6	6	6	3	6	6	0	5	6	6	6	6	6	6	3	6
63
57	Member,Trainer	Female	$50,000 - $59,999	Other	Four-year college graduate	United States of America	80016	3	3	3	3	2	-3	-2	-2	3	-1	6	6	6	6	4	6	6	6	6	6	6	6	6	6	6	6	6	3	6	3	2	2	1	6	3	1	2	3	1	3	1	4
74	Member	Male	$100,000 - $149,999	White	Graduate degree (e.g., M.A., M.B.A., M.D., Ph.D., J.D., etc.)	United States of America	19038
66	Member	Female	$80,000 - $89,999	White	Graduate degree (e.g., M.A., M.B.A., M.D., Ph.D., J.D., etc.)	United States of America	28734
77	Member	Male	$100,000 - $149,999	White	Four-year college graduate	United States of America	30124	-3	3	3	0	-3	-3	-3	0	0	0	6	3	6	3	0	6	3	3	6	3	3	3	3	6	6	3	5	6	0	2	1	5	3	1	3	0	1	1	0	3	0	3
42	Member	Male	$100,000 - $149,999	White	Graduate degree (e.g., M.A., M.B.A., M.D., Ph.D., J.D., etc.)	United States of America	90042	2	2	2	2	0	-2	-2	-2	2	-2	6	6	6	5	3	6	6	5	6	4	6	5	5	6
60	Member	Male	More than $150,000	White	Graduate degree (e.g., M.A., M.B.A., M.D., Ph.D., J.D., etc.)	United States of America	78745	2	3	1	2	-1	-2	-2	-1	-2	-1	6	5	5	6	4	5	6	6	6	6	6	6	6	6
25		Female	$100,000 - $149,999	White	Four-year college graduate	United States of America	20002
45	Member	Male	More than $150,000	White	Four-year college graduate	United States of America	28226
64		Female	$40,000 - $49,999	White	Graduate degree (e.g., M.A., M.B.A., M.D., Ph.D., J.D., etc.)	United States of America	99223
24	Member,Trainer	Male	$20,000 - $29,999	White	GED or high school graduate	United States of America	46219	-1	3	3	2	-2	-3	-2	-1	3	-1	6	6	5	6	3	6	6	4		6	6	6	6	6	3	4	6	4	5	1	3	2	4	6	6	2	2	2	2	1	6	2
59	Member	Female	$70,000 - $79,999	White	Graduate degree (e.g., M.A., M.B.A., M.D., Ph.D., J.D., etc.)	United States of America	85927	2	2	-1	1	2	-2	-2	-1	2	-1
51	Member	Female	More than $150,000	White	Four-year college graduate	United States of America	45103	3	2	3	3	-1	0	-2	1	2	-3	6	5	5	5	2	4	6	6	5	5	5	4	6	6	6	3	6	3	3	5	4	6	4	3	5	4	4	5	5	5	4	5
69
51
58	Trainer	Male	$100,000 - $149,999	White	Some college or technical school	United States of America	35080	3	3	3	3	3	-3	0	0	3	-3	6	6	5	6	3	6	6	6	6	6	6	6	6	6	6	3	5	3	3	4	1	5	3	3	0	3	3	3	0	0	0	3
23	Member,Trainer	Male	$100,000 - $149,999	White	Some college or technical school	United States of America	93001	3	2		3		-3
65	Member,Trainer	Male	$90,000 - $99,999	White	Graduate degree (e.g., M.A., M.B.A., M.D., Ph.D., J.D., etc.)	United States of America	44905
17
71		Male	$90,000 - $99,999	White	Some college or technical school	United States of America	92397	0	3	3	3	2	-3	-3	-3	-2	-3	6	5	5	5	3	5	6	6	5	5	5	5	6	5	4	1	6	1	3	0	1	1	2	3	3	3	0	1	3	2	3	3
20	Trainer	Male	$10,000 - $19,999	White	Some college or technical school	United States of America	80303
22	Trainer	Male	$80,000 - $89,999	White	Four-year college graduate	United States of America	12831	0	3	3	3	-1	-2	0	-3	-3	0	6	6	6	6	6	6	6	6	6	6	6	6	6	6	6	6	6	6	6	6	6	1	3	5	6	6	6	6	6	6	6	6
32	Member	Nonbinary	$20,000 - $29,999	Other	Four-year college graduate	United States of America	5642	3	3	2	3	0	-3	-3	-3	0	-3	6	3	6	6	4	6	6	6	6	6	6	3	6	6	6	6	6	6	6	6	6		6	6	6	3	3	6	6	0	3	0
19	Member	Male	$100,000 - $149,999	White	GED or high school graduate	United States of America	76234	3	3	3	1	3	-3	-3	-1	3	3	6	6	5	6	3	5	6	6	6	6	6	2	6	5	6	2	6	3	3	2	3	3	6	1	3	4	2	6	3	4	0	6
31	Trainer	Female	$10,000 - $19,999	White	Four-year college graduate	United States of America	99709
66
59	Member,Trainer	Female	$70,000 - $79,999	White	Some college or technical school	United States of America	85028	1	3	2	3	1	-3	-3	-3	-1	1
38	Member	Male	More than $150,000	Other	Some college or technical school	United States of America	85251
64	Member,Trainer	Male	$30,000 - $39,999	White	Four-year college graduate	United States of America	19111	0	3	3	3	0	0	-3	3	3	-3
47	Trainer	Female	$30,000 - $39,999	White	Some college or technical school	United States of America	23669	3	3	0	3	3	0	-3	0	0	-1	6	3	6	6	3	3	6	6	6	6	6	6	6	6	6	6	6	3	6	2	6	3	6	6	6	6	6	6	6	3	2	3
25	Member	Male	$60,000 - $69,999	Asian or Pacific Islander	Four-year college graduate	United States of America	91733	1	3	3	1	2	-3	-3	3	2	-1
69
22	Member	Male	Less than $10,000	White	Some college or technical school	United States of America	80204	1	3	1	3	1	0	-1	3	3	0	6	6	6	6	3	6	6	6	6	6	6	3	6	6	6	6	6	4	6	2	6	3	3	3	6	3	2	3	2	3	2	4
22		Male	Less than $10,000	White	Some college or technical school	United States of America	95033
40	Master Educator	Male	$70,000 - $79,999	White	Graduate degree (e.g., M.A., M.B.A., M.D., Ph.D., J.D., etc.)	United States of America	20009
52	Member	Female	$100,000 - $149,999	White	Graduate degree (e.g., M.A., M.B.A., M.D., Ph.D., J.D., etc.)	United States of America	83617	-1	2	-2	3	-2	-1	1	2	1	-1
27	Trainer	Female	$10,000 - $19,999	White	Graduate degree (e.g., M.A., M.B.A., M.D., Ph.D., J.D., etc.)	United States of America	24324	3	3	3	3	3	-1	1	0	1	1	6	6	6	6	6	6	6	6	6	6	6	6	6	6
54	Member	Male	$50,000 - $59,999	White	Some college or technical school	United States of America	77539	3	3	3	3	3	-3	-3	-3	3	3	6	6	6	6	6	6	6	6	6	3	6	6	6	6	3	6	6	3	3	3	3	0	3	6	3	3	3	3	6	6	0	3
60
19	Member,Trainer	Male	$100,000 - $149,999	White	Graduate degree (e.g., M.A., M.B.A., M.D., Ph.D., J.D., etc.)	United States of America	80547	1	3	2	1	2	-3	-2	-1	1	0	6	6	6	6	5	5	6	6	6	6	6	5	6	6	6	3	6	6	3	6	3	0	2	1	3	6	1	3	1	1	3	3
45	Member		$80,000 - $89,999	White	Some college or technical school	United States of America	90039
45	Member,Trainer	Male	More than $150,000	White	Graduate degree (e.g., M.A., M.B.A., M.D., Ph.D., J.D., etc.)	United States of America	94612	0	3	0	3	2	-3	-3	0	1	-3	6	3	6	4	1	5	6	6	6	5	6	4	6	6	6	4	6	6	4	6	2	4	0	6	5	3	3	3	3	0	0	0
63	Member	Male		White	Four-year college graduate	United States of America	80020
66	Master Educator	Male	$90,000 - $99,999	White	Some college or technical school	United States of America	8820	3	3	3	3	1	-3	-3	2	3	2	6	6	6	4	4	6	6	6	6	4	6	6	6		6	5	6	3	5	4	5	4	4	4	3	6	6	4	6	6	4	5
20	Master Educator	Female	Less than $10,000	Hispanic or Latino/Latina/Latinx		United States of America
37	Member	Male	$60,000 - $69,999	Asian or Pacific Islander	Four-year college graduate	United States of America	92706	3	3	1	3	0	-3	-3	3	3	0	6	3	6	4	3	5	6	6	6	6	6	2	5	6	6	3	6	6	3	2	1	1	1	0	6	1	3	0	2	1	5	4
29	Trainer	Male	$40,000 - $49,999	White	Four-year college graduate	United States of America	1085	2	3	3	2	0	-3	-2	3	3	2	6	0	5	6	5	5	6	6	6	4	5	6	5	2	3	3	6	3	3	1	3	6	1	5	3	2	3	1	3	3	3	6
58	Trainer	Male	$70,000 - $79,999	White	Some high school	United States of America	53189	2	2	3	3	0	0	-3	2	3	0	6	3	4	3	1	6	6	5	6	4	4	6	5	6	6	4	3	3	6	4	1	1	5	3	0	4	6	2	3	6	2	0
69	Member,Master Educator	Female		White	Four-year college graduate	United States of America		3	3	3	1	2	-3	-3	-1	0	-2	6	6	6	6	4	6	6	6	6	5	6	5	6	6	6	6	6	2	6	5	2	6	0	3	1	1	3	3	3	1	3	5
67	Member	Male	$90,000 - $99,999	White	Graduate degree (e.g., M.A., M.B.A., M.D., Ph.D., J.D., etc.)	United States of America	80228
21	Trainer	Male	Less than $10,000	White	Some college or technical school	United States of America	3053	1	3	3		1	-3	-3	3	3	-2	6	4	6	6	3	5	4	5	6	5	6	4	5	5	6	4	6	5	6	2	4	4	5	6	5	4	3	6	3	3	4	0
37	Member	Female	$50,000 - $59,999	White	Some college or technical school	United States of America	66606	-1	3	3	3	-1	-3	-3	0	3	-3	6	2	6	6	3	5	6	6	6	6	6	6	6	6	6	6	6	3	6	6	6	0	3	6	6	6	3	6	3	3	6	6
22	Trainer	Male	$20,000 - $29,999	Native American, American Indian, or Alaska Native	Some college or technical school	United States of America	91702	2	3	3	3	3	-3	-3	2	-1	2	6	5	6	6	4	6	6	6	6	6	6	4	6	6
65	Member,Trainer	Male	$30,000 - $39,999	White	Some college or technical school	United States of America	28025
58	Trainer	Female	$40,000 - $49,999	White	Some college or technical school		98271	-2	3	3	2	2	-3	-3	-3	-2	-3	6	5	6	6	4	6	4	6	6	5	6	6	6	5	3	3	3	3	4	4	3	3	3	4	3	4	3	3	5	5	3	4
63		Female	$20,000 - $29,999	White	Some college or technical school	United States of America	81425	0	3	3	1	1	-3	-2	-1	2	-1	5	4	4	5	1	4	5	3	4	2	6	3	4	4	3	5	5	3	6	3	5	1	5	3	1	3	3	0	3	1	3	5
30	Trainer	Nonbinary	Less than $10,000	Other	Some college or technical school	United States of America		3	2	3	3	3	-3	-3	-1	3	-3	6	6	5	6	3	3	6	6	6	6	6	6	6	6
24	Member	Male	$40,000 - $49,999	White	Four-year college graduate	United States of America	41339	-2	3	-2	3	2	-3	-3	-2	-1	-2	6	5	6	6	4	4	6	6	6	6	6	5	6	6
42
80	Trainer	Female	$70,000 - $79,999	White	Graduate degree (e.g., M.A., M.B.A., M.D., Ph.D., J.D., etc.)	United States of America	92124	0	3	3	0	1	-3	0	0	3	-3	6	5	6	5	1	6	6	6	6	5	6	6	6	6
24	Trainer	Male	$50,000 - $59,999		Some college or technical school	United States of America	91343	0	1	3	-3	-2	0	1	-2	0	1	6	3	4	6	1	4	4	6	5	5	5	6	6	6
68		Female	$50,000 - $59,999	White	GED or high school graduate	United States of America	95632	2	3	3	2	1	-3	-3	-1	-2	-1	5	6	4	5	3	5	6	6	6	3	5	5	4	6	6	6	6		5	6	6	6	0	6		0	0	5	0	0	3	0
58	Master Educator	Male	More than $150,000	White	Graduate degree (e.g., M.A., M.B.A., M.D., Ph.D., J.D., etc.)	United States of America	87015	2	3	3	3	-1	-3	-3	-3	1	-1	6	6	5	6	5	6	6	6	6	6	6	6	6	6	6	6	6	3	4	0	3	0	5	6	0	3	3	3	3	0	0	6
25		Nonbinary	$10,000 - $19,999	White	Four-year college graduate	United States of America	45230	3	3	3	3	1	-3	-3	-1	0	-3	6	6	6	6	6	6	6	6	6	6	6	6	6	6	6	6	6	3	6	6	5	6	3	3	3	3	3	5	5	2	3	5
25	Trainer	Male	$30,000 - $39,999	White	Some college or technical school	United States of America	28756	1	3	3	3	2	-3	-3	-3	-2	-3	6	6	6	6	5	6	6	6	6	6	6	5	6	6	6	6	6	3	6	6	6	3	3	6	6	3	2	1	4	0	0	4
24		Female	$40,000 - $49,999	White	Four-year college graduate	United States of America	84103
26	Master Educator	Male	$70,000 - $79,999	White	Graduate degree (e.g., M.A., M.B.A., M.D., Ph.D., J.D., etc.)	United States of America	1027
75	Member	Male		White	Graduate degree (e.g., M.A., M.B.A., M.D., Ph.D., J.D., etc.)	United States of America	94949
25
59
52	Trainer	Male	$100,000 - $149,999	White	Graduate degree (e.g., M.A., M.B.A., M.D., Ph.D., J.D., etc.)	United States of America	22192	3	2	3	3	1	-3	1	1	1	0	6	6	5	6	5	5	6	6	6	5	6	5	6	6	6	4	6	5	4	5	4	5	4	4	5	4	4	4	0	2	0	3
52	Member	Female	More than $150,000	White	Graduate degree (e.g., M.A., M.B.A., M.D., Ph.D., J.D., etc.)	United States of America	91001	3	3	3	3	3	-3	-3	-3	-3	-2	6	6	6	6	4	6	6	6	6	6	6	6	6	6	5	5	6	4	6	3	6	6	3	3	3	3	5	3	3	3	6	3
26	Master Educator	Female	Less than $10,000	White	Four-year college graduate	United States of America	99645	3	3	2	3	2	-3	-3	-1	3	-1	6	6	6	6	5	6	6	6	6	6	6	5	6	6	5	5	6	4	6	4	5	4	2	6	3	3	2	5	3	4	5	3
57	Member,Trainer	Female	$80,000 - $89,999	White	Four-year college graduate	United States of America	37130	0	3	0	3	2	-3	-3	-3	1	-3	6	4	6	6	4	6	6	6	6	6	6	5	5	6	6	4	6	0	5	6	6	4	4	4	5	4	5	4	3	3	6	4
23	Trainer	Female	$30,000 - $39,999	White	Four-year college graduate	United States of America	81323	3	2	3	2	2	-3	-1	-1	-1	-2	6	6	6	6	3	6	6	6	6	5	6	6	6	6	6	5	6	4	6	6	5	6	1	5	5	3	2	6	5	2	6	6
47	Member,Trainer	Female		White	Some college or technical school	United States of America	72079	2	3	3	2	1	-2	0	0	0	0	6	6	6	6	4	5	6	6	6	5	6	6	6	6	6	6	6	6	6	6	5	3	5	6	6	6	6	6	6	6	3	3
60	Trainer	Male	More than $150,000	White	Graduate degree (e.g., M.A., M.B.A., M.D., Ph.D., J.D., etc.)	United States of America	92648	2	3	3	2	2	-3	-3	1	2	-1	6	6	6	6	5	6	6	6	6	5	6	6	6	6	6	6	6	6	6	0	6	4	1	6	2	1	1	1	1	1	3	3
45	Member,Trainer	Female	$40,000 - $49,999	White	Some college or technical school	United States of America	80526	3	3	3	3	3	-3	0	0	2	0	6	6	6	6	6	6	6	6	6	6	6	6	6	4	6	6	6	6	3	6	6	0	3	6	0	3	3	6	3	3	3	0
39	Master Educator	Female	$10,000 - $19,999	White	Graduate degree (e.g., M.A., M.B.A., M.D., Ph.D., J.D., etc.)	United States of America	82070	3	3	3	1	-3	-3	-3	-1	-3	-2
38	Trainer	Male	$30,000 - $39,999	Native American, American Indian, or Alaska Native	Some college or technical school	United States of America	80003	-3	-3	-3	3	0	-3	-3	2	3	-1	6	6	6	6	5	6	6	6	6	4	6	6	6	6	3	3	6	4	6	6	6	3	6	6	6	3	4	3	3	0	0	3
18	Member	Male		Asian or Pacific Islander	Some college or technical school	United States of America	94087	-1	2	-1	1	1	-3	0	0	0	-1	3	3	4	2	2	4	5	3	2	3	3	5	3	3	4	1	6	6	1	5	1	5	1	5	1	1	0	2	2	0	3	0
40
69		Male	$100,000 - $149,999	White	Graduate degree (e.g., M.A., M.B.A., M.D., Ph.D., J.D., etc.)	United States of America	72335	2	3	3	3	3	-3	-3	-3	3	3	6	6	6	6	6	6	6	6	6	6	6	6	6	6	3	6	3	0	0	6	3	3	6	0	3	6	6	6	6	6	3	6
20	Trainer	Male	Less than $10,000	White	Some college or technical school	United States of America	12946
33	Member	Male	$40,000 - $49,999	White	Graduate degree (e.g., M.A., M.B.A., M.D., Ph.D., J.D., etc.)	United States of America	59840	0	3	-1	3	-1	-3	-3	0	-3	0	6	3	4	6	2	4	6	6	6	6	6	4	6	6	3	3	6	6	3	3	3	3	3	3	4	3	3	4	3	3	3	3
30	Trainer	Female	$20,000 - $29,999	White	Some college or technical school	United States of America	43055
70
41	Trainer	Female	$30,000 - $39,999	White	Four-year college graduate	United States of America	83703	3	3	2	3	1	-3	-2	-1	2	0	6	5	6	6	5	5	5	6	6	4	6	6	6	6	6	4	5	3	4	3	5	4	4	4	4	4	3	4	4	3	5	3
74	Trainer	Female	$70,000 - $79,999	White	Four-year college graduate	United States of America	63017	0	2	3	3	0	-2	-2	-2	0	-2	6	5	6	6	5	6	6	6	6	6	6	6	6	6	6	6	6	6	6	6	5	5	6		5	6	6	5	4	6	6	4
43	Trainer	Male	$100,000 - $149,999	White	Some college or technical school	United States of America	60555	-1	3	3	2	-2	-3	-2	-2	-3	-1	6	4	5	6	1	4	6	6	6	5	6	4	6	6	6	4	6	6	4	0	1	0	5	4	1	3	4	1	0	0	0	2
33	Trainer	Female	$90,000 - $99,999	White	Four-year college graduate	United States of America	99743	3	3	3	1	1	-3	-2	2	1	-2	6	6	6	6	5	6	6	6	6	6	6	5	5	6	6	5	6	5	6	6	5	5	5	4	3	4	4	5	4	4	3	5
59	Trainer	Female	$100,000 - $149,999	White	Graduate degree (e.g., M.A., M.B.A., M.D., Ph.D., J.D., etc.)	United States of America	45415	1	3	2	1	1	-3	-2	-2	-1	-2	6	3	6	6	3	5	6	4	6	5	6	5	6	6	6	6	6	3	6	6	6	6	4	6	6	4	5	3	3	4	6	5
44
40	Member	Male	$100,000 - $149,999	White	Some college or technical school	United States of America	89011	0	3	-1	3	2	-3	-2	-2	2	-1	6	1	6	5	4	5	5	5	5	6	6	4	5	6	4	4	2	3	3		2	4	0	0	3	0	0	2	1	0	2	2
28
36
39	Master Educator	Female	$20,000 - $29,999	White	Some college or technical school		27529	0	2	1	3	-2	-2	-2	0	2	-2	5	4	5	5	3	5	6	6	5	5	5	4	5	4	5	4	5	4	4	3	5	5	4	5		2	2	5	3	3	0	2
51
30	Member	Male	$80,000 - $89,999	White	Four-year college graduate	United States of America	97218
24
20		Female	More than $150,000	White	Four-year college graduate	United States of America	1060	3	-1	2	2	1	-1	-1	1	1	2	5	5	5	5	4	5	5	6	5	4	6	4	5	5	5	4	5	3	3	5	5	5	5	4	5	4	3	4	5	5	4	4
47	Member	Female	$100,000 - $149,999	White	Some college or technical school	United States of America	71463	1	3	2	3	1	-2	-2	-1	1	-1	6	6	6	6	4	5	6	6	6	6	6	6	6	6	6	6	6	4	6	6	5	3	2	4	6	2	3	4	2	1	6	3
52	Member,Trainer	Male	$100,000 - $149,999	White	GED or high school graduate	United States of America												6	6	6	6	0	6	6	6	6	6	6	6	6	6	6	6	6	3	6	0	6	6	3	6	6	5	5	4	5	0	2	3
25		Female	$30,000 - $39,999	White	Four-year college graduate	United States of America	83705
22	Trainer	Female	$20,000 - $29,999	White	GED or high school graduate	United States of America	49022	3	3	2	3	3	-3	-3	-3	-3	-3	6	5	6	6	5	6	6	6	6	6	6	6	6	6	6	6	6	2	6	6	5	3	3	4	5	3	3	3	5	0	3	3
43	Member,Trainer	Male	$100,000 - $149,999	White	Graduate degree (e.g., M.A., M.B.A., M.D., Ph.D., J.D., etc.)	United States of America	80525	0	3	3	3	2	-3	-1	-2	3	0	6	6	6	6	6	6	6	6	6	6	6	6	6	4	6	3	6	1	3	0	6	1	3	6	1	3	6	3	3	3	3	4
21	Member,Trainer	Female	$60,000 - $69,999	White	Four-year college graduate	United States of America		1	3	-1	2	-1	-3	-1	3	0	2
67	Member				Some college or technical school	United States of America		3	3	-1	3	1	-3	-3	-1	-1	-3	6	6	6	6	5	6	6	6	6	6	6	6	6	6	6	6	6	6	6	3	5	6	3	4	5	3	5	5	2	4	4	6
42	Trainer	Male	More than $150,000	White	Four-year college graduate	United States of America	43065	1	-3	3	-1	3	3	0	-1	3	-1
24	Member	Male	$40,000 - $49,999	White	Four-year college graduate	United States of America	98103	3	3	-3	3	-3	-3	-3	-3	-3	-3	6	3	6	6	4	6	6	6	6	6	6	6	6	6	6	4	6	5	6	6	3	0	0	4	6	0	0	3	0	0	0	6
28		Female	More than $150,000	White	Graduate degree (e.g., M.A., M.B.A., M.D., Ph.D., J.D., etc.)	United States of America	98117	-2	3	3	3	-3	-3	-3	-2	-3	-3	6	6	6	6	0	6	6	6	6	6	6	6	5	6
68	Member	Male	$60,000 - $69,999	White	Four-year college graduate	United States of America		3	-3	-1	-3	-2	3	-2	-2	3	1	6	2	4	5	3	1	6	6	6	2	5	2	5	5	6	2	3	0	6	4	0	1	1	1	0	0	0	1	0	0	0	0
35	Member	Male	$100,000 - $149,999	White	Four-year college graduate	United States of America	43334	3	3	1	3	3	-3	-3	-3	3	-3	6	6	6	6	6	6	6	6	6	6	6	6	6	6	6	6	6	6	6	6	6	6	6	6	6	3	3	3	3	3	3	4
35	Member	Male	$90,000 - $99,999	White	Graduate degree (e.g., M.A., M.B.A., M.D., Ph.D., J.D., etc.)	United States of America	10950	1	3	1	1	-1	-1	-1	2	3	0	4	3	2	4	1	3		5	5	4	4	3	4	3
46	Trainer	Female	$60,000 - $69,999	White	Four-year college graduate	United States of America	30157
33	Master Educator	Male	$20,000 - $29,999	Hispanic or Latino/Latina/Latinx	Graduate degree (e.g., M.A., M.B.A., M.D., Ph.D., J.D., etc.)	United States of America	650
40	Member	Male	$100,000 - $149,999	White	Some college or technical school	United States of America	20874	-2	2	1	1	2	-2	-2	0	1	1	6	2	4	4	5	1	4	6	4	5	5	3	4	4	6	4	5	5	3	0	2	3	0	2	3	2	3	3	1	3	1	3
53	Member	Male	$60,000 - $69,999	White	Four-year college graduate	United States of America	97405	1	3	2	1	1	-3	-1	1	1	1	6	3	6	6	2	5	4	6	6	4	6	5	5	6	6	4	6	3	3	2	3	5	0	3	0	2	3	2	3	3	3	1
28	Member	Female	$60,000 - $69,999	White	Four-year college graduate	United States of America	80112
51	Member,Trainer	Male	More than $150,000	White	Graduate degree (e.g., M.A., M.B.A., M.D., Ph.D., J.D., etc.)	United States of America	33146	0	3	3	3	-3	-3	-3	-3	3	-1	5	0	4	6	0	6	6	6	6	2	4	6	6	6	6	6	0	4	6	1	0	6	0	5	6	6	6	6	3	3	6	6
23	Trainer	Female	$30,000 - $39,999	White	Some college or technical school	United States of America	84107	3	3	3	3	-1	-3	-3	-3	-2	-2	6	6	5	6	4	6	4	6	5	4	6	6	6	6	6	6	6	6	6	3	6	6	3	4	6	4	3	6	4	3	6	2
60
23	Master Educator	Female	$20,000 - $29,999	White	Four-year college graduate	United States of America	12946	2	3	3	-3	-1	-3	-3	0	1	-3	6	5	6	6	3	6	6	6	6	6	6	6	6	6
19	Member	Male	$80,000 - $89,999	White	Some college or technical school	United States of America		3	3	3	3	0	-3	-3	0	1	0	5	6	4	5	5	4	5	6	5	3	4	4	5	6	4	4	5	6	5	3	4	4	3	4	5	3	4	3	3	3	3	4
23
21	Master Educator	Female	Less than $10,000	White	Four-year college graduate	United States of America	2246
50
57	Master Educator	Male		White	Four-year college graduate	United States of America	18411	-3	3	3	3	-1	-3	-1	-3	3	3	6	6	6	6	3	6	6	6	6	6	6	6	6	6	6	6	6	6	6	6	6	6	6	6	3	6	6	6	6	6	3	6
64	Member,Master Educator	Male	More than $150,000	White	Four-year college graduate	United States of America	83702	2	3	0	2	0	-3	-2	2	3	-2	6	3	5	5	1	6	6	6	6	5	6	6	5	6	6	5	6	5	5	6	3	3	3	5	5	5	5	5	5	5	4	3
25	Member	Female	$40,000 - $49,999	White	Four-year college graduate	United States of America	8055
54	Trainer	Male	$50,000 - $59,999	White	Some college or technical school	United States of America	7205
21	Trainer	Female	Less than $10,000	White	Some college or technical school	United States of America	5401
30	Member	Male	$100,000 - $149,999	White	Graduate degree (e.g., M.A., M.B.A., M.D., Ph.D., J.D., etc.)	United States of America	94612	1	2	3	2	2	-2	-2	1	2	1
48	Trainer	Male	$100,000 - $149,999	White	Graduate degree (e.g., M.A., M.B.A., M.D., Ph.D., J.D., etc.)	United States of America	10901	-1	-3	-3	0	0	-3	-1	-3	-3	-1
50	Master Educator	Female	$50,000 - $59,999	White	Four-year college graduate	United States of America	29412	3	3	3	3	0	-3	-3	-3	-3	-3	6	6	6	6	4	6	6	6	6	6	6	6	6	6
18
52	Member,Trainer	Female	$50,000 - $59,999	White	Four-year college graduate	United States of America	92592
62	Master Educator	Male	$70,000 - $79,999	Native American, American Indian, or Alaska Native	Four-year college graduate	United States of America	85032	3	3	3	3	0	-3	-3	-2	3	-3
30	Member	Female	More than $150,000	White	Four-year college graduate	United States of America	95060	2	3	2	3	1	-3	-3	-1	1	-1	6	6	6	6	4	6	6	6	6	6	6	6	6	6	6	5	6	3	5	6	4	4	6	5	4	2	2	3	2	0	1	2
53	Member	Male	$80,000 - $89,999	White	Four-year college graduate	United States of America	92120
76		Male	$100,000 - $149,999	White	Four-year college graduate	United States of America	89436	3	3	3	3	3	-3	-3	3	3	-3	6	6	6	6	6	6	6	6	6	6	6	6	6	6	6	6	6	6	6	6	6	6	6	4	1	6	6	6	6	6	0	6
27	Member,Trainer	Female	Less than $10,000	White	Graduate degree (e.g., M.A., M.B.A., M.D., Ph.D., J.D., etc.)	United States of America	93015	3	3	3	3	2	-2	-2	1	1	-2	6	6	6	6	4	6	6	6	6	5	6	6	6	6	6	6	6	6	6	4	6	5	6	5	5	3	2	3	5	3	2	3
39		Female	$60,000 - $69,999	White	Some college or technical school	United States of America	25918	1	3	3	3	1	-3	-3	1	2	-2	6	6	6	5	6	5	6	6	6	6	6	4	5	6	4	3	4	4	5	5	4	3	5	3	3	4	3	3	3	3	3	3
37	Member	Female	$100,000 - $149,999	White	Some college or technical school	United States of America	85234	-2	3	3	-3	2	-3	-3	0	0	-3
42	Member,Trainer	Male	$100,000 - $149,999	White	Four-year college graduate	United States of America	77388
35	Member	Female	$70,000 - $79,999	White	Four-year college graduate	United States of America	84081
30	Master Educator	Male	$20,000 - $29,999	White	Four-year college graduate	United States of America	98672	2	-2	3	-1	3	-2	-3	-3	3	-2
46	Trainer	Female		White		United States of America	45236
28	Member	Male	$100,000 - $149,999	White	Four-year college graduate	United States of America	28203	3	3	3	2	0	-3	-2	1	3	-1	6	5	6	6	1	5	6	6	4	6		6	6	6	6	5	5	4	4	6	4	5	1	2	1	1	3	3	1	1	5	5
43	Trainer	Male	$40,000 - $49,999	White	Four-year college graduate	United States of America	25801	2	2	2	2	3	-2	-1	0	3	-1
24	Member	Female	$10,000 - $19,999	White	Four-year college graduate		98642	-2	3	2	1	-2	-2	0	0	3	-1	6	3	3	6	3	4	6	6	6	6	6	4	6	6	6	3	3	6	6		0	0	3	6	6	2	3	3	3	0	1	0
60	Member	Male	More than $150,000	White	Graduate degree (e.g., M.A., M.B.A., M.D., Ph.D., J.D., etc.)	United States of America	83843	3	3	3	3	0	-3	-3	1	3	-1	6	3	5	6	3	6	6	5	6	3	6	6	6	5	6	6	6	5	5	6	3	5	1	5	3	5	4	5	4	3	4	2
30
44	Trainer	Male	$90,000 - $99,999	White	Graduate degree (e.g., M.A., M.B.A., M.D., Ph.D., J.D., etc.)	United States of America	61820	2	3	2	3	1	-2	-2	1	1	0
53	Trainer	Male				United States of America	76049
56	Trainer	Male	More than $150,000	White	Four-year college graduate	United States of America	94518	3	3	3	3	0	-3	3	0	3	3
62	Member,Master Educator	Male	$90,000 - $99,999	White	Four-year college graduate	United States of America	21601
25	Member	Female	$30,000 - $39,999	White	Four-year college graduate	United States of America	12054	1	3	1	3	3	-3	-3	1	2	0	6	6	6	6	3	6	6	6	6	6	6	6	6	6
52	Member	Male	$100,000 - $149,999	White	Four-year college graduate	United States of America	59718
42	Trainer	Male	More than $150,000	White	Four-year college graduate	United States of America	21703
53	Member	Female	$80,000 - $89,999	White	Some college or technical school	United States of America	49503	2	3	3	2	0	-3	-2	-1	0	2	6	6	6	6	3	6	6	6	6	3	6	5	5	6
24	Master Educator	Female	$10,000 - $19,999	White	Graduate degree (e.g., M.A., M.B.A., M.D., Ph.D., J.D., etc.)	United States of America	2115	-1	3	3	2	1	-3	-2	-1	1	0	6	1	6	4	0	4	5	5	6	6	6	2	5	4	3	3	6	6	5	3	3	0	3	6	0	3	0	3	3	0	0	0
61	Member	Male	$100,000 - $149,999	White	Graduate degree (e.g., M.A., M.B.A., M.D., Ph.D., J.D., etc.)
31	Member	Male	$60,000 - $69,999	White	Four-year college graduate	United States of America	22630	1	3	3	3	0	-2	1	3	3	-3	6	6	6	6	6	6	6	6	6	6	6	6	6	6	6	3	6	3	3	3	6	3	3	6	3	1	1	0	1	1	2	1
35
65	Master Educator	Female	$60,000 - $69,999	White	Graduate degree (e.g., M.A., M.B.A., M.D., Ph.D., J.D., etc.)	United States of America	85610
81	Member	Male		White	Graduate degree (e.g., M.A., M.B.A., M.D., Ph.D., J.D., etc.)	United States of America	53120
22	Trainer	Female	$20,000 - $29,999	White	Four-year college graduate	United States of America	28779	3	3	3	3	3	-3	-3	-1	3	0
22	Master Educator	Male	$20,000 - $29,999	Other	Some college or technical school	United States of America	22032	3	1	3	3	3	3	-3	1	-3	0	6	6	6	5	1	6	6	6	6	2	5	2	6	6	5	3	6	6	5	6	4	6	5	4	0	3	3	5	1	1	1	1
28	Member	Female	More than $150,000	White	Four-year college graduate	United States of America	6107
66	Trainer	Female	$20,000 - $29,999	White	Some college or technical school	United States of America	22153	-3	3	3	3	3	-3	0	0	3	3	2	2	2	2	2	2	2	6	2	2	2	2	2	2	6	2	6	2	2	0	2	2	4	1	3	1	1	2	1	3	1	3
30	Master Educator	Female	$50,000 - $59,999	White	Four-year college graduate	United States of America	96160	-1	3	3	2	-1	-3	-3	-1	1	-3	6	4	6	6	3	6	6	6	6	4	6	6	5	5	6	4	6	6	6	4	6	0	1	4	3	4	2	3	2	1	4	4
23		Female	$20,000 - $29,999	Hispanic or Latino/Latina/Latinx	Some college or technical school	United States of America	90003	0	0	1	-2	-2	-2	-1	-3	-3	-1	1	1	1	1	1	1	0	1	2	1	0	1	1	1	1	2	2	1	3	2	2	2	1	1	3	2	2	1	2	2	1	1
45	Trainer	Female	Less than $10,000	Hispanic or Latino/Latina/Latinx	Some college or technical school	United States of America	88001	2	-1	2	-1	2	2	2	0	1	0	4	6	6	4	5	4	5	5	5	5	5	5	2	4	5	5	6	5	4	5	4	5	5	5	6	6	6	5	4	2	5	5
74		Female	Less than $10,000	White	GED or high school graduate	United States of America	56138	1	-1	0	1	3	0	0	1	-2	0	3	4	3	5	3	4	2	4	6	4	5	3	5	4	3	2	4	2	2	0	2	0	0	3	0	4	2	4	2	2	2	0
55		Female	$70,000 - $79,999	White	Four-year college graduate	United States of America	2840	1	1	2	1	3	2	1	1	1	2	5	5	5	4	3	4	5	5	6	5	5	4	5	6	6	5	6	5	3	4	5	5	2	3	3	3	4	3	3	1	6	3
22		Female	$30,000 - $39,999	Hispanic or Latino/Latina/Latinx	GED or high school graduate	United States of America	79905	3	3	0	3	2	0	1	0	3	3	4	4	4	4	4	4	4	5	4	4	5	4	3	4	5	4	5	3	5	3	4	3	5	4	0	2	3	3	4	2	2	2
50		Female	$70,000 - $79,999	White	Some college or technical school	United States of America	8822	3	3	3	3	3	3	3	3	3	3	6	6	6	6	6	6	6	6	6	6	6	6	6	5	6	6	6	6	6	3	6	6	6	6	0	0	0	0	3	0	0	0
77		Female	$40,000 - $49,999	White	Some college or technical school	United States of America	6905	1	1	1	0	1	1	1	1	1	1	5	5	5	5	5	5	5	5	5	5	5	5	5	5	6	6	6	0	6	0	6	0	0	3	0	0	0	0	3	0	0	0
59		Female	$30,000 - $39,999	White	GED or high school graduate	United States of America	26335	1	2	2	3	3	1	2	2	2	0	5	5	5	5	4	5	4	5	5	5	5	4	4	5	3	3	6	1	4	4	0	4	0	3	0	1	0	3	3	3	3	0
58		Female	$40,000 - $49,999	White	Some college or technical school	United States of America	39465	3	3	3	3	3	-3	-3	-1	-2	-2	1	4	5	0	2	3	6	5	3	5	0	2	0	4	5	3	3	1	3	0	1	3	2	2	0	0	1	0	0	0	1	0
28		Female	More than $150,000	White	Graduate degree (e.g., M.A., M.B.A., M.D., Ph.D., J.D., etc.)	United States of America	2210	0	3	3	0	0	0	3	3	0	0	3	3	6	6	6	6	6	6	3	6	6	6	6	6	3	3	3	2	4	3	3	3	3	3	3	3	2	3	3	3	3	3
43		Female	$10,000 - $19,999	White	Some college or technical school	United States of America	48632	-2	3	2	3	3	-3	-3	-3	-3	-3	6	6	6	6	6	3	5	6	6	5	6	5	6	5	6	6	6	6	6	6	3	3	6	5	6	1	0	0	0	0	1	1
34		Female	$20,000 - $29,999	Black or African American	Four-year college graduate	United States of America	10801	3	3	3	3	2	-3	-1	2	1	2	4	6	6	6	4	6	6	5	5	6	5	5	4	6	4	5	6	6	5	4	5	6	3	6	6	4	5	5	4	3	6	5
66		Female	$30,000 - $39,999	White	Four-year college graduate	United States of America	74074	3	3	2	2	3	0	-2	2	0	0	6	4	5	4	3	4	4	3	6	4	3	3	3	5	6	5	5	1	3	1	3	2	1	2	1	2	1	1	1	1	1	3
63		Female	More than $150,000	Black or African American	Graduate degree (e.g., M.A., M.B.A., M.D., Ph.D., J.D., etc.)	United States of America	78250	2	3	3	3	-2	0	0	3	3	2	1	3	1	3	0	3	2	2	6	5	1	1	2	2	5	3	5	2	3	0	1	3	4	4	3	0	0	0	0	0	0	0
55		Male	$10,000 - $19,999	White	Some college or technical school	United States of America	37917	-2	3	0	2	1	0	0	0	0	0	3	3	3	3	3	3	3	3	3	3	3	3	3	3	0	0	6	0	2	0	0	1	0	6	0	0	0	0	0	2	0	0
31		Female	$40,000 - $49,999	Other	Some high school	United States of America	2911	0	1	0	0	0	0	0	0	0	0	4	3	3	3	4	3	3	3	3	3	4	3	3	3	3	4	4	4	4	3	3	3	3	4	4	3	3	3	3	3	4	3
41		Female	$50,000 - $59,999	White	Graduate degree (e.g., M.A., M.B.A., M.D., Ph.D., J.D., etc.)	United States of America	97222	3	3	2	3	1	-3	-3	-1	1	-1	6	6	4	6	5	5	6	6	6	5	6	6	6	6	6	6	6	5	6	6	5	3	6	6	6	3	3	4	3	3	4	2
60	Member	Female	$50,000 - $59,999	White	Four-year college graduate	United States of America	54701	0	-1	1	-1	-1	-1	1	2	0	0	3	3	3	3	4	3	3	3	4	3	3	3	4	2	1	2	3	1	3	2	2	3	0	2	4	3	2	2	4	2	3	3
23		Female	$40,000 - $49,999	Asian or Pacific Islander	Some college or technical school	United States of America	90290	2	2	-2	3	3	3	3	0	3	1	6	3	6	6	3	6	6	6	6	6	6	4	6	5	6	6	6	6	6	2	5	3	3	6	6	3	3	3	3	3	4	2
33		Female	$10,000 - $19,999	Asian or Pacific Islander	Some college or technical school	United States of America	92704	0	0	0	0	0	0	0	0	0	0	4	3	3	3	3	3	3	3	3	3	3	4	3	3	3	3	3	1	3	2	3	3	3	3	3	1	1	2	3	3	3	1
55		Female	$20,000 - $29,999	White	GED or high school graduate	United States of America	28557	3	3	3	3	3	-3	-3	3	3	0	6	6	6	6	3	6	6	6	6	6	6	3	6	6	3	3	3	2	3	0	3	6	3	3	1	1	3	6	0	0	0	2
65		Female	More than $150,000	White	Four-year college graduate	United States of America	34202	3	3	2	3	3	-2	-3	-1	2	-1	5	6	6	6	5	6	6	6	6	6	5	6	6	3	6	6	6	3	6	0	6	3	3	6	3	0	3	3	3	0	6	1
33		Female	$40,000 - $49,999	White	Some college or technical school	United States of America	48185	2	3	3	2	1	-1	-3	-1	1	0	6	3	5	6	3	5	4	6	5	6	6	4	5	4	6	6	6	3	6	3	4	6	6	5	4	0	0	0	0	0	3	0
25		Female	$30,000 - $39,999	White	Four-year college graduate	United States of America	24502	3	3	3	3	3	3	-3	1	0	3	2	5	4	1	5	4	1	5	2	1	5	1	5	4	4	2	4	3	3	5	3	3	3	3	3	3	4	4	3	3	3	3
23		Female	$50,000 - $59,999	White	Some college or technical school	United States of America	67156	0	0	0	0	0	0	0	0	0	0	3	3	3	3	3	3	3	3	3	3	3	3	3	3	3	3	3	0	3	3	3	3	3	3	3	0	3	0	0	3	0	0
54		Female	Less than $10,000	Black or African American	Some high school	United States of America	71801	3	3	3	3	3	0	3	3	3	3	6	6	3	6	0	6	6	6	6	6	6	3	6	6	6	6	0	1	6	3	4	6	3	6	0	1	3	0	0	0	0	1
19		Male	$20,000 - $29,999	Black or African American	GED or high school graduate	United States of America	3104	3	3	2	2	3	2	1	2	1	3	5	5	5	6	5	4	5	4	5	5	6	5	5	6	5	5	5	6	5	6	5	6	6	6	6	5	5	5	5	6	6	4
35		Male	$60,000 - $69,999	Hispanic or Latino/Latina/Latinx	Four-year college graduate	United States of America	7083	1	3	1	3	1	0	1	0	-2	2	4	4	5	5	4	3	5	5	3	4	3	4	6	5	5	6	5	5	3	4	5	4	3	6	3	5	4	5	5	3	4	5
26		Female	$20,000 - $29,999	Hispanic or Latino/Latina/Latinx	Four-year college graduate	United States of America	28216	3	3	3	3	3	-3	-3	-3	-2	0	5	4	6	5	5	4	6	5	6	4	4	3	4	6	6	4	6	6	6	0	4	0	0	6	6	0	1	3	0	0	5	2
25		Female	$20,000 - $29,999	Hispanic or Latino/Latina/Latinx	Four-year college graduate	United States of America	94541	1	-1	1	1	0	1	1	2	2	1	6	1	5	6	6	6	4	5	5	5	6	5	6	6	4	4	4	4	6	4	5	4	4	4	3	4	4	5	5	4	5	3
54		Female	$100,000 - $149,999	Hispanic or Latino/Latina/Latinx	Four-year college graduate	United States of America	33165	2	3	3	3	2	-3	-1	1	-1	0	6	6	4	6	3	5	6	6	6	5	6	5	6	6	4	3	5	5	4	0	2	3	5	3	3	1	0	2	0	1	2	1
40		Female	$60,000 - $69,999	Hispanic or Latino/Latina/Latinx	Four-year college graduate	United States of America	43235	3	3	3	0	1	-1	3	3	2	3	6	6	6	6	6	6	6	6	5	6	6	6	6	6	6	5	6	3	6	4	4	4	5	6	5	6	6	5	5	4	6	5
63		Male	$20,000 - $29,999	Hispanic or Latino/Latina/Latinx	GED or high school graduate	United States of America	30281	0	3	2	3	1	2	2	3	3	2	6	6	5	5	5	6	5	5	6	6	5	5	6	5	0	3	0	0	0	3	3	3	6	6	0	0	0	0	3	0	0	0
28		Male	$70,000 - $79,999	Hispanic or Latino/Latina/Latinx	Four-year college graduate	United States of America	33187	1	2	3	2	1	1	1	2	3	3	6	3	4	4	6	5	4	4	5	5	5	4	5	4	6	3	6	5	4	5	6	5	4	6	6	3	5	5	5	6	6	6
22		Female	$20,000 - $29,999	Hispanic or Latino/Latina/Latinx	Some college or technical school	United States of America	29420	3	3	3	2	2	3	-1	3	3	3	5	5	4	5	5	5	5	5	4	6	4	4	5	5	3	2	4	0	2	0	6	5	5	6	3	5	2	1	2	2	2	5
80		Male	$30,000 - $39,999	Hispanic or Latino/Latina/Latinx	Graduate degree (e.g., M.A., M.B.A., M.D., Ph.D., J.D., etc.)	United States of America	97459	1	1	1	1	1	-3	-2	-1	1	1	1	4	5	3	4	6	5	5	4	5	4	5	5	4	4	4	4	0	0	0	4	0	0	0	0	0	0	0	0	0	0	0
28		Female	$20,000 - $29,999	Hispanic or Latino/Latina/Latinx	Some college or technical school	United States of America	93230	-1	-1	-1	0	-1	1	-2	-2	-1	-1	1	4	4	5	2	5	1	4	3	5	2	3	4	2	4	4	4	5	3	4	1	4	4	2	4	4	5	3	5	4	4	4
40		Male	$30,000 - $39,999	Black or African American	Some college or technical school	United States of America	30034	2	3	2	2	2	3	3	2	3	1	5	6	5	4	5	4	5	5	4	5	6	4	6	6	4	4	5	3	5	3	1	3	3	3	4	2	3	4	3	2	1	1
22		Male	$60,000 - $69,999	Hispanic or Latino/Latina/Latinx	GED or high school graduate	United States of America	48858	-1	2	2	0	0	-2	-2	-1	1	-1	6	1	6	4	5	5	6	6	5	5	6	6	5	1	5	6	6	6	6	3	6	6	6	6	5	6	0	3	2	3	3	0
25		Female	$10,000 - $19,999	Hispanic or Latino/Latina/Latinx	Some college or technical school	United States of America	75226	3	3	1	3	3	-3	-3	-3	1	1	6	6	6	6	3	6	6	6	6	6	6	3	6	6	6	6	6	3	6	3	3	6	6	3	6	3	3	3	3	4	3	3
19		Female	Less than $10,000	Hispanic or Latino/Latina/Latinx	Some college or technical school	United States of America	10452	0	3	1	3	1	-3	3	-1	3	1	5	1	6	4	0	4	6	6	4	6	4	2	4	6	6	6	6	4	6	0	6	6	1	3	0	3	4	4	0	0	6	0
33		Male	$40,000 - $49,999	Hispanic or Latino/Latina/Latinx	Some college or technical school	United States of America	76116	3	-3	0	3	3	0	0	-3	3	3	6	6	6	6	2	6	6	6	6	6	6	4	6	6	6	6	6	6	6	3	6	3	6	6	3	4	3	3	3	0	4	3
21		Female	$60,000 - $69,999	Hispanic or Latino/Latina/Latinx	GED or high school graduate	United States of America	89128	1	3	-3	3	3	-3	-3	-2	0	-3	6	6	6	6	1	4	6	6	6	4	6	3	6	6	5	4	6	2	3	0	3	3	5	3	3	0	0	0	0	0	6	3
38		Male	$100,000 - $149,999	Hispanic or Latino/Latina/Latinx	Four-year college graduate	United States of America	85225	3	3	3	3	3	-3	-3	0	-3	-3	6	6	6	6	6	6	6	6	6	6	6	6	6	6	6	6	6	6	6	6	6	6	6	6	6	6	3	3	6	3	3	6
28		Female	$80,000 - $89,999	White	Four-year college graduate	United States of America	39532	3	3	3	0	3	3	3	1	2	3	6	6	3	6	6	6	6	6	6	6	6	6	6	6	6	3	6	3	6	6	3	6	6	6	3	3	6	3	3	6	6	3
27		Female	$40,000 - $49,999	Hispanic or Latino/Latina/Latinx	GED or high school graduate	United States of America	30752	3	3	2	3	2	-3	-1	1	2	-1	6	5	6	5	3	5	6	4	6	6	6	5	6	6	6	6	6	6	6	6	6	6	6	6	6	6	6	6	6	5	6	6
25		Female	Less than $10,000	Hispanic or Latino/Latina/Latinx	GED or high school graduate	United States of America	10460	1	0	2	1	2	2	0	2	2	0	5	3	4	4	3	3	4	3	5	4	4	3	5	3	4	2	5	1	3	0	3	3	5	3	0	0	0	2	2	1	0	2
31		Male	$10,000 - $19,999	Hispanic or Latino/Latina/Latinx	Some college or technical school	United States of America	78501	3	3	3	3	2	-3	0	0	3	3	6	6	6	6	6	5	6	6	6	6	6	6	6	6	3	3	3	3	3	3	3	3	3	3	3	3	3	3	3	3	1	3
25		Male	$40,000 - $49,999	Hispanic or Latino/Latina/Latinx	Four-year college graduate	United States of America	78541	1	2	1	3	1	-3	0	1	3	3	4	1	4	4	0	5	5	6	4	6	4	3	4	0	6	3	6	3	3	0	0	2	6	0	6	1	3	0	4	1	2	0
36		Female	$30,000 - $39,999	Hispanic or Latino/Latina/Latinx	Some college or technical school	United States of America	79936	2	3	1	3	1	-3	-3	2	2	2	2	2	6	5	2	6	5	5	6	5	4	2	4	5	3	6	6	3	3	6	3	3	6	5	3	3	0	1	0	0	3	2
30		Male	$80,000 - $89,999	Black or African American	Four-year college graduate	United States of America	75154	2	2	2	2	3	3	2	3	3	2	6	5	4	6	5	4	6	5	5	4	5	5	5	6	4	5	5	6	3	5	5	5	4	6	3	5	5	6	5	6	6	5
24		Female	Less than $10,000	Hispanic or Latino/Latina/Latinx	GED or high school graduate	United States of America	32837	3	3	3	3	0	-3	-3	1	-2	-3	6	6	6	6	6	6	6	6	6	6	6	4	6	6	6	2	6	3	4	1	6	6	1	5	6	3	1	6	1	3	2	1
25		Male	$20,000 - $29,999	Hispanic or Latino/Latina/Latinx	Some college or technical school	United States of America	93550	0	2	1	0	3	1	2	2	-1	1	2	5	2	2	4	6	4	0	5	5	5	5	4	5	5	4	5	5	4	4	4	2	4	4	5	2	5	2	4	4	5	5
28		Male	Less than $10,000	White	Some high school	United States of America	88203	1	1	1	2	0	1	1	0	2	2	3	4	5	3	2	4	4	3	4	4	4	3	3	3	2	2	1	1	2	2	3	5	5	2	3	2	2	2	2	2	2	3
35		Female	$30,000 - $39,999	Hispanic or Latino/Latina/Latinx	GED or high school graduate	United States of America	76010	1	0	1	1	2	2	1	2	2	2	4	4	5	5	5	5	5	4	5	4	5	5	5	4	6	4	6	2	4	4	4	6	5	6	5	6	4	4	4	3	4	2
18		Female	$40,000 - $49,999	Other	Some high school	United States of America	48840	3	3	3	3	3	-3	-3	0	3	0	6	6	6	6	6	6	6	6	6	6	6	3	6	6	6	4	6	5	5	6	6	6	6	3	6	0	0	4	3	1	6	3
26		Female	$30,000 - $39,999	Hispanic or Latino/Latina/Latinx	Some college or technical school	United States of America	32701	0	3	3	3	1	-3	-3	-3	0	3	6	6	3	6	3	5	6	6	6	6	6	4	5	6	6	6	6	6	6	6	6	6	6	5	6	4	4	2	3	4	6	4
24		Female	$10,000 - $19,999	Hispanic or Latino/Latina/Latinx	GED or high school graduate	United States of America	89107	3	3	1	3	3	-3	0	0	3	1	5	6	6	6	6	6	6	6	6	6	6	6	6	6	6	6	6	6	6	0	6	6	6	6	6	6	6	6	3	6	6	5
53		Male	$50,000 - $59,999	White	Some college or technical school	United States of America	13203	3	3	3	3	3	-3	-2	-1	3	-3	6	6	6	6	4	5	6	6	5	6	5	6	6	6	6	6	6	6	6	3	1	6	6	1	3	0	2	0	2	0	6	5
36		Male	Less than $10,000	Black or African American	GED or high school graduate	United States of America	95901	2	3	-1	-1	1	-1	0	1	-1	1	2	2	2	4	4	4	3	4	4	2	4	4	4	4	2	4	5	1	2	5	5	3	2	4	2	4	4	4	4	4	5	4
[truncated: 983 more rows]
[truncated: 38 more columns]
